# Supplementary material for: Enrichment of beneficial bacteria in the skin microbiota of bats persisting with white-nose syndrome
Source: Microbiome. 2017 Sep 5;5:115. doi: 10.1186/s40168-017-0334-y (PMC5584028; doi:10.1186/s40168-017-0334-y)
Supplement: Supplementary file 1 — Clusters of bats sampled within each hibernaculum and coded as dummy variables for db-RDA analysis. [file 40168_2017_334_MOESM1_ESM.xlsx]

## Sheet: Additional_file_1_.txt
	Cluster1	Cluster2	Cluster3	Cluster4	Cluster5	Cluster6	Cluster7	Cluster8	Cluster9	Cluster10	Cluster11	Cluster12	Cluster13	Cluster14
1BEmerlad	1	0	0	0	0	0	0	0	0	0	0	0	0	0
1CEmerlad	0	1	0	0	0	0	0	0	0	0	0	0	0	0
1DEmerlad	0	0	1	0	0	0	0	0	0	0	0	0	0	0
1EEmerlad	0	0	0	1	0	0	0	0	0	0	0	0	0	0
1FEmerlad	0	0	0	0	1	0	0	0	0	0	0	0	0	0
2BEmerlad	1	0	0	0	0	0	0	0	0	0	0	0	0	0
2EEmerlad	0	0	0	1	0	0	0	0	0	0	0	0	0	0
2FEmerlad	0	0	0	0	1	0	0	0	0	0	0	0	0	0
3BEmerlad	1	0	0	0	0	0	0	0	0	0	0	0	0	0
3FEmerlad	0	0	0	0	1	0	0	0	0	0	0	0	0	0
4FEmerlad	0	0	0	0	1	0	0	0	0	0	0	0	0	0
ABMLBat01	0	0	0	0	0	1	0	0	0	0	0	0	0	0
ABMLBat02	0	0	0	0	0	1	0	0	0	0	0	0	0	0
ABMLBat03	0	0	0	0	0	1	0	0	0	0	0	0	0	0
ABMLBat04	0	0	0	0	0	1	0	0	0	0	0	0	0	0
ABMLBat05	0	0	0	0	0	1	0	0	0	0	0	0	0	0
ABMLBat06	0	0	0	0	0	1	0	0	0	0	0	0	0	0
ABMLBat07	0	0	0	0	0	1	0	0	0	0	0	0	0	0
ABMLBat08	0	0	0	0	0	1	0	0	0	0	0	0	0	0
ABMLBat09	0	0	0	0	0	1	0	0	0	0	0	0	0	0
ABMLBat10	0	0	0	0	0	1	0	0	0	0	0	0	0	0
ABMLBat11	0	0	0	0	0	1	0	0	0	0	0	0	0	0
DAML02	0	0	0	0	0	0	1	0	0	0	0	0	0	0
DAML03	0	0	0	0	0	0	1	0	0	0	0	0	0	0
DAML04	0	0	0	0	0	0	1	0	0	0	0	0	0	0
DAML05	0	0	0	0	0	0	1	0	0	0	0	0	0	0
DAML06	0	0	0	0	0	0	1	0	0	0	0	0	0	0
DAML10	0	0	0	0	0	0	0	1	0	0	0	0	0	0
DAML11	0	0	0	0	0	0	0	1	0	0	0	0	0	0
DAML12	0	0	0	0	0	0	0	1	0	0	0	0	0	0
DAML13	0	0	0	0	0	0	0	1	0	0	0	0	0	0
DAML14	0	0	0	0	0	0	0	1	0	0	0	0	0	0
DAML15	0	0	0	0	0	0	0	1	0	0	0	0	0	0
LAMSP08	0	0	0	0	0	0	0	0	1	0	0	0	0	0
LAMSP09	0	0	0	0	0	0	0	0	1	0	0	0	0	0
LAMSP10	0	0	0	0	0	0	0	0	1	0	0	0	0	0
LAMSP11	0	0	0	0	0	0	0	0	1	0	0	0	0	0
LAMSP12	0	0	0	0	0	0	0	0	1	0	0	0	0	0
LAMSP13	0	0	0	0	0	0	0	0	1	0	0	0	0	0
LAMSP14	0	0	0	0	0	0	0	0	1	0	0	0	0	0
LAMSP15	0	0	0	0	0	0	0	0	0	1	0	0	0	0
LAMSP16	0	0	0	0	0	0	0	0	0	1	0	0	0	0
LAMSP17	0	0	0	0	0	0	0	0	0	1	0	0	0	0
LAMSP18	0	0	0	0	0	0	0	0	0	1	0	0	0	0
LMMSP04	0	0	0	0	0	0	0	0	0	0	1	0	0	0
LMMSP05	0	0	0	0	0	0	0	0	0	0	1	0	0	0
LMMSP06	0	0	0	0	0	0	0	0	0	0	1	0	0	0
LMMSP08	0	0	0	0	0	0	0	0	0	0	1	0	0	0
LMMSP09	0	0	0	0	0	0	0	0	0	0	0	1	0	0
LMMSP12	0	0	0	0	0	0	0	0	0	0	0	1	0	0
LMMSP13	0	0	0	0	0	0	0	0	0	0	0	1	0	0
LMMSP14	0	0	0	0	0	0	0	0	0	0	0	1	0	0
LMMSP15	0	0	0	0	0	0	0	0	0	0	0	1	0	0
LMMSP16	0	0	0	0	0	0	0	0	0	0	0	1	0	0
LMMSP17	0	0	0	0	0	0	0	0	0	0	0	1	0	0
MIMLB1	0	0	0	0	0	0	0	0	0	0	0	0	1	0
MIMLB2	0	0	0	0	0	0	0	0	0	0	0	0	1	0
MIMLB3	0	0	0	0	0	0	0	0	0	0	0	0	1	0
MIMLB4	0	0	0	0	0	0	0	0	0	0	0	0	1	0
MIMLB5	0	0	0	0	0	0	0	0	0	0	0	0	1	0
MIMLB6	0	0	0	0	0	0	0	0	0	0	0	0	1	0
MIMLC1	0	0	0	0	0	0	0	0	0	0	0	0	0	1
MIMLC2	0	0	0	0	0	0	0	0	0	0	0	0	0	1
MIMLC3	0	0	0	0	0	0	0	0	0	0	0	0	0	1
MIMLC4	0	0	0	0	0	0	0	0	0	0	0	0	0	1
MIMLC5	0	0	0	0	0	0	0	0	0	0	0	0	0	1
