# Supplementary material for: Enrichment of beneficial bacteria in the skin microbiota of bats persisting with white-nose syndrome
Source: Microbiome. 2017 Sep 5;5:115. doi: 10.1186/s40168-017-0334-y (PMC5584028; doi:10.1186/s40168-017-0334-y)
Supplement: Supplementary file 2 — Positive control mock community analysis. Sequence set comparisons of the mock community to what is expected. File 1 shows the matching sequences and related taxa identified. File 2 shows the taxa composition of the mock in relative abundance, the matching taxa at the genus or family level, and the false positive taxa. [file 40168_2017_334_MOESM2_ESM.xlsx]

## Sheet: output_Matching_seqs
Mock ID	Test	Matching seq(s)
gi|110645304|ref|NC_002516.2|_Pseudomonas_aeruginosa_PAO1_chromosome,_complete_genome	+	Mock_7542 seq9664/Mock_7423 seq9664/Mock_7465 seq9664/Mock_7409 seq9664/Mock_7544 seq9664/Mock_7424 seq9664/Mock_7412 seq9664/Mock_7482 seq9664/Mock_7445 seq9664/Mock_7421 seq9664/Mock_7557 seq9664/Mock_7480 seq9664/Mock_7541 seq9664/Mock_7414 seq9664/Mock_7519 seq9664/Mock_7435 seq9664/Mock_7481 seq9664/Mock_7411 seq9664/Mock_7473 seq9664/Mock_7438 seq9664/Mock_7460 seq9664/Mock_7554 seq9664/Moc…
gi|116628683|ref|NC_008530.1|_Lactobacillus_gasseri_ATCC_33323,_complete_genome	+	Mock_4276 seq298/Mock_4160 seq298/Mock_4302 seq298/Mock_4104 seq298/Mock_4286 seq298/Mock_4221 seq298/Mock_4207 seq298/Mock_4262 seq298/Mock_4173 seq298/Mock_4300 seq298/Mock_4133 seq298/Mock_4261 seq298/Mock_4155 seq298/Mock_4114 seq298/Mock_4196 seq298/Mock_4241 seq298/Mock_4275 seq298/Mock_4109 seq298/Mock_4235 seq298/Mock_4255 seq298/Mock_4223 seq298/Mock_4183 seq298/Mock_4226 seq298/Mock_421…
gi|126640115|ref|NC_009085.1|_Acinetobacter_baumannii_ATCC_17978_chromosome,_complete_genome	+	Mock_3420 seq1769/Mock_3370 seq1769/Mock_3361 seq1769/Mock_3378 seq1769/Mock_3300 seq1769/Mock_3276 seq1769/Mock_3394 seq1769/Mock_3341 seq1769/Mock_3418 seq1769/Mock_3430 seq1769/Mock_3202 seq1769/Mock_3168 seq1769/Mock_3333 seq1769/Mock_3164 seq1769/Mock_3097 seq1769/Mock_3230 seq1769/Mock_3323 seq1769/Mock_3411 seq1769/Mock_3107 seq1769/Mock_3157 seq1769/Mock_3243 seq1769/Mock_3191 seq1769/Moc…
gi|150002608|ref|NC_009614.1|_Bacteroides_vulgatus_ATCC_8482,_complete_genome	+	Mock_1454 seq11681/Mock_1387 seq11681/Mock_1401 seq11681/Mock_1645 seq11681/Mock_1579 seq11681/Mock_1472 seq11681/Mock_1348 seq11681/Mock_1449 seq11681/Mock_1388 seq11681/Mock_1464 seq11681/Mock_1340 seq11681/Mock_1523 seq11681/Mock_1561 seq11681/Mock_1366 seq11681/Mock_1582 seq11681/Mock_1356 seq11681/Mock_1324 seq11681/Mock_1320 seq11681/Mock_1658 seq11681/Mock_1510 seq11681/Mock_1601 seq11681/…
gi|150014892|ref|NC_009617.1|_Clostridium_beijerinckii_NCIMB_8052,_complete_genome	+	Mock_4419 seq3143/Mock_4581 seq3143/Mock_4487 seq3143/Mock_4592 seq3143/Mock_4485 seq3143/Mock_4611 seq3143/Mock_4497 seq3143/Mock_4590 seq3143/Mock_4451 seq3143/Mock_4467 seq3143/Mock_4600 seq3143/Mock_4609 seq3143/Mock_4538 seq3143/Mock_4484 seq3143/Mock_4462 seq3143/Mock_4477 seq3143/Mock_4464 seq3143/Mock_4431 seq3143/Mock_4540 seq3143/Mock_4583 seq3143/Mock_4488 seq3143/Mock_4425 seq3143/Moc…
gi|15644634|ref|NC_000915.1|_Helicobacter_pylori_26695_chromosome,_complete_genome	-	NA
gi|15805042|ref|NC_001263.1|_Deinococcus_radiodurans_R1_chromosome_1,_complete_sequence	+	Mock_7150 seq8268/Mock_7225 seq8268/Mock_7181 seq8268/Mock_7137 seq8268/Mock_7158 seq8268/Mock_7091 seq8268/Mock_7116 seq8268/Mock_7189 seq8268/Mock_7168 seq8268/Mock_7173 seq8268/Mock_7208 seq8268/Mock_7242 seq8268/Mock_7233 seq8268/Mock_7176 seq8268/Mock_7164 seq8268/Mock_7115 seq8268/Mock_7197 seq8268/Mock_7256 seq8268/Mock_7145 seq8268/Mock_7109 seq8268/Mock_7258 seq8268/Mock_7211 seq8268/Moc…
gi|161508266|ref|NC_010079.1|_Staphylococcus_aureus_subsp._aureus_USA300_TCH1516_chromosome,_complete_genome	+	Mock_2434 seq1274/Mock_2524 seq1274/Mock_2425 seq1274/Mock_2649 seq1274/Mock_2326 seq1274/Mock_2715 seq1274/Mock_2452 seq1274/Mock_2514 seq1274/Mock_2430 seq1274/Mock_2372 seq1274/Mock_2541 seq1274/Mock_2394 seq1274/Mock_2383 seq1274/Mock_2684 seq1274/Mock_2641 seq1274/Mock_2708 seq1274/Mock_2650 seq1274/Mock_2573 seq1274/Mock_2714 seq1274/Mock_2363 seq1274/Mock_2437 seq1274/Mock_2445 seq1274/Moc…
gi|16802048|ref|NC_003210.1|_Listeria_monocytogenes_EGD-e_chromosome,_complete_genome	+	Mock_5672 seq5079/Mock_5765 seq5079/Mock_5761 seq5079/Mock_5656 seq5079/Mock_5791 seq5079/Mock_5629 seq5079/Mock_5882 seq5079/Mock_5646 seq5079/Mock_5678 seq5079/Mock_5805 seq5079/Mock_5718 seq5079/Mock_5622 seq5079/Mock_5651 seq5079/Mock_5780 seq5079/Mock_5681 seq5079/Mock_5794 seq5079/Mock_5670 seq5079/Mock_5744 seq5079/Mock_5746 seq5079/Mock_5851 seq5079/Mock_5806 seq5079/Mock_5751 seq5079/Moc…
gi|194172857|ref|NC_003028.3|_Streptococcus_pneumoniae_TIGR4,_complete_genome	+	Mock_351 seq10554/Mock_344 seq10554/Mock_382 seq10554/Mock_354 seq10554/Mock_359 seq10554/Mock_378 seq10554/Mock_383 seq10554/Mock_372 seq10554/Mock_381 seq10554/Mock_375 seq10554/Mock_356 seq10554/Mock_342 seq10554/Mock_346 seq10554/Mock_376 seq10554/Mock_379 seq10554/Mock_343 seq10554/Mock_363 seq10554/Mock_385 seq10554/Mock_353 seq10554/Mock_366 seq10554/Mock_384 seq10554/Mock_370 seq10554/Moc…
gi|223667766|ref|NZ_DS264586.1|_Actinomyces_odontolyticus_ATCC_17982_Scfld021,_whole_genome_shotgun_sequence	+	Mock_5141 seq3876/Mock_5237 seq3876/Mock_5129 seq3876/Mock_5190 seq3876/Mock_5195 seq3876/Mock_5248 seq3876/Mock_5253 seq3876/Mock_5214 seq3876/Mock_5178 seq3876/Mock_5177 seq3876/Mock_5221 seq3876/Mock_5142 seq3876/Mock_5233 seq3876/Mock_5131 seq3876/Mock_5256 seq3876/Mock_5188 seq3876/Mock_5135 seq3876/Mock_5147 seq3876/Mock_5192 seq3876/Mock_5134 seq3876/Mock_5254 seq3876/Mock_5128 seq3876/Moc…
gi|22536185|ref|NC_004116.1|_Streptococcus_agalactiae_2603V/R_chromosome,_complete_genome	+	Mock_1832 seq12014/Mock_1842 seq12014/Mock_1828 seq12014/Mock_1734 seq12014/Mock_1789 seq12014/Mock_1798 seq12014/Mock_1824 seq12014/Mock_1733 seq12014/Mock_1817 seq12014/Mock_1801 seq12014/Mock_1749 seq12014/Mock_1773 seq12014/Mock_1826 seq12014/Mock_1838 seq12014/Mock_1739 seq12014/Mock_1837 seq12014/Mock_1795 seq12014/Mock_1714 seq12014/Mock_1779 seq12014/Mock_1867 seq12014/Mock_1780 seq12014/…
gi|27466918|ref|NC_004461.1|_Staphylococcus_epidermidis_ATCC_12228_chromosome,_complete_genome	+	Mock_2434 seq1274/Mock_2524 seq1274/Mock_2425 seq1274/Mock_2649 seq1274/Mock_2326 seq1274/Mock_2715 seq1274/Mock_2452 seq1274/Mock_2514 seq1274/Mock_2430 seq1274/Mock_2372 seq1274/Mock_2541 seq1274/Mock_2394 seq1274/Mock_2383 seq1274/Mock_2684 seq1274/Mock_2641 seq1274/Mock_2708 seq1274/Mock_2650 seq1274/Mock_2573 seq1274/Mock_2714 seq1274/Mock_2363 seq1274/Mock_2437 seq1274/Mock_2445 seq1274/Moc…
gi|347750429|ref|NC_004350.2|_Streptococcus_mutans_UA159_chromosome,_complete_genome	+	Mock_5087 seq3812/Mock_4934 seq3812/Mock_5024 seq3812/Mock_5063 seq3812/Mock_4987 seq3812/Mock_5065 seq3812/Mock_5040 seq3812/Mock_5044 seq3812/Mock_4985 seq3812/Mock_5059 seq3812/Mock_4912 seq3812/Mock_5060 seq3812/Mock_4882 seq3812/Mock_5098 seq3812/Mock_4939 seq3812/Mock_5112 seq3812/Mock_5094 seq3812/Mock_4997 seq3812/Mock_5003 seq3812/Mock_4953 seq3812/Mock_5033 seq3812/Mock_5018 seq3812/Moc…
gi|384511964|ref|NC_017316.1|_Enterococcus_faecalis_OG1RF,_complete_genome	+	Mock_481 seq11411/Mock_491 seq11411/Mock_513 seq11411/Mock_516 seq11411/Mock_468 seq11411/Mock_477 seq11411/Mock_460 seq11411/Mock_510 seq11411/Mock_454 seq11411/Mock_457 seq11411/Mock_480 seq11411/Mock_511 seq11411/Mock_495 seq11411/Mock_486 seq11411/Mock_518 seq11411/Mock_479 seq11411/Mock_523 seq11411/Mock_501 seq11411/Mock_519 seq11411/Mock_471 seq11411/Mock_484 seq11411/Mock_466 seq11411/Moc…
gi|42779081|ref|NC_003909.8|_Bacillus_cereus_ATCC_10987,_complete_genome	+	Mock_165 seq10396/Mock_87 seq10396/Mock_181 seq10396/Mock_82 seq10396/Mock_202 seq10396/Mock_304 seq10396/Mock_217 seq10396/Mock_73 seq10396/Mock_245 seq10396/Mock_334 seq10396/Mock_135 seq10396/Mock_154 seq10396/Mock_203 seq10396/Mock_63 seq10396/Mock_65 seq10396/Mock_310 seq10396/Mock_50 seq10396/Mock_43 seq10396/Mock_303 seq10396/Mock_275 seq10396/Mock_317 seq10396/Mock_276 seq10396/Mock_288 s…
gi|50841496|ref|NC_006085.1|_Propionibacterium_acnes_KPA171202,_complete_genome	+	Mock_2114 seq124/Mock_2221 seq124/Mock_2015 seq124/Mock_2138 seq124/Mock_2002 seq124/Mock_2076 seq124/Mock_2232 seq124/Mock_2027 seq124/Mock_2222 seq124/Mock_2267 seq124/Mock_2193 seq124/Mock_2244 seq124/Mock_2021 seq124/Mock_2190 seq124/Mock_2102 seq124/Mock_1974 seq124/Mock_2243 seq124/Mock_2101 seq124/Mock_2208 seq124/Mock_1989 seq124/Mock_2093 seq124/Mock_2072 seq124/Mock_2042 seq124/Mock_210…
gi|552535527|ref|NC_007493.2|_Rhodobacter_sphaeroides_2.4.1_chromosome_1,_complete_sequence	+	Mock_6861 seq7273/Mock_6867 seq7273/Mock_6840 seq7273/Mock_6836 seq7273/Mock_6852 seq7273/Mock_6851 seq7273/Mock_6933 seq7273/Mock_6921 seq7273/Mock_6826 seq7273/Mock_6931 seq7273/Mock_6864 seq7273/Mock_6844 seq7273/Mock_6923 seq7273/Mock_6843 seq7273/Mock_6863 seq7273/Mock_6822 seq7273/Mock_6891 seq7273/Mock_6854 seq7273/Mock_6889 seq7273/Mock_6925 seq7273/Mock_6829 seq7273/Mock_6920 seq7273/Moc…
gi|556503834|ref|NC_000913.3|_Escherichia_coli_str._K-12_substr._MG1655,_complete_genome	+	Mock_6559 seq527/Mock_6495 seq527/Mock_6394 seq527/Mock_6402 seq527/Mock_6385 seq527/Mock_6425 seq527/Mock_6473 seq527/Mock_6555 seq527/Mock_6456 seq527/Mock_6472 seq527/Mock_6459 seq527/Mock_6469 seq527/Mock_6595 seq527/Mock_6592 seq527/Mock_6486 seq527/Mock_6483 seq527/Mock_6507 seq527/Mock_6550 seq527/Mock_6434 seq527/Mock_6538 seq527/Mock_6417 seq527/Mock_6537 seq527/Mock_6551 seq527/Mock_643…
gi|77358697|ref|NC_003112.2|_Neisseria_meningitidis_MC58_chromosome,_complete_genome	+	Mock_6015 seq514/Mock_5984 seq514/Mock_6010 seq514/Mock_6170 seq514/Mock_6334 seq514/Mock_6130 seq514/Mock_6260 seq514/Mock_6299 seq514/Mock_6027 seq514/Mock_6263 seq514/Mock_5946 seq514/Mock_6186 seq514/Mock_5947 seq514/Mock_6362 seq514/Mock_6318 seq514/Mock_6192 seq514/Mock_6049 seq514/Mock_6251 seq514/Mock_5952 seq514/Mock_5923 seq514/Mock_5915 seq514/Mock_6152 seq514/Mock_6095 seq514/Mock_607…

## Sheet: Mock_all_taxa
#OTU ID	Mock		Legend			Matching_MockID
k__Bacteria;p__Proteobacteria;c__Epsilonproteobacteria;o__Campylobacterales;f__Helicobacteraceae;g__Helicobacter	0.139612		Matching Genus			gi|110645304|ref|NC_002516.2|_Pseudomonas_aeruginosa_PAO1_chromosome,_complete_genome
k__Bacteria;p__Firmicutes;c__Bacilli;o__Bacillales;f__Staphylococcaceae;g__Staphylococcus	0.118011		Matching Family			gi|116628683|ref|NC_008530.1|_Lactobacillus_gasseri_ATCC_33323,_complete_genome
k__Bacteria;p__Firmicutes;c__Bacilli;o__Lactobacillales;f__Streptococcaceae;g__Streptococcus	0.110864		Matching Genus but no sequences matching			gi|126640115|ref|NC_009085.1|_Acinetobacter_baumannii_ATCC_17978_chromosome,_complete_genome
k__Bacteria;p__Proteobacteria;c__Betaproteobacteria;o__Neisseriales;f__Neisseriaceae;g__Neisseria	0.0870394		False Positives			gi|150002608|ref|NC_009614.1|_Bacteroides_vulgatus_ATCC_8482,_complete_genome
k__Bacteria;p__Bacteroidetes;c__Bacteroidia;o__Bacteroidales;f__Bacteroidaceae;g__Bacteroides	0.0862452					gi|150014892|ref|NC_009617.1|_Clostridium_beijerinckii_NCIMB_8052,_complete_genome
k__Bacteria;p__Firmicutes;c__Bacilli;o__Bacillales;f__Listeriaceae;Other	0.0614676					gi|15644634|ref|NC_000915.1|_Helicobacter_pylori_26695_chromosome,_complete_genome
k__Bacteria;p__Actinobacteria;c__Actinobacteria;o__Actinomycetales;f__Propionibacteriaceae;g__Propionibacterium	0.060197					gi|15805042|ref|NC_001263.1|_Deinococcus_radiodurans_R1_chromosome_1,_complete_sequence
k__Bacteria;p__Proteobacteria;c__Gammaproteobacteria;o__Pseudomonadales;f__Moraxellaceae;g__Acinetobacter	0.059244					gi|161508266|ref|NC_010079.1|_Staphylococcus_aureus_subsp._aureus_USA300_TCH1516_chromosome,_complete_genome
k__Bacteria;p__Firmicutes;c__Clostridia;o__Clostridiales;f__Clostridiaceae;g__Clostridium	0.0457433					gi|16802048|ref|NC_003210.1|_Listeria_monocytogenes_EGD-e_chromosome,_complete_genome
k__Bacteria;p__Firmicutes;c__Bacilli;o__Lactobacillales;f__Lactobacillaceae;g__Lactobacillus	0.0435197					gi|194172857|ref|NC_003028.3|_Streptococcus_pneumoniae_TIGR4,_complete_genome
k__Bacteria;p__Proteobacteria;c__Gammaproteobacteria;o__Enterobacteriales;f__Enterobacteriaceae;g__	0.0379606					gi|223667766|ref|NZ_DS264586.1|_Actinomyces_odontolyticus_ATCC_17982_Scfld021,_whole_genome_shotgun_sequence
k__Bacteria;p__[Thermi];c__Deinococci;o__Deinococcales;f__Deinococcaceae;g__Deinococcus	0.0352605					gi|22536185|ref|NC_004116.1|_Streptococcus_agalactiae_2603V/R_chromosome,_complete_genome
k__Bacteria;p__Proteobacteria;c__Gammaproteobacteria;o__Pseudomonadales;f__Pseudomonadaceae;g__Pseudomonas	0.0295426					gi|27466918|ref|NC_004461.1|_Staphylococcus_epidermidis_ATCC_12228_chromosome,_complete_genome
k__Bacteria;p__Actinobacteria;c__Actinobacteria;o__Actinomycetales;f__Actinomycetaceae;g__Actinomyces	0.0260483					gi|347750429|ref|NC_004350.2|_Streptococcus_mutans_UA159_chromosome,_complete_genome
k__Bacteria;p__Proteobacteria;c__Alphaproteobacteria;o__Rhodobacterales;f__Rhodobacteraceae;g__Rhodobacter	0.0209657					gi|384511964|ref|NC_017316.1|_Enterococcus_faecalis_OG1RF,_complete_genome
k__Bacteria;p__Firmicutes;c__Bacilli;o__Lactobacillales;f__Enterococcaceae;g__Enterococcus	0.0184244					gi|42779081|ref|NC_003909.8|_Bacillus_cereus_ATCC_10987,_complete_genome
k__Bacteria;p__Firmicutes;c__Bacilli;o__Bacillales;f__Bacillaceae;g__Bacillus	0.00301779					gi|50841496|ref|NC_006085.1|_Propionibacterium_acnes_KPA171202,_complete_genome
k__Bacteria;p__Proteobacteria;c__Gammaproteobacteria;o__Oceanospirillales;f__Halomonadaceae;g__Halomonas	0.00285896					gi|552535527|ref|NC_007493.2|_Rhodobacter_sphaeroides_2.4.1_chromosome_1,_complete_sequence
k__Bacteria;p__Firmicutes;c__Bacilli;o__Bacillales;Other;Other	0.00174714					gi|556503834|ref|NC_000913.3|_Escherichia_coli_str._K-12_substr._MG1655,_complete_genome
k__Bacteria;p__Actinobacteria;c__Actinobacteria;o__Actinomycetales;f__Nocardiaceae;g__Rhodococcus	0.00142948					gi|77358697|ref|NC_003112.2|_Neisseria_meningitidis_MC58_chromosome,_complete_genome
k__Bacteria;p__Actinobacteria;c__Actinobacteria;o__Actinomycetales;f__Micrococcaceae;g__	0.00111182
k__Bacteria;p__Actinobacteria;c__Actinobacteria;o__Actinomycetales;f__Intrasporangiaceae;Other	0.000952986
k__Bacteria;p__Bacteroidetes;c__Sphingobacteriia;o__Sphingobacteriales;f__Sphingobacteriaceae;g__Pedobacter	0.000952986
k__Bacteria;p__Bacteroidetes;c__Flavobacteriia;o__Flavobacteriales;f__[Weeksellaceae];g__Chryseobacterium	0.000794155
k__Bacteria;p__Bacteroidetes;c__Sphingobacteriia;o__Sphingobacteriales;f__Sphingobacteriaceae;g__Sphingobacterium	0.000794155
k__Bacteria;p__Proteobacteria;c__Gammaproteobacteria;o__Alteromonadales;f__Shewanellaceae;g__Shewanella	0.000794155
k__Bacteria;p__Bacteroidetes;c__Flavobacteriia;o__Flavobacteriales;f__Flavobacteriaceae;g__Flavobacterium	0.000476493
k__Bacteria;p__Actinobacteria;c__Thermoleophilia;o__Solirubrobacterales;f__;g__	0.000317662
k__Bacteria;p__Bacteroidetes;c__Cytophagia;o__Cytophagales;f__Cytophagaceae;g__	0.000317662
k__Bacteria;p__Firmicutes;c__Bacilli;o__Bacillales;f__Bacillaceae;g__Anoxybacillus	0.000317662
k__Bacteria;p__Proteobacteria;c__Gammaproteobacteria;o__Pseudomonadales;f__Pseudomonadaceae;g__	0.000317662
k__Bacteria;p__Acidobacteria;c__[Chloracidobacteria];o__RB41;f__Ellin6075;g__	0.000158831
k__Bacteria;p__Actinobacteria;c__Actinobacteria;o__Actinomycetales;f__Microbacteriaceae;g__Microbacterium	0.000158831
k__Bacteria;p__Actinobacteria;c__Actinobacteria;o__Actinomycetales;f__Micrococcaceae;g__Arthrobacter	0.000158831
k__Bacteria;p__Actinobacteria;c__Actinobacteria;o__Actinomycetales;f__Nocardiaceae;g__	0.000158831
k__Bacteria;p__Actinobacteria;c__Actinobacteria;o__Actinomycetales;f__Nocardioidaceae;g__	0.000158831
k__Bacteria;p__Actinobacteria;c__Actinobacteria;o__Actinomycetales;f__Nocardioidaceae;g__Aeromicrobium	0.000158831
k__Bacteria;p__Actinobacteria;c__Actinobacteria;o__Actinomycetales;f__Pseudonocardiaceae;g__	0.000158831
k__Bacteria;p__Actinobacteria;c__Actinobacteria;o__Actinomycetales;f__Pseudonocardiaceae;g__Pseudonocardia	0.000158831
k__Bacteria;p__Actinobacteria;c__Thermoleophilia;o__Gaiellales;f__AK1AB1_02E;g__	0.000158831
k__Bacteria;p__Bacteroidetes;c__Flavobacteriia;o__Flavobacteriales;f__Flavobacteriaceae;Other	0.000158831
k__Bacteria;p__Gemmatimonadetes;c__Gemm-1;o__;f__;g__	0.000158831
k__Bacteria;p__Planctomycetes;c__Planctomycetia;o__Gemmatales;f__Gemmataceae;g__	0.000158831
k__Bacteria;p__Planctomycetes;c__Planctomycetia;o__Pirellulales;f__Pirellulaceae;g__	0.000158831
k__Bacteria;p__Proteobacteria;c__;o__;f__;g__	0.000158831
k__Bacteria;p__Proteobacteria;c__Alphaproteobacteria;o__Caulobacterales;f__Caulobacteraceae;g__Mycoplana	0.000158831
k__Bacteria;p__Proteobacteria;c__Alphaproteobacteria;o__Rhizobiales;f__Hyphomicrobiaceae;g__Hyphomicrobium	0.000158831
k__Bacteria;p__Proteobacteria;c__Alphaproteobacteria;o__Rhodobacterales;f__Rhodobacteraceae;g__	0.000158831
k__Bacteria;p__Proteobacteria;c__Betaproteobacteria;o__Burkholderiales;f__Alcaligenaceae;g__Achromobacter	0.000158831
k__Bacteria;p__Proteobacteria;c__Deltaproteobacteria;o__Bdellovibrionales;f__Bdellovibrionaceae;g__Bdellovibrio	0.000158831
k__Bacteria;p__Proteobacteria;c__Gammaproteobacteria;o__Pseudomonadales;f__Moraxellaceae;g__	0.000158831
k__Bacteria;p__Proteobacteria;c__Gammaproteobacteria;o__Xanthomonadales;f__Sinobacteraceae;g__	0.000158831
k__Bacteria;p__Proteobacteria;c__Gammaproteobacteria;o__Xanthomonadales;f__Xanthomonadaceae;g__Dokdonella	0.000158831
k__Bacteria;p__Proteobacteria;c__Gammaproteobacteria;o__Xanthomonadales;f__Xanthomonadaceae;g__Luteimonas	0.000158831
