# Supplementary material for: Enrichment of beneficial bacteria in the skin microbiota of bats persisting with white-nose syndrome
Source: Microbiome. 2017 Sep 5;5:115. doi: 10.1186/s40168-017-0334-y (PMC5584028; doi:10.1186/s40168-017-0334-y)
Supplement: Supplementary file 3 — Main taxa relative abundance (> 0.1%) in negative control samples. File 1 presents DNA extraction control samples, file 2 the library control, file 3 the negative site controls, and file 4 presents all controls together. [file 40168_2017_334_MOESM3_ESM.xlsx]

## Sheet: Extraction_Control>0.1%
#OTU ID	Textraction1	Textraction2	Textraction3	Textraction4	Textraction5	Mean
k__Bacteria;p__Proteobacteria;c__Gammaproteobacteria;o__Oceanospirillales;f__Halomonadaceae;g__Halomonas	0.637249	0.721458	0.748563	0.710085	0.718702	0.707211
k__Bacteria;p__Proteobacteria;c__Gammaproteobacteria;o__Alteromonadales;f__Shewanellaceae;g__Shewanella	0.23234	0.239531	0.229841	0.225649	0.23939	0.23335
k__Bacteria;p__Actinobacteria;c__Actinobacteria;o__Actinomycetales;f__Propionibacteriaceae;g__Propionibacterium	0.0488523	0.00416127	0.00768338	0.00944201	0.00410596	0.014849
k__Bacteria;p__Actinobacteria;c__Actinobacteria;o__Actinomycetales;f__Corynebacteriaceae;g__Corynebacterium	0.0105137	0.00132634	0.00265237	0.00162951	0.000837028	0.00339179
k__Bacteria;p__Proteobacteria;c__Alphaproteobacteria;o__Rhodospirillales;f__Rhodospirillaceae;g__Skermanella	0.0133066	0	0	0	0	0.00266131

## Sheet: Library_Control>0.1%
	Control1	Control2	Mean
k__Bacteria;p__Proteobacteria;c__Gammaproteobacteria;o__Oceanospirillales;f__Halomonadaceae;g__Halomonas	0.122226	0.721174	0.4217
k__Bacteria;p__Proteobacteria;c__Gammaproteobacteria;o__Alteromonadales;f__Shewanellaceae;g__Shewanella	0.0382029	0.25106	0.144631
k__Bacteria;p__Firmicutes;c__Bacilli;o__Lactobacillales;f__Streptococcaceae;g__Streptococcus	0	0.0134698	0.00673491
k__Bacteria;p__Proteobacteria;c__Gammaproteobacteria;o__Xanthomonadales;f__Sinobacteraceae;g__	0.0553605	0.000648895	0.0280047
k__Bacteria;p__Actinobacteria;c__Actinobacteria;o__Actinomycetales;f__Pseudonocardiaceae;g__	0.0229694	3.14e-05	0.0115004
k__Bacteria;p__Nitrospirae;c__Nitrospira;o__Nitrospirales;f__Nitrospiraceae;g__Nitrospira	0.0243975	1.05e-05	0.012204
k__Bacteria;p__Acidobacteria;c__[Chloracidobacteria];o__RB41;f__Ellin6075;g__	0.0124963	1.05e-05	0.00625339
k__Bacteria;p__Proteobacteria;c__Gammaproteobacteria;o__Chromatiales;f__;g__	0.0722404	0	0.0361202
k__Bacteria;p__Proteobacteria;c__Alphaproteobacteria;o__Rhizobiales;f__Beijerinckiaceae;g__	0.0506397	0	0.0253198
k__Bacteria;p__Actinobacteria;c__Acidimicrobiia;o__Acidimicrobiales;f__;g__	0.0230884	0	0.0115442
k__Bacteria;p__Proteobacteria;c__Gammaproteobacteria;o__;f__;g__	0.0182882	0	0.0091441
k__Bacteria;p__Bacteroidetes;c__Cytophagia;o__Cytophagales;f__Cytophagaceae;g__	0.016146	0	0.00807299
k__Bacteria;p__Proteobacteria;c__Betaproteobacteria;o__MND1;f__;g__	0.0142815	0	0.00714073
Unassigned;Other;Other;Other;Other;Other	0.0141228	0	0.00706139
k__Bacteria;p__Planctomycetes;c__Planctomycetia;o__Gemmatales;f__Gemmataceae;g__	0.0139046	0	0.0069523
k__Bacteria;p__Proteobacteria;c__Gammaproteobacteria;o__Xanthomonadales;f__Xanthomonadaceae;g__	0.0129525	0	0.00647625
k__Bacteria;p__Planctomycetes;c__Planctomycetia;o__Pirellulales;f__Pirellulaceae;g__	0.0128335	0	0.00641674
k__Bacteria;p__Bacteroidetes;c__[Saprospirae];o__[Saprospirales];f__Saprospiraceae;g__	0.0128335	0	0.00641674
k__Bacteria;p__Proteobacteria;c__Alphaproteobacteria;o__Rhizobiales;f__;g__	0.0106119	0	0.00530596
k__Bacteria;p__Gemmatimonadetes;c__Gemm-1;o__;f__;g__	0.0102946	0	0.00514728

## Sheet: Site_Control>0.1%
#OTU ID	ABYSSTE01	DALESTE01	LAFLECHETE01	LAMESTE01	MICROWAVETE01	T1Emerald	Mean
k__Bacteria;p__Proteobacteria;c__Gammaproteobacteria;o__Oceanospirillales;f__Halomonadaceae;g__Halomonas	0.0543697	0.0453023	0.699556	0.709776	0.728483	0.684232	0.486953
k__Bacteria;p__Proteobacteria;c__Gammaproteobacteria;o__Alteromonadales;f__Shewanellaceae;g__Shewanella	0.0173118	0.0115672	0.170721	0.231052	0.261651	0.254486	0.157798
k__Bacteria;p__Proteobacteria;c__Betaproteobacteria;o__Burkholderiales;f__Oxalobacteraceae;g__Ralstonia	3.63313e-05	3.3335e-05	0.0674816	0.00483786	0	0	0.0120649
k__Bacteria;p__Firmicutes;c__Bacilli;o__Lactobacillales;f__Streptococcaceae;g__Streptococcus	1.81656e-05	0	0.00217899	1.59665e-05	0.000681115	0.0132415	0.00268928
k__Bacteria;p__Proteobacteria;c__Betaproteobacteria;o__Burkholderiales;f__Comamonadaceae;g__	0.0231975	0.00225011	0.00138561	1.59665e-05	0	0.000405351	0.00454243
k__Bacteria;p__Bacteroidetes;c__Flavobacteriia;o__Flavobacteriales;f__[Weeksellaceae];g__Chryseobacterium	0.012498	0.145841	0.000826899	4.78996e-05	0.000103199	0.000159684	0.0265794
k__Bacteria;p__Planctomycetes;c__Planctomycetia;o__Pirellulales;f__Pirellulaceae;g__	0.0101546	8.33375e-05	0.000782202	0.00083026	0	0	0.00197506
k__Bacteria;p__Actinobacteria;c__Actinobacteria;o__Actinomycetales;f__Intrasporangiaceae;Other	0.00345147	0.14084	0.000379926	1.59665e-05	6.19195e-05	2.45667e-05	0.024129
k__Bacteria;p__Cyanobacteria;c__Chloroplast;o__Stramenopiles;f__;g__	0.0388381	0	0.000324055	0	0	1.22834e-05	0.00652908
k__Bacteria;p__Actinobacteria;c__Actinobacteria;o__Actinomycetales;f__Mycobacteriaceae;g__Mycobacterium	0.0227252	0.000100005	0.00015644	0.000558829	0	0	0.00392341
k__Bacteria;p__Actinobacteria;c__Actinobacteria;o__Actinomycetales;f__Nocardiaceae;g__Rhodococcus	0.0401279	0.218894	0.000134092	0.000159665	0.000103199	0.000135117	0.043259
k__Bacteria;p__Actinobacteria;c__Actinobacteria;o__Actinomycetales;f__Micrococcaceae;g__	0.00457774	0.0508692	0.000122917	0.000606728	6.19195e-05	4.91334e-05	0.00938127
k__Bacteria;p__Proteobacteria;c__Gammaproteobacteria;o__Xanthomonadales;f__Xanthomonadaceae;g__	0.029828	0.00181676	8.93945e-05	1.59665e-05	2.06398e-05	3.68501e-05	0.00530126
k__Bacteria;p__Actinobacteria;c__Actinobacteria;o__Actinomycetales;f__Nocardioidaceae;g__	0.0104089	0.00106672	8.93945e-05	0	0	0	0.0019275
k__Bacteria;p__Bacteroidetes;c__Sphingobacteriia;o__Sphingobacteriales;f__Sphingobacteriaceae;g__Pedobacter	0.031808	0.0749204	4.46972e-05	4.78996e-05	6.19195e-05	3.68501e-05	0.01782
k__Bacteria;p__Proteobacteria;c__Gammaproteobacteria;o__Pseudomonadales;f__Pseudomonadaceae;g__Pseudomonas	0.0225617	0.0292848	4.46972e-05	0	2.06398e-05	0.000921251	0.00880552
k__Bacteria;p__Bacteroidetes;c__Flavobacteriia;o__Flavobacteriales;f__Flavobacteriaceae;g__Flavobacterium	0.0142237	0.0026168	4.46972e-05	4.78996e-05	4.12797e-05	2.45667e-05	0.00283316
k__Bacteria;p__Proteobacteria;c__Alphaproteobacteria;o__Rhizobiales;f__;g__	0.0125343	0.000566695	4.46972e-05	1.59665e-05	0	0	0.00219361
k__Bacteria;p__Actinobacteria;c__Actinobacteria;o__Actinomycetales;f__Micrococcaceae;g__Arthrobacter	0.0483569	0.00630032	3.35229e-05	3.19331e-05	0	0	0.00912045
k__Bacteria;p__Proteobacteria;c__Gammaproteobacteria;o__Xanthomonadales;f__Xanthomonadaceae;g__Lysobacter	0.0224346	0.000250013	3.35229e-05	0	0	0	0.00378635
k__Bacteria;p__Bacteroidetes;c__Sphingobacteriia;o__Sphingobacteriales;f__Sphingobacteriaceae;g__Sphingobacterium	0.0386383	0.105989	2.23486e-05	4.78996e-05	0	1.22834e-05	0.0241182
k__Bacteria;p__Cyanobacteria;c__;o__;f__;g__	0.0129158	0	2.23486e-05	0	0.000103199	0	0.00217355
k__Bacteria;p__Bacteroidetes;c__Flavobacteriia;o__Flavobacteriales;f__Flavobacteriaceae;Other	0.0105724	1.66675e-05	2.23486e-05	0	0	0	0.00176857
k__Bacteria;p__Proteobacteria;c__Alphaproteobacteria;o__Caulobacterales;f__Caulobacteraceae;g__Mycoplana	0.0081382	0.0133007	2.23486e-05	0	2.06398e-05	1.22834e-05	0.00358236
k__Bacteria;p__Actinobacteria;c__Actinobacteria;o__Actinomycetales;f__Microbacteriaceae;g__Microbacterium	0.00570401	0.0584363	2.23486e-05	1.59665e-05	0.000165119	0	0.0107239
k__Bacteria;p__Actinobacteria;c__Actinobacteria;o__Actinomycetales;f__Intrasporangiaceae;g__Knoellia	0.000744791	0.0408854	2.23486e-05	0	4.12797e-05	0	0.00694897
k__Bacteria;p__Proteobacteria;c__Gammaproteobacteria;o__Xanthomonadales;f__Sinobacteraceae;g__	0.0151865	0.00110006	1.11743e-05	0.00277818	0.000495356	3.68501e-05	0.00326801
k__Bacteria;p__Bacteroidetes;c__Cytophagia;o__Cytophagales;f__Cytophagaceae;g__	0.0117168	0.00053336	1.11743e-05	1.59665e-05	0	0.000798418	0.00217929

## Sheet: All_Control>0.1%
#OTU ID	ABYSSTE01	DALESTE01	LAFLECHETE01	LAMESTE01	MICROWAVETE01	T1Emerald	Textraction1	Textraction2	Textraction3	Textraction4	Textraction5	Control1	Control2	Mean
k__Bacteria;p__Proteobacteria;c__Gammaproteobacteria;o__Oceanospirillales;f__Halomonadaceae;g__Halomonas	0.0543697	0.0453023	0.699556	0.709776	0.728483	0.684232	0.637249	0.721458	0.748563	0.710085	0.718702	0.122226	0.721174	0.561629
k__Bacteria;p__Proteobacteria;c__Gammaproteobacteria;o__Alteromonadales;f__Shewanellaceae;g__Shewanella	0.0173118	0.0115672	0.170721	0.231052	0.261651	0.254486	0.23234	0.239531	0.229841	0.225649	0.23939	0.0382029	0.25106	0.184831
k__Bacteria;p__Actinobacteria;c__Actinobacteria;o__Actinomycetales;f__Propionibacteriaceae;g__Propionibacterium	0.000254319	0.00033335	0.00679398	0.00036723	0.000412797	0.00528184	0.0488523	0.00416127	0.00768338	0.00944201	0.00410596	7.93e-05	0.00409223	0.00706615
k__Bacteria;p__Proteobacteria;c__Gammaproteobacteria;o__Chromatiales;f__;g__	0.00287017	0.000516693	0	0	0	0	0	0	0	0	0.00190028	0.0722404	0	0.00596366
k__Bacteria;p__Proteobacteria;c__Gammaproteobacteria;o__Xanthomonadales;f__Sinobacteraceae;g__	0.0151865	0.00110006	1.11743e-05	0.00277818	0.000495356	3.68501e-05	0	3.03742e-05	2.83171e-05	0	0.0018211	0.0553605	0.000648895	0.00596133
k__Bacteria;p__Proteobacteria;c__Alphaproteobacteria;o__Rhizobiales;f__Beijerinckiaceae;g__	0.00101728	0.000516693	0.000927468	1.59665e-05	0	0	0	0	0	0	0.00150439	0.0506397	0	0.00420165
k__Bacteria;p__Proteobacteria;c__Alphaproteobacteria;o__Rhizobiales;f__;g__	0.0125343	0.000566695	4.46972e-05	1.59665e-05	0	0	0.000184653	0.000455613	9.43904e-06	0	0.00119899	0.0106119	0	0.00197094
k__Bacteria;p__Actinobacteria;c__Actinobacteria;o__Actinomycetales;f__Corynebacteriaceae;g__Corynebacterium	3.63313e-05	0	0.00422389	0.000814293	0.000495356	0.0014003	0.0105137	0.00132634	0.00265237	0.00162951	0.000837028	0	0.000596565	0.00188659
k__Bacteria;p__Nitrospirae;c__Nitrospira;o__Nitrospirales;f__Nitrospiraceae;g__Nitrospira	0.00784755	0.00033335	1.11743e-05	0.00143699	2.06398e-05	0	0	1.01247e-05	9.43904e-06	1.5229e-05	0.000746539	0.0243975	1.05e-05	0.00267993
k__Bacteria;p__Actinobacteria;c__Acidimicrobiia;o__Acidimicrobiales;f__;g__	0.00764773	0.00026668	0.00103921	0	0	0	2.30816e-05	0.000242994	0	0	0.000588182	0.0230884	0	0.00253048
k__Bacteria;p__Bacteroidetes;c__Cytophagia;o__Cytophagales;f__Cytophagaceae;g__	0.0117168	0.00053336	1.11743e-05	1.59665e-05	0	0.000798418	0	0	0	3.04581e-05	0.000520315	0.016146	0	0.00229019
k__Bacteria;p__Proteobacteria;c__Gammaproteobacteria;o__;f__;g__	0.000217988	3.3335e-05	0	1.59665e-05	0	0	0	0	0	0	0.000520315	0.0182882	0	0.00146737
k__Bacteria;p__Planctomycetes;c__Planctomycetia;o__Gemmatales;f__Gemmataceae;g__	0.00265218	5.00025e-05	0.00130739	0.000287398	0	0	0.000103867	0	0	1.5229e-05	0.000497693	0.0139046	0	0.00144757
k__Bacteria;p__Actinobacteria;c__Actinobacteria;o__Actinomycetales;f__Pseudonocardiaceae;g__	0.00390561	0.00173342	0.0020449	0.000846226	4.12797e-05	1.22834e-05	1.15408e-05	0	9.43904e-06	0	0.000497693	0.0229694	3.14e-05	0.00246947
k__Bacteria;p__Proteobacteria;c__Gammaproteobacteria;o__Xanthomonadales;f__Xanthomonadaceae;g__	0.029828	0.00181676	8.93945e-05	1.59665e-05	2.06398e-05	3.68501e-05	0.000761694	0	0	1.5229e-05	0.000463759	0.0129525	0	0.00353852
k__Bacteria;p__Planctomycetes;c__Planctomycetia;o__Pirellulales;f__Pirellulaceae;g__	0.0101546	8.33375e-05	0.000782202	0.00083026	0	0	0	0	0	0	0.000463759	0.0128335	0	0.00193443
k__Bacteria;p__Firmicutes;c__Bacilli;o__Lactobacillales;f__Streptococcaceae;g__Streptococcus	1.81656e-05	0	0.00217899	1.59665e-05	0.000681115	0.0132415	0.00347379	0.00399927	0.000500269	0.00284783	0.000452448	0	0.0134698	0.00314455
k__Bacteria;p__Bacteroidetes;c__[Saprospirae];o__[Saprospirales];f__Saprospiraceae;g__	0.00779306	0.000116673	1.11743e-05	1.59665e-05	0	0	0	0	9.43904e-06	0	0.000452448	0.0128335	0	0.00163325
k__Bacteria;p__Acidobacteria;c__[Chloracidobacteria];o__RB41;f__Ellin6075;g__	0.00968228	0.000216678	1.11743e-05	1.59665e-05	0	1.22834e-05	0	2.02495e-05	9.43904e-06	1.5229e-05	0.000407203	0.0124963	1.05e-05	0.00176133
Unassigned;Other;Other;Other;Other;Other	0.00770223	0.000583363	2.23486e-05	0	0	0	0	1.01247e-05	0	1.5229e-05	0.000407203	0.0141228	0	0.00175871
k__Bacteria;p__Proteobacteria;c__Betaproteobacteria;o__MND1;f__;g__	0.00332431	0.000183343	0.000100569	0	0	0	0	0	0	0	0.000384581	0.0142815	0	0.00140571
k__Bacteria;p__Actinobacteria;c__Actinobacteria;o__Actinomycetales;f__Nocardiaceae;g__Rhodococcus	0.0401279	0.218894	0.000134092	0.000159665	0.000103199	0.000135117	0.000461633	0.000101247	0.000188781	0.00153813	0.000328025	0.00704155	0.000115127	0.0207176
k__Bacteria;p__Proteobacteria;c__Betaproteobacteria;o__Burkholderiales;f__Comamonadaceae;g__	0.0231975	0.00225011	0.00138561	1.59665e-05	0	0.000405351	0	3.03742e-05	4.71952e-05	0.00249756	0.000316713	0.00938213	0	0.00304066
k__Bacteria;p__Gemmatimonadetes;c__Gemm-1;o__;f__;g__	0.00599466	0.000233345	0.00219016	0	0	0	0	0	0	0	0.000294091	0.0102946	0	0.00146206
k__Bacteria;p__Actinobacteria;c__Actinobacteria;o__Actinomycetales;f__Micrococcaceae;g__Arthrobacter	0.0483569	0.00630032	3.35229e-05	3.19331e-05	0	0	5.77041e-05	1.01247e-05	0	1.5229e-05	0.000180979	0.00581176	1.05e-05	0.00467761
k__Bacteria;p__Bacteroidetes;c__Flavobacteriia;o__Flavobacteriales;f__Flavobacteriaceae;g__Flavobacterium	0.0142237	0.0026168	4.46972e-05	4.78996e-05	4.12797e-05	2.45667e-05	0.00070399	2.02495e-05	2.83171e-05	0.000411184	0.000101801	0.0039274	2.09e-05	0.00170868
k__Bacteria;p__Bacteroidetes;c__Sphingobacteriia;o__Sphingobacteriales;f__Sphingobacteriaceae;g__Pedobacter	0.031808	0.0749204	4.46972e-05	4.78996e-05	6.19195e-05	3.68501e-05	5.77041e-05	3.03742e-05	2.83171e-05	0.00281737	9.04895e-05	0.00240008	5.23e-05	0.00864588
k__Bacteria;p__Actinobacteria;c__Actinobacteria;o__Actinomycetales;f__Micrococcaceae;g__	0.00457774	0.0508692	0.000122917	0.000606728	6.19195e-05	4.91334e-05	0.000161571	3.03742e-05	3.77562e-05	0.00814754	7.91784e-05	0.00198354	5.23e-05	0.00513692
k__Bacteria;p__Proteobacteria;c__Gammaproteobacteria;o__Pseudomonadales;f__Pseudomonadaceae;g__Pseudomonas	0.0225617	0.0292848	4.46972e-05	0	2.06398e-05	0.000921251	0.00183499	0.000739106	6.60733e-05	0.000913743	7.91784e-05	0.00321333	0.000502371	0.00462938
k__Bacteria;p__Bacteroidetes;c__Flavobacteriia;o__Flavobacteriales;f__[Weeksellaceae];g__Chryseobacterium	0.012498	0.145841	0.000826899	4.78996e-05	0.000103199	0.000159684	0.00245819	6.07484e-05	6.60733e-05	0.00079191	6.78672e-05	0.000337201	0.000188389	0.0125728
k__Bacteria;p__Actinobacteria;c__Actinobacteria;o__Actinomycetales;f__Intrasporangiaceae;Other	0.00345147	0.14084	0.000379926	1.59665e-05	6.19195e-05	2.45667e-05	0.000542418	6.07484e-05	3.77562e-05	1.5229e-05	6.78672e-05	0.00206288	2.09e-05	0.0113525
k__Bacteria;p__Actinobacteria;c__Actinobacteria;o__Actinomycetales;f__Mycobacteriaceae;g__Mycobacterium	0.0227252	0.000100005	0.00015644	0.000558829	0	0	0	0	0	0	5.6556e-05	0.00188436	0	0.00196011
k__Bacteria;p__Proteobacteria;c__Gammaproteobacteria;o__Xanthomonadales;f__Xanthomonadaceae;g__Lysobacter	0.0224346	0.000250013	3.35229e-05	0	0	0	0	0	0	0	5.6556e-05	0.00245958	0	0.00194109
k__Bacteria;p__Actinobacteria;c__Actinobacteria;o__Actinomycetales;f__Nocardioidaceae;g__	0.0104089	0.00106672	8.93945e-05	0	0	0	0.000380847	0	0	0.000837597	4.52448e-05	0.00109095	0	0.00107074
k__Bacteria;p__Proteobacteria;c__Alphaproteobacteria;o__Caulobacterales;f__Caulobacteraceae;g__Mycoplana	0.0081382	0.0133007	2.23486e-05	0	2.06398e-05	1.22834e-05	0	0	9.43904e-06	4.56871e-05	1.13112e-05	3.97e-05	2.09e-05	0.00166317
k__Bacteria;p__Bacteroidetes;c__Sphingobacteriia;o__Sphingobacteriales;f__Sphingobacteriaceae;g__Sphingobacterium	0.0386383	0.105989	2.23486e-05	4.78996e-05	0	1.22834e-05	0.000761694	0	1.88781e-05	1.5229e-05	1.13112e-05	0.000178518	5.23e-05	0.0112113
k__Bacteria;p__Cyanobacteria;c__Chloroplast;o__Stramenopiles;f__;g__	0.0388381	0	0.000324055	0	0	1.22834e-05	0	2.02495e-05	0	0	1.13112e-05	0.000158683	0	0.00302805
k__Bacteria;p__Bacteroidetes;c__Flavobacteriia;o__Flavobacteriales;f__Flavobacteriaceae;Other	0.0105724	1.66675e-05	2.23486e-05	0	0	0	0	1.01247e-05	0	0	1.13112e-05	5.95e-05	0	0.000822489
k__Bacteria;p__Proteobacteria;c__Betaproteobacteria;o__Burkholderiales;f__Oxalobacteraceae;g__Ralstonia	3.63313e-05	3.3335e-05	0.0674816	0.00483786	0	0	0	0	0	0.000715765	0	1.98e-05	0	0.00562498
k__Bacteria;p__Actinobacteria;c__Actinobacteria;o__Actinomycetales;f__Microbacteriaceae;g__Microbacterium	0.00570401	0.0584363	2.23486e-05	1.59665e-05	0.000165119	0	0.00289674	0	9.43904e-06	1.5229e-05	0	0.000376872	1.05e-05	0.00520404
k__Bacteria;p__Proteobacteria;c__Alphaproteobacteria;o__Rhodospirillales;f__Rhodospirillaceae;g__Skermanella	0	0	0	0	0	0	0.0133066	0	0	0	0	0	0	0.00102358
k__Bacteria;p__Actinobacteria;c__Actinobacteria;o__Actinomycetales;f__Intrasporangiaceae;g__Knoellia	0.000744791	0.0408854	2.23486e-05	0	4.12797e-05	0	2.30816e-05	0	0	0	0	0.00025786	1.05e-05	0.00322963
k__Bacteria;p__Cyanobacteria;c__;o__;f__;g__	0.0129158	0	2.23486e-05	0	0.000103199	0	0	0	0	0	0	0	0	0.00100318
