# Supplementary material for: Enrichment of beneficial bacteria in the skin microbiota of bats persisting with white-nose syndrome
Source: Microbiome. 2017 Sep 5;5:115. doi: 10.1186/s40168-017-0334-y (PMC5584028; doi:10.1186/s40168-017-0334-y)
Supplement: Supplementary file 5 — Main phyla identified in bat skin microbiota samples. The 8 more abundant phyla across all hibernacula are provided. [file 40168_2017_334_MOESM5_ESM.xlsx]

## Sheet: Top_8_Phyla
Phyla	Emerald	Laflèche	Lames	Abyss	Dale's	Microwave
Actinobacteria	0.500751	0.533706	0.416122	0.234048	0.290465	0.485751
Bacteroidetes	0.214987	0.0745594	0.0608074	0.309361	0.378154	0.251433
Proteobacteria	0.256586	0.365606	0.505528	0.32021	0.280084	0.243617
Firmicutes	0.00121444	0.0050256	0.00140667	0.0069834	0.00323357	0.0052391
Acidobacteria	0.00774934	0.00297932	0.0026721	0.0218788	0.00983991	0.00284744
Planctomycetes	0.00276138	0.00291099	0.00149554	0.0244145	0.00729265	0.00191107
TM7	0.00183185	0.00210585	0.00301945	0.0109222	0.0101262	0.00154802
Unassigned	0.00347485	0.00311763	0.00538335	0.00447021	0.00226567	0.00132638
Other	0.0106448	0.00998849	0.00356551	0.0677127	0.018539	0.00632771
