# Supplementary material for: Enrichment of beneficial bacteria in the skin microbiota of bats persisting with white-nose syndrome
Source: Microbiome. 2017 Sep 5;5:115. doi: 10.1186/s40168-017-0334-y (PMC5584028; doi:10.1186/s40168-017-0334-y)
Supplement: Supplementary file 6 — Main classes identified in bat skin microbiota samples. The 6 more abundant classes across all hibernacula are provided. [file 40168_2017_334_MOESM6_ESM.xlsx]

## Sheet: Top_6_Classes
	Emerald	Laflèche	Lames	Abyss	Dale's	Microwave
Actinobacteria/Actinobacteria	0.493	0.526525	0.412625	0.21219	0.278457	0.481505
Proteobacteria/Gammaproteobacteria	0.194	0.324907	0.459062	0.184542	0.156253	0.19597
Bacteroidetes/Flavobacteriia	0.116	0.0203096	0.0241614	0.191081	0.179061	0.149903
Bacteroidetes/Sphingobacteriia	0.0961	0.0481067	0.0346067	0.0968435	0.185209	0.0981931
Proteobacteria/Alphaproteobacteria	0.0416	0.0137157	0.016419	0.0616613	0.0805795	0.0345598
Proteobacteria/Betaproteobacteria	0.0188	0.0221786	0.0284344	0.0523483	0.0358174	0.0114689
Other	0.0405	0.0442574	0.0246917	0.201335	0.0846239	0.0284015
