# Supplementary material for: Enrichment of beneficial bacteria in the skin microbiota of bats persisting with white-nose syndrome
Source: Microbiome. 2017 Sep 5;5:115. doi: 10.1186/s40168-017-0334-y (PMC5584028; doi:10.1186/s40168-017-0334-y)
Supplement: Supplementary file 10 — OTU table resulting from the analysis of 66 bat skin microbiota samples and 11 environmental samples. [file 40168_2017_334_MOESM10_ESM.xlsx]

## Sheet: Additional_file_10
#OTU ID	1BEmerlad	1CEmerlad	1DEmerlad	1EEmerlad	1FEmerlad	2BEmerlad	2EEmerlad	2FEmerlad	3BEmerlad	3FEmerlad	4FEmerlad	ABEnv01	ABMLBat01	ABMLBat02	ABMLBat03	ABMLBat04	ABMLBat05	ABMLBat06	ABMLBat07	ABMLBat08	ABMLBat09	ABMLBat10	ABMLBat11	DAML02	DAML03	DAML04	DAML05	DAML06	DAML10	DAML11	DAML12	DAML13	DAML14	DAML15	DAWall02	DAWall03	LAMSP08	LAMSP09	LAMSP10	LAMSP11	LAMSP12	LAMSP13	LAMSP14	LAMSP15	LAMSP16	LAMSP17	LAMSP18	LAPA07	LAPA20
seq11799	0.0	0.0	1.0	0.0	3.0	0.0	15.0	0.0	0.0	6.0	7.0	0.0	10.0	0.0	5.0	6.0	4.0	0.0	1.0	0.0	0.0	2.0	5.0	0.0	4.0	1.0	1.0	13.0	11.0	6.0	4.0	6.0	4.0	6.0	1.0	1.0	1.0	26.0	7.0	7.0	12.0	2.0	11.0	6.0	26.0	1.0	3.0	0.0	0.0
seq9820	1.0	1.0	0.0	0.0	0.0	0.0	0.0	0.0	0.0	0.0	0.0	0.0	1.0	0.0	0.0	0.0	0.0	0.0	0.0	0.0	0.0	0.0	1.0	0.0	0.0	0.0	0.0	0.0	1.0	0.0	0.0	0.0	0.0	0.0	0.0	0.0	0.0	0.0	0.0	0.0	0.0	0.0	0.0	0.0	0.0	0.0	0.0	0.0	0.0
seq6064	0.0	0.0	0.0	0.0	0.0	0.0	0.0	0.0	0.0	0.0	0.0	1.0	10.0	1.0	9.0	3.0	8.0	1.0	19.0	2.0	2.0	2.0	58.0	4.0	3.0	1.0	0.0	4.0	0.0	0.0	0.0	0.0	0.0	0.0	0.0	0.0	0.0	0.0	0.0	0.0	0.0	0.0	0.0	0.0	0.0	0.0	2.0	0.0	0.0
seq13890	4.0	1.0	0.0	0.0	1.0	0.0	4.0	0.0	0.0	10.0	12.0	0.0	12.0	11.0	12.0	9.0	13.0	1.0	6.0	2.0	6.0	8.0	9.0	0.0	5.0	2.0	2.0	12.0	33.0	20.0	30.0	12.0	7.0	54.0	4.0	17.0	0.0	5.0	2.0	2.0	6.0	0.0	1.0	0.0	1.0	0.0	6.0	0.0	0.0
seq6370	0.0	1.0	0.0	0.0	0.0	0.0	0.0	0.0	0.0	1.0	0.0	0.0	0.0	0.0	0.0	0.0	0.0	0.0	0.0	0.0	0.0	0.0	0.0	3.0	0.0	0.0	0.0	0.0	0.0	0.0	0.0	1.0	0.0	0.0	0.0	0.0	0.0	0.0	0.0	3.0	0.0	0.0	0.0	0.0	0.0	0.0	0.0	0.0	0.0
seq31385	0.0	0.0	0.0	0.0	0.0	1.0	0.0	0.0	0.0	0.0	0.0	1.0	0.0	0.0	0.0	0.0	0.0	4.0	0.0	0.0	13.0	0.0	0.0	0.0	0.0	0.0	0.0	0.0	0.0	0.0	0.0	0.0	0.0	0.0	0.0	8.0	0.0	0.0	6.0	0.0	13.0	0.0	7.0	1.0	0.0	0.0	0.0	0.0	4.0
seq5461	21.0	0.0	6.0	0.0	8.0	20.0	0.0	1.0	4.0	3.0	18.0	4.0	29.0	21.0	32.0	27.0	52.0	16.0	68.0	15.0	50.0	12.0	85.0	21.0	4.0	1.0	24.0	10.0	12.0	3.0	22.0	3.0	5.0	5.0	3.0	54.0	5.0	9.0	27.0	9.0	1.0	4.0	5.0	7.0	74.0	3.0	15.0	2.0	5.0
seq2177	0.0	0.0	0.0	0.0	0.0	0.0	0.0	0.0	0.0	0.0	0.0	20.0	7.0	6.0	2.0	2.0	15.0	0.0	27.0	46.0	7.0	1.0	19.0	4.0	0.0	0.0	0.0	5.0	0.0	3.0	0.0	7.0	1.0	0.0	19.0	112.0	0.0	0.0	0.0	0.0	10.0	0.0	0.0	0.0	0.0	0.0	1.0	0.0	8.0
seq8083	0.0	0.0	0.0	0.0	0.0	0.0	0.0	0.0	0.0	1.0	0.0	0.0	7.0	3.0	11.0	2.0	16.0	0.0	2.0	0.0	1.0	2.0	5.0	1.0	8.0	2.0	0.0	14.0	16.0	3.0	10.0	15.0	3.0	17.0	0.0	0.0	0.0	0.0	0.0	0.0	0.0	0.0	0.0	0.0	2.0	0.0	1.0	0.0	0.0
seq476	9.0	8.0	0.0	3.0	3.0	0.0	2.0	0.0	0.0	23.0	9.0	0.0	24.0	10.0	50.0	10.0	18.0	7.0	6.0	9.0	5.0	3.0	20.0	0.0	8.0	8.0	4.0	10.0	15.0	4.0	17.0	11.0	7.0	9.0	0.0	1.0	2.0	0.0	1.0	0.0	0.0	0.0	4.0	0.0	7.0	1.0	5.0	0.0	0.0
seq2975	0.0	0.0	0.0	0.0	0.0	0.0	1.0	0.0	0.0	0.0	4.0	0.0	18.0	3.0	18.0	5.0	60.0	0.0	6.0	3.0	0.0	4.0	6.0	0.0	11.0	11.0	3.0	36.0	34.0	5.0	28.0	8.0	3.0	15.0	0.0	0.0	0.0	0.0	0.0	0.0	0.0	0.0	4.0	0.0	0.0	0.0	13.0	0.0	1.0
seq48819	1.0	0.0	0.0	0.0	0.0	0.0	1.0	0.0	0.0	0.0	0.0	0.0	0.0	0.0	0.0	1.0	0.0	0.0	0.0	0.0	0.0	0.0	1.0	0.0	0.0	0.0	1.0	1.0	1.0	1.0	0.0	2.0	0.0	0.0	0.0	9.0	0.0	1.0	0.0	0.0	0.0	0.0	0.0	1.0	1.0	0.0	1.0	0.0	0.0
seq7488	0.0	0.0	90.0	0.0	2.0	0.0	2.0	0.0	2.0	5.0	0.0	0.0	0.0	0.0	0.0	0.0	0.0	0.0	0.0	0.0	0.0	0.0	0.0	0.0	0.0	0.0	0.0	0.0	0.0	0.0	0.0	0.0	0.0	0.0	0.0	0.0	0.0	0.0	0.0	0.0	0.0	0.0	0.0	0.0	0.0	0.0	0.0	0.0	0.0
seq44430	0.0	0.0	0.0	0.0	0.0	0.0	0.0	0.0	0.0	0.0	0.0	0.0	0.0	0.0	0.0	0.0	5.0	0.0	0.0	2.0	1.0	0.0	0.0	0.0	0.0	0.0	0.0	0.0	0.0	0.0	0.0	0.0	0.0	0.0	0.0	0.0	0.0	0.0	0.0	2.0	0.0	0.0	0.0	0.0	0.0	0.0	0.0	4.0	1.0
seq21265	0.0	0.0	0.0	0.0	0.0	0.0	0.0	0.0	0.0	2.0	0.0	0.0	0.0	0.0	0.0	0.0	0.0	0.0	0.0	0.0	0.0	0.0	2.0	0.0	0.0	0.0	0.0	0.0	0.0	0.0	0.0	0.0	0.0	0.0	0.0	0.0	0.0	0.0	0.0	0.0	0.0	0.0	0.0	0.0	0.0	0.0	0.0	0.0	0.0
seq25684	0.0	0.0	0.0	0.0	1.0	0.0	1.0	0.0	0.0	2.0	0.0	0.0	7.0	7.0	5.0	2.0	4.0	0.0	0.0	1.0	0.0	1.0	0.0	0.0	7.0	4.0	0.0	0.0	9.0	19.0	9.0	4.0	18.0	11.0	0.0	0.0	0.0	0.0	0.0	0.0	0.0	0.0	0.0	0.0	0.0	0.0	1.0	0.0	0.0
seq87991	0.0	0.0	2.0	0.0	0.0	0.0	0.0	0.0	0.0	0.0	0.0	0.0	3.0	0.0	6.0	2.0	11.0	3.0	6.0	7.0	1.0	0.0	2.0	0.0	0.0	0.0	0.0	0.0	0.0	0.0	1.0	0.0	1.0	0.0	0.0	0.0	0.0	0.0	0.0	0.0	0.0	0.0	0.0	0.0	0.0	0.0	1.0	0.0	1.0
seq6099	0.0	0.0	0.0	0.0	0.0	0.0	1.0	0.0	0.0	0.0	0.0	0.0	1.0	0.0	0.0	0.0	1.0	0.0	0.0	0.0	0.0	0.0	1.0	0.0	0.0	0.0	0.0	0.0	0.0	0.0	0.0	0.0	0.0	0.0	0.0	0.0	0.0	0.0	0.0	0.0	0.0	0.0	0.0	0.0	0.0	0.0	0.0	0.0	0.0
seq16	953.0	667.0	784.0	300.0	1483.0	133.0	2660.0	251.0	464.0	2297.0	3145.0	18.0	1933.0	1316.0	3717.0	2303.0	3497.0	164.0	3864.0	423.0	359.0	798.0	3788.0	49.0	1991.0	3100.0	3772.0	4597.0	4250.0	5225.0	3980.0	6108.0	3862.0	3162.0	13.0	646.0	1536.0	16123.0	12611.0	14788.0	6294.0	903.0	10955.0	2184.0	8321.0	578.0	1777.0	6.0	10.0
seq1601	10.0	9.0	0.0	0.0	6.0	0.0	0.0	1.0	4.0	6.0	8.0	2.0	17.0	13.0	23.0	12.0	17.0	14.0	6.0	26.0	31.0	7.0	45.0	11.0	0.0	9.0	0.0	8.0	15.0	3.0	19.0	1.0	8.0	7.0	18.0	24.0	0.0	5.0	0.0	0.0	0.0	2.0	0.0	0.0	3.0	0.0	5.0	0.0	1.0
seq1962	0.0	0.0	0.0	0.0	0.0	0.0	0.0	0.0	0.0	0.0	0.0	1.0	0.0	0.0	1.0	0.0	0.0	1.0	0.0	3.0	1.0	0.0	0.0	0.0	1.0	1.0	0.0	1.0	1.0	0.0	1.0	0.0	0.0	0.0	5.0	5.0	0.0	0.0	0.0	0.0	0.0	0.0	0.0	0.0	0.0	0.0	0.0	0.0	0.0
seq28000	0.0	0.0	0.0	0.0	0.0	0.0	0.0	0.0	0.0	0.0	1.0	0.0	1.0	0.0	0.0	0.0	1.0	0.0	0.0	0.0	0.0	0.0	3.0	0.0	1.0	0.0	1.0	0.0	0.0	1.0	1.0	3.0	1.0	2.0	0.0	0.0	1.0	4.0	5.0	5.0	2.0	1.0	8.0	0.0	7.0	0.0	1.0	0.0	0.0
seq29175	6.0	1.0	0.0	1.0	5.0	0.0	9.0	0.0	0.0	0.0	0.0	0.0	0.0	0.0	0.0	0.0	2.0	0.0	0.0	0.0	0.0	0.0	0.0	1.0	0.0	0.0	0.0	0.0	0.0	0.0	0.0	0.0	0.0	0.0	0.0	0.0	0.0	0.0	0.0	0.0	0.0	0.0	3.0	0.0	0.0	0.0	0.0	0.0	0.0
seq25767	0.0	0.0	0.0	0.0	0.0	0.0	0.0	0.0	0.0	0.0	0.0	0.0	0.0	0.0	0.0	0.0	0.0	0.0	0.0	0.0	0.0	0.0	0.0	0.0	0.0	0.0	0.0	0.0	1.0	0.0	0.0	0.0	0.0	0.0	0.0	0.0	0.0	0.0	0.0	0.0	0.0	0.0	0.0	0.0	0.0	0.0	0.0	0.0	0.0
seq6716	0.0	0.0	0.0	1.0	0.0	0.0	0.0	1.0	0.0	0.0	0.0	0.0	2.0	0.0	0.0	0.0	0.0	1.0	1.0	0.0	0.0	0.0	7.0	0.0	0.0	0.0	0.0	0.0	2.0	0.0	0.0	0.0	0.0	0.0	0.0	0.0	0.0	0.0	0.0	0.0	0.0	0.0	0.0	0.0	0.0	0.0	0.0	0.0	0.0
seq3640	0.0	0.0	0.0	0.0	0.0	0.0	1.0	0.0	0.0	0.0	0.0	0.0	0.0	3.0	1.0	5.0	46.0	0.0	13.0	0.0	0.0	0.0	0.0	0.0	2.0	6.0	0.0	2.0	1.0	0.0	3.0	0.0	4.0	2.0	0.0	1.0	0.0	0.0	0.0	0.0	0.0	0.0	1.0	2.0	2.0	1.0	5.0	0.0	0.0
seq13057	0.0	0.0	2.0	0.0	0.0	0.0	0.0	5.0	1.0	0.0	0.0	0.0	3.0	1.0	0.0	1.0	0.0	0.0	0.0	0.0	0.0	1.0	0.0	0.0	0.0	0.0	0.0	0.0	1.0	1.0	2.0	1.0	0.0	0.0	0.0	0.0	0.0	0.0	1.0	0.0	0.0	0.0	0.0	0.0	1.0	0.0	0.0	0.0	0.0
seq10526	1.0	0.0	0.0	0.0	0.0	0.0	1.0	1.0	0.0	0.0	2.0	0.0	15.0	8.0	11.0	3.0	26.0	5.0	5.0	5.0	3.0	2.0	15.0	0.0	3.0	6.0	2.0	2.0	21.0	2.0	12.0	10.0	0.0	10.0	0.0	0.0	1.0	1.0	1.0	0.0	0.0	0.0	1.0	0.0	0.0	0.0	0.0	0.0	0.0
seq13753	0.0	2.0	0.0	3.0	3.0	0.0	0.0	1.0	3.0	4.0	0.0	0.0	46.0	13.0	28.0	13.0	14.0	0.0	37.0	0.0	6.0	15.0	52.0	0.0	0.0	3.0	0.0	0.0	6.0	0.0	11.0	4.0	2.0	1.0	0.0	0.0	0.0	0.0	0.0	0.0	0.0	0.0	0.0	0.0	0.0	1.0	0.0	0.0	0.0
seq19023	0.0	0.0	0.0	0.0	2.0	0.0	0.0	1.0	1.0	2.0	1.0	1.0	5.0	4.0	2.0	8.0	0.0	0.0	1.0	0.0	2.0	1.0	4.0	0.0	4.0	3.0	0.0	0.0	1.0	14.0	5.0	1.0	3.0	2.0	0.0	2.0	0.0	0.0	0.0	0.0	0.0	0.0	0.0	1.0	1.0	0.0	0.0	0.0	0.0
seq21279	0.0	0.0	0.0	0.0	0.0	0.0	0.0	0.0	0.0	0.0	0.0	0.0	0.0	3.0	1.0	0.0	0.0	0.0	0.0	1.0	0.0	0.0	0.0	0.0	0.0	0.0	0.0	0.0	0.0	0.0	0.0	0.0	0.0	0.0	0.0	0.0	0.0	0.0	0.0	0.0	0.0	0.0	0.0	0.0	0.0	0.0	0.0	0.0	0.0
seq45297	0.0	0.0	1.0	0.0	0.0	0.0	0.0	0.0	2.0	0.0	0.0	0.0	0.0	0.0	0.0	2.0	0.0	0.0	1.0	0.0	0.0	1.0	1.0	0.0	1.0	0.0	0.0	2.0	1.0	1.0	0.0	1.0	0.0	0.0	0.0	9.0	0.0	1.0	0.0	1.0	1.0	0.0	3.0	0.0	0.0	0.0	0.0	0.0	0.0
seq59142	0.0	0.0	0.0	0.0	0.0	0.0	0.0	0.0	0.0	0.0	1.0	0.0	1.0	0.0	0.0	2.0	2.0	1.0	0.0	0.0	1.0	1.0	3.0	0.0	1.0	0.0	3.0	0.0	0.0	3.0	1.0	1.0	0.0	0.0	0.0	1.0	1.0	4.0	1.0	5.0	1.0	0.0	1.0	0.0	3.0	0.0	1.0	0.0	0.0
seq3013	0.0	0.0	0.0	0.0	0.0	0.0	0.0	0.0	0.0	1.0	0.0	4.0	5.0	0.0	12.0	7.0	2.0	5.0	23.0	2.0	8.0	3.0	18.0	0.0	0.0	0.0	5.0	3.0	0.0	0.0	0.0	0.0	0.0	1.0	0.0	17.0	0.0	0.0	0.0	0.0	0.0	0.0	0.0	0.0	0.0	0.0	0.0	0.0	0.0
seq7436	0.0	0.0	0.0	1.0	0.0	0.0	2.0	0.0	0.0	0.0	1.0	15.0	11.0	18.0	17.0	23.0	16.0	1.0	18.0	6.0	12.0	3.0	25.0	15.0	4.0	4.0	1.0	5.0	10.0	5.0	3.0	4.0	2.0	5.0	6.0	31.0	8.0	1.0	5.0	1.0	18.0	0.0	4.0	1.0	2.0	0.0	3.0	0.0	3.0
seq2305	0.0	0.0	0.0	1.0	0.0	0.0	0.0	0.0	1.0	0.0	1.0	0.0	0.0	1.0	0.0	1.0	5.0	0.0	0.0	0.0	0.0	0.0	1.0	0.0	1.0	3.0	0.0	4.0	2.0	2.0	0.0	3.0	0.0	1.0	0.0	0.0	1.0	11.0	3.0	7.0	2.0	3.0	4.0	0.0	3.0	1.0	0.0	0.0	1.0
seq5768	1.0	0.0	5.0	2.0	0.0	0.0	3.0	0.0	1.0	1.0	0.0	0.0	3.0	4.0	2.0	5.0	2.0	2.0	1.0	0.0	2.0	1.0	2.0	0.0	0.0	1.0	3.0	4.0	10.0	10.0	7.0	5.0	3.0	1.0	0.0	0.0	0.0	5.0	5.0	7.0	4.0	0.0	5.0	1.0	2.0	0.0	0.0	0.0	0.0
seq2597	0.0	0.0	1.0	0.0	1.0	0.0	0.0	0.0	0.0	5.0	2.0	0.0	2.0	5.0	3.0	1.0	3.0	0.0	1.0	1.0	0.0	0.0	5.0	0.0	1.0	3.0	0.0	2.0	2.0	0.0	14.0	1.0	1.0	8.0	0.0	3.0	1.0	0.0	0.0	0.0	0.0	0.0	1.0	1.0	0.0	0.0	0.0	0.0	0.0
seq29604	0.0	0.0	0.0	0.0	1.0	0.0	0.0	0.0	0.0	0.0	0.0	2.0	1.0	4.0	3.0	8.0	3.0	2.0	13.0	9.0	0.0	1.0	6.0	3.0	2.0	3.0	0.0	4.0	0.0	0.0	3.0	0.0	0.0	1.0	2.0	4.0	0.0	0.0	0.0	0.0	3.0	0.0	2.0	0.0	0.0	0.0	1.0	0.0	0.0
seq4046	0.0	1.0	0.0	0.0	0.0	0.0	0.0	0.0	1.0	0.0	0.0	0.0	0.0	1.0	1.0	0.0	2.0	0.0	0.0	0.0	0.0	0.0	0.0	0.0	1.0	0.0	0.0	0.0	0.0	0.0	0.0	1.0	0.0	0.0	1.0	0.0	0.0	0.0	0.0	0.0	0.0	0.0	0.0	0.0	0.0	0.0	0.0	0.0	0.0
seq2787	0.0	0.0	0.0	0.0	0.0	0.0	0.0	0.0	0.0	0.0	0.0	1.0	3.0	8.0	4.0	0.0	16.0	0.0	40.0	1.0	16.0	2.0	11.0	4.0	0.0	3.0	0.0	5.0	2.0	5.0	1.0	0.0	0.0	8.0	1.0	10.0	0.0	2.0	10.0	0.0	0.0	0.0	0.0	0.0	14.0	0.0	0.0	0.0	1.0
seq6647	0.0	0.0	0.0	0.0	0.0	0.0	0.0	0.0	0.0	0.0	0.0	0.0	10.0	10.0	24.0	14.0	24.0	5.0	8.0	4.0	0.0	6.0	9.0	0.0	15.0	11.0	6.0	32.0	24.0	14.0	33.0	3.0	15.0	20.0	0.0	4.0	0.0	0.0	0.0	0.0	0.0	0.0	0.0	2.0	0.0	0.0	3.0	0.0	0.0
seq14328	0.0	1.0	0.0	0.0	0.0	0.0	0.0	1.0	0.0	0.0	0.0	0.0	0.0	3.0	7.0	2.0	9.0	1.0	6.0	1.0	5.0	0.0	3.0	4.0	1.0	0.0	0.0	0.0	2.0	0.0	0.0	0.0	0.0	3.0	2.0	0.0	0.0	3.0	0.0	0.0	0.0	0.0	0.0	0.0	0.0	0.0	0.0	1.0	0.0
seq2782	0.0	0.0	0.0	0.0	0.0	0.0	0.0	0.0	0.0	0.0	0.0	0.0	0.0	0.0	0.0	0.0	0.0	0.0	0.0	0.0	0.0	0.0	0.0	0.0	0.0	0.0	0.0	0.0	0.0	0.0	0.0	0.0	0.0	0.0	0.0	0.0	0.0	0.0	0.0	0.0	0.0	0.0	239.0	0.0	0.0	0.0	0.0	0.0	0.0
seq1953	10.0	11.0	5.0	4.0	18.0	4.0	22.0	2.0	1.0	29.0	34.0	1.0	36.0	31.0	39.0	32.0	31.0	2.0	29.0	10.0	11.0	14.0	21.0	4.0	23.0	29.0	12.0	27.0	90.0	76.0	54.0	58.0	39.0	43.0	1.0	38.0	7.0	76.0	41.0	65.0	37.0	1.0	28.0	9.0	25.0	1.0	19.0	1.0	2.0
seq47380	0.0	0.0	0.0	0.0	0.0	0.0	0.0	0.0	0.0	0.0	0.0	0.0	0.0	1.0	2.0	0.0	2.0	1.0	1.0	1.0	1.0	2.0	1.0	0.0	0.0	0.0	0.0	1.0	1.0	0.0	2.0	0.0	1.0	1.0	2.0	17.0	0.0	0.0	0.0	0.0	0.0	0.0	0.0	0.0	1.0	0.0	0.0	0.0	1.0
seq1921	0.0	0.0	0.0	0.0	0.0	0.0	0.0	0.0	0.0	0.0	0.0	0.0	0.0	0.0	0.0	0.0	0.0	0.0	0.0	0.0	0.0	0.0	0.0	0.0	0.0	0.0	0.0	0.0	0.0	0.0	0.0	0.0	0.0	0.0	0.0	0.0	0.0	0.0	0.0	0.0	0.0	0.0	0.0	0.0	0.0	0.0	0.0	0.0	0.0
seq4532	3.0	2.0	1.0	1.0	5.0	0.0	5.0	0.0	3.0	24.0	1.0	0.0	9.0	6.0	9.0	0.0	2.0	1.0	3.0	3.0	2.0	0.0	3.0	0.0	1.0	0.0	3.0	6.0	5.0	1.0	3.0	6.0	0.0	1.0	0.0	0.0	0.0	0.0	0.0	0.0	0.0	0.0	0.0	0.0	8.0	5.0	4.0	0.0	0.0
seq412	1.0	4.0	0.0	0.0	5.0	0.0	2.0	0.0	2.0	28.0	9.0	0.0	36.0	7.0	45.0	4.0	45.0	5.0	7.0	3.0	0.0	5.0	7.0	0.0	17.0	15.0	8.0	42.0	40.0	15.0	45.0	47.0	11.0	44.0	0.0	1.0	2.0	0.0	0.0	0.0	0.0	0.0	5.0	0.0	13.0	3.0	14.0	0.0	0.0
seq25563	10.0	1.0	0.0	0.0	1.0	1.0	0.0	0.0	0.0	1.0	3.0	0.0	1.0	2.0	0.0	1.0	0.0	0.0	0.0	0.0	0.0	1.0	1.0	0.0	0.0	0.0	0.0	1.0	0.0	0.0	0.0	0.0	0.0	1.0	0.0	1.0	0.0	0.0	0.0	0.0	0.0	0.0	0.0	0.0	0.0	0.0	0.0	0.0	0.0
seq20266	0.0	0.0	0.0	0.0	0.0	0.0	0.0	0.0	0.0	0.0	0.0	0.0	6.0	5.0	9.0	7.0	13.0	0.0	3.0	2.0	0.0	3.0	1.0	0.0	1.0	3.0	5.0	11.0	10.0	3.0	9.0	1.0	2.0	11.0	0.0	0.0	0.0	0.0	0.0	0.0	0.0	0.0	0.0	0.0	2.0	1.0	3.0	0.0	0.0
seq34408	0.0	0.0	0.0	0.0	0.0	0.0	0.0	0.0	0.0	0.0	0.0	0.0	0.0	0.0	0.0	0.0	0.0	0.0	0.0	0.0	0.0	0.0	0.0	0.0	0.0	0.0	0.0	1.0	0.0	0.0	0.0	0.0	0.0	0.0	0.0	0.0	0.0	0.0	0.0	0.0	0.0	0.0	0.0	0.0	0.0	0.0	0.0	0.0	0.0
seq1168	0.0	0.0	0.0	0.0	0.0	0.0	1.0	0.0	0.0	0.0	2.0	0.0	11.0	3.0	13.0	4.0	22.0	3.0	5.0	0.0	2.0	0.0	7.0	0.0	4.0	2.0	1.0	25.0	8.0	3.0	15.0	8.0	1.0	8.0	0.0	0.0	0.0	1.0	1.0	0.0	0.0	0.0	1.0	1.0	4.0	0.0	22.0	0.0	0.0
seq55701	4.0	0.0	0.0	0.0	1.0	0.0	0.0	0.0	0.0	0.0	3.0	0.0	0.0	0.0	1.0	0.0	0.0	1.0	0.0	0.0	2.0	0.0	0.0	0.0	0.0	0.0	0.0	0.0	1.0	0.0	0.0	1.0	0.0	0.0	0.0	0.0	1.0	1.0	0.0	0.0	0.0	0.0	0.0	0.0	0.0	0.0	0.0	0.0	0.0
seq7230	0.0	0.0	0.0	0.0	0.0	0.0	0.0	0.0	0.0	0.0	0.0	0.0	3.0	5.0	13.0	3.0	12.0	0.0	8.0	0.0	0.0	5.0	7.0	0.0	0.0	0.0	0.0	1.0	0.0	0.0	0.0	0.0	0.0	0.0	0.0	0.0	0.0	0.0	0.0	0.0	0.0	0.0	0.0	0.0	1.0	0.0	0.0	0.0	0.0
seq18329	0.0	0.0	0.0	0.0	0.0	0.0	0.0	0.0	0.0	0.0	0.0	0.0	0.0	0.0	0.0	0.0	0.0	0.0	0.0	0.0	0.0	0.0	0.0	0.0	0.0	0.0	0.0	0.0	0.0	0.0	0.0	0.0	0.0	0.0	0.0	0.0	0.0	0.0	0.0	0.0	0.0	0.0	0.0	0.0	0.0	0.0	0.0	0.0	0.0
seq20916	0.0	0.0	0.0	0.0	0.0	0.0	0.0	0.0	0.0	0.0	0.0	0.0	0.0	0.0	0.0	0.0	0.0	0.0	0.0	0.0	0.0	0.0	0.0	0.0	0.0	0.0	0.0	0.0	0.0	0.0	0.0	0.0	0.0	0.0	0.0	0.0	0.0	0.0	0.0	0.0	0.0	0.0	0.0	0.0	0.0	0.0	0.0	0.0	0.0
seq1580	0.0	0.0	1.0	2.0	1.0	0.0	0.0	0.0	0.0	7.0	0.0	0.0	112.0	37.0	192.0	41.0	165.0	13.0	132.0	20.0	20.0	33.0	122.0	0.0	131.0	96.0	167.0	127.0	93.0	13.0	54.0	235.0	41.0	86.0	0.0	0.0	0.0	0.0	0.0	0.0	0.0	0.0	0.0	0.0	0.0	0.0	0.0	0.0	0.0
seq929	0.0	0.0	0.0	0.0	0.0	0.0	0.0	0.0	0.0	0.0	0.0	0.0	7.0	6.0	15.0	4.0	10.0	4.0	3.0	4.0	1.0	1.0	8.0	0.0	2.0	4.0	2.0	15.0	18.0	10.0	13.0	10.0	0.0	17.0	0.0	0.0	0.0	0.0	0.0	0.0	1.0	0.0	0.0	0.0	0.0	0.0	0.0	0.0	0.0
seq61343	0.0	0.0	0.0	0.0	0.0	0.0	0.0	0.0	0.0	0.0	0.0	0.0	0.0	0.0	0.0	0.0	0.0	0.0	0.0	0.0	0.0	0.0	0.0	0.0	0.0	0.0	0.0	0.0	0.0	0.0	0.0	0.0	0.0	0.0	0.0	0.0	0.0	0.0	0.0	0.0	0.0	0.0	0.0	0.0	0.0	0.0	0.0	0.0	0.0
seq15656	0.0	0.0	0.0	0.0	0.0	0.0	0.0	0.0	0.0	0.0	2.0	0.0	2.0	0.0	1.0	1.0	0.0	0.0	3.0	1.0	0.0	2.0	9.0	3.0	0.0	0.0	0.0	3.0	1.0	0.0	0.0	0.0	0.0	1.0	0.0	18.0	0.0	0.0	0.0	0.0	0.0	0.0	0.0	0.0	0.0	0.0	1.0	0.0	0.0
seq18111	0.0	0.0	0.0	0.0	0.0	0.0	0.0	0.0	0.0	0.0	0.0	0.0	0.0	0.0	0.0	0.0	0.0	0.0	0.0	0.0	1.0	0.0	0.0	0.0	0.0	0.0	0.0	0.0	0.0	0.0	0.0	0.0	0.0	0.0	0.0	0.0	0.0	0.0	0.0	0.0	0.0	0.0	0.0	0.0	0.0	0.0	0.0	0.0	0.0
seq75	2.0	1.0	1.0	0.0	4.0	0.0	1.0	0.0	2.0	11.0	8.0	1.0	7.0	10.0	11.0	10.0	5.0	2.0	5.0	4.0	2.0	1.0	1.0	1.0	6.0	1.0	4.0	7.0	13.0	7.0	18.0	2.0	6.0	8.0	0.0	14.0	1.0	6.0	6.0	6.0	4.0	1.0	7.0	2.0	6.0	1.0	8.0	0.0	0.0
seq48353	0.0	0.0	0.0	0.0	0.0	0.0	0.0	0.0	0.0	0.0	0.0	0.0	0.0	0.0	0.0	0.0	0.0	0.0	0.0	0.0	0.0	0.0	0.0	0.0	0.0	0.0	0.0	0.0	0.0	0.0	0.0	0.0	0.0	0.0	0.0	0.0	0.0	0.0	0.0	0.0	0.0	0.0	0.0	0.0	0.0	0.0	0.0	0.0	0.0
seq52873	0.0	0.0	0.0	0.0	0.0	0.0	0.0	0.0	0.0	0.0	0.0	0.0	0.0	0.0	0.0	0.0	0.0	0.0	0.0	0.0	0.0	0.0	0.0	0.0	0.0	0.0	0.0	0.0	0.0	0.0	0.0	8.0	0.0	0.0	0.0	0.0	0.0	0.0	0.0	0.0	0.0	0.0	0.0	0.0	0.0	0.0	0.0	0.0	0.0
seq24785	0.0	0.0	0.0	0.0	0.0	0.0	0.0	0.0	0.0	0.0	0.0	0.0	0.0	0.0	0.0	0.0	0.0	0.0	0.0	0.0	0.0	0.0	0.0	0.0	0.0	0.0	0.0	0.0	0.0	0.0	0.0	0.0	0.0	0.0	0.0	0.0	0.0	0.0	0.0	0.0	0.0	0.0	0.0	0.0	0.0	0.0	0.0	0.0	0.0
seq7889	0.0	0.0	0.0	0.0	0.0	0.0	0.0	0.0	0.0	1.0	0.0	3.0	4.0	0.0	5.0	1.0	5.0	2.0	2.0	9.0	4.0	1.0	16.0	0.0	0.0	0.0	0.0	2.0	0.0	1.0	0.0	0.0	1.0	0.0	2.0	137.0	0.0	0.0	4.0	0.0	0.0	0.0	0.0	0.0	0.0	0.0	0.0	0.0	0.0
seq32724	1.0	1.0	0.0	2.0	3.0	1.0	1.0	0.0	0.0	1.0	4.0	1.0	1.0	8.0	6.0	8.0	1.0	3.0	2.0	0.0	3.0	2.0	3.0	0.0	13.0	4.0	2.0	5.0	11.0	23.0	14.0	10.0	9.0	6.0	0.0	3.0	1.0	2.0	0.0	0.0	4.0	0.0	2.0	1.0	3.0	0.0	4.0	0.0	0.0
seq481	188.0	60.0	48.0	59.0	30.0	3.0	9.0	10.0	17.0	4.0	125.0	20.0	51.0	42.0	108.0	65.0	79.0	58.0	114.0	44.0	107.0	20.0	186.0	10.0	10.0	68.0	13.0	10.0	15.0	5.0	33.0	6.0	4.0	2.0	9.0	108.0	60.0	10.0	49.0	40.0	12.0	42.0	47.0	0.0	22.0	4.0	35.0	5.0	32.0
seq65016	0.0	0.0	6.0	0.0	0.0	0.0	1.0	0.0	0.0	1.0	0.0	0.0	0.0	0.0	0.0	0.0	0.0	0.0	0.0	0.0	0.0	0.0	0.0	0.0	0.0	0.0	0.0	0.0	0.0	0.0	0.0	0.0	0.0	0.0	0.0	0.0	0.0	0.0	0.0	0.0	0.0	0.0	0.0	0.0	0.0	0.0	0.0	0.0	0.0
seq11152	0.0	1.0	0.0	0.0	0.0	0.0	0.0	0.0	0.0	0.0	0.0	0.0	0.0	0.0	0.0	0.0	0.0	0.0	0.0	0.0	0.0	0.0	0.0	0.0	0.0	0.0	0.0	0.0	0.0	0.0	0.0	0.0	0.0	0.0	0.0	0.0	0.0	0.0	0.0	0.0	0.0	0.0	2.0	0.0	0.0	0.0	0.0	0.0	0.0
seq8190	0.0	0.0	0.0	0.0	0.0	0.0	0.0	1.0	0.0	0.0	1.0	0.0	19.0	4.0	34.0	4.0	22.0	3.0	2.0	2.0	0.0	1.0	11.0	0.0	9.0	5.0	3.0	29.0	12.0	3.0	19.0	8.0	4.0	26.0	0.0	0.0	0.0	0.0	0.0	0.0	0.0	0.0	0.0	0.0	1.0	0.0	1.0	0.0	0.0
seq5497	6.0	0.0	1.0	1.0	1.0	4.0	0.0	0.0	1.0	1.0	0.0	0.0	0.0	0.0	0.0	0.0	0.0	0.0	0.0	0.0	0.0	0.0	0.0	0.0	0.0	0.0	0.0	0.0	0.0	0.0	0.0	0.0	0.0	0.0	0.0	0.0	0.0	0.0	0.0	0.0	0.0	0.0	0.0	0.0	0.0	1.0	0.0	0.0	0.0
seq690	0.0	0.0	0.0	0.0	1.0	0.0	0.0	0.0	0.0	0.0	0.0	0.0	4.0	1.0	12.0	8.0	16.0	2.0	3.0	3.0	0.0	3.0	6.0	1.0	5.0	5.0	5.0	6.0	14.0	3.0	5.0	3.0	4.0	11.0	0.0	0.0	0.0	1.0	0.0	0.0	0.0	0.0	1.0	1.0	9.0	0.0	1.0	0.0	0.0
seq5230	4.0	1.0	0.0	2.0	4.0	0.0	3.0	2.0	1.0	12.0	4.0	0.0	12.0	2.0	11.0	4.0	4.0	0.0	5.0	3.0	0.0	0.0	6.0	0.0	4.0	2.0	3.0	4.0	13.0	0.0	7.0	8.0	1.0	2.0	0.0	0.0	2.0	0.0	1.0	0.0	0.0	0.0	0.0	1.0	5.0	2.0	5.0	0.0	1.0
seq3136	0.0	0.0	0.0	0.0	0.0	0.0	0.0	0.0	0.0	1.0	1.0	0.0	10.0	1.0	26.0	0.0	32.0	3.0	5.0	2.0	1.0	4.0	5.0	0.0	6.0	5.0	2.0	41.0	15.0	1.0	8.0	11.0	2.0	16.0	0.0	0.0	0.0	0.0	0.0	0.0	0.0	0.0	0.0	0.0	1.0	1.0	3.0	0.0	0.0
seq7200	0.0	2.0	0.0	0.0	0.0	0.0	0.0	0.0	0.0	0.0	0.0	0.0	3.0	8.0	0.0	2.0	19.0	0.0	14.0	2.0	3.0	0.0	21.0	0.0	0.0	0.0	0.0	0.0	2.0	0.0	6.0	0.0	0.0	2.0	0.0	0.0	0.0	0.0	0.0	0.0	0.0	0.0	0.0	0.0	0.0	0.0	0.0	0.0	0.0
seq69726	0.0	0.0	0.0	0.0	0.0	0.0	0.0	0.0	0.0	0.0	1.0	0.0	2.0	0.0	1.0	0.0	0.0	0.0	1.0	1.0	1.0	0.0	4.0	0.0	0.0	0.0	1.0	1.0	2.0	1.0	5.0	1.0	0.0	1.0	0.0	0.0	1.0	0.0	1.0	3.0	0.0	0.0	0.0	2.0	8.0	0.0	0.0	0.0	0.0
seq9735	0.0	1.0	0.0	2.0	0.0	0.0	0.0	0.0	0.0	2.0	1.0	0.0	3.0	3.0	2.0	4.0	1.0	0.0	4.0	1.0	1.0	1.0	6.0	0.0	1.0	3.0	0.0	2.0	2.0	1.0	8.0	0.0	5.0	10.0	0.0	0.0	0.0	0.0	0.0	1.0	0.0	0.0	0.0	0.0	0.0	0.0	0.0	0.0	0.0
seq16624	1.0	0.0	1.0	1.0	0.0	0.0	1.0	0.0	0.0	5.0	0.0	0.0	4.0	1.0	2.0	4.0	2.0	6.0	1.0	0.0	3.0	1.0	2.0	1.0	4.0	2.0	0.0	3.0	4.0	9.0	2.0	3.0	3.0	5.0	1.0	6.0	0.0	5.0	3.0	6.0	2.0	0.0	1.0	0.0	1.0	1.0	1.0	0.0	1.0
seq2367	0.0	0.0	1.0	0.0	0.0	0.0	0.0	0.0	0.0	0.0	0.0	7.0	2.0	8.0	7.0	4.0	9.0	5.0	0.0	35.0	17.0	0.0	4.0	15.0	3.0	2.0	3.0	3.0	12.0	0.0	0.0	1.0	3.0	0.0	4.0	31.0	0.0	0.0	0.0	0.0	0.0	0.0	0.0	0.0	1.0	0.0	0.0	0.0	3.0
seq3737	0.0	0.0	0.0	0.0	0.0	0.0	0.0	0.0	0.0	0.0	0.0	0.0	0.0	0.0	0.0	0.0	0.0	0.0	0.0	0.0	0.0	0.0	0.0	0.0	0.0	0.0	0.0	0.0	0.0	0.0	0.0	0.0	0.0	0.0	0.0	0.0	0.0	0.0	0.0	0.0	0.0	0.0	0.0	0.0	0.0	0.0	0.0	0.0	0.0
seq1997	5.0	6.0	3.0	7.0	18.0	0.0	9.0	3.0	3.0	17.0	49.0	2.0	49.0	69.0	88.0	113.0	65.0	21.0	32.0	17.0	17.0	22.0	35.0	0.0	76.0	53.0	10.0	65.0	76.0	67.0	122.0	61.0	78.0	65.0	0.0	37.0	2.0	43.0	22.0	28.0	79.0	2.0	29.0	18.0	40.0	2.0	54.0	0.0	1.0
seq11489	0.0	0.0	0.0	0.0	2.0	0.0	1.0	0.0	1.0	1.0	2.0	0.0	11.0	14.0	1.0	12.0	0.0	0.0	2.0	0.0	0.0	0.0	1.0	0.0	4.0	5.0	1.0	0.0	2.0	21.0	5.0	9.0	3.0	4.0	1.0	1.0	0.0	1.0	0.0	0.0	0.0	0.0	0.0	0.0	0.0	0.0	4.0	0.0	0.0
seq9542	4.0	1.0	2.0	4.0	1.0	0.0	1.0	1.0	1.0	4.0	5.0	1.0	2.0	2.0	4.0	2.0	2.0	2.0	4.0	2.0	1.0	1.0	3.0	1.0	0.0	3.0	0.0	0.0	0.0	1.0	1.0	1.0	0.0	1.0	0.0	4.0	0.0	3.0	4.0	1.0	1.0	2.0	2.0	0.0	5.0	0.0	3.0	3.0	0.0
seq56055	0.0	0.0	0.0	0.0	0.0	0.0	0.0	0.0	0.0	2.0	0.0	0.0	0.0	4.0	9.0	1.0	1.0	2.0	0.0	0.0	1.0	1.0	2.0	0.0	3.0	0.0	0.0	5.0	1.0	0.0	0.0	0.0	0.0	0.0	0.0	2.0	0.0	1.0	0.0	0.0	0.0	0.0	0.0	0.0	0.0	0.0	0.0	0.0	0.0
seq11166	0.0	0.0	0.0	0.0	0.0	0.0	0.0	0.0	0.0	0.0	0.0	0.0	0.0	0.0	0.0	0.0	0.0	0.0	0.0	0.0	0.0	0.0	0.0	0.0	0.0	0.0	0.0	0.0	0.0	0.0	0.0	0.0	0.0	0.0	0.0	0.0	0.0	0.0	0.0	0.0	0.0	0.0	0.0	0.0	0.0	0.0	0.0	0.0	0.0
seq2830	0.0	0.0	0.0	0.0	0.0	0.0	0.0	0.0	0.0	0.0	0.0	0.0	0.0	0.0	0.0	0.0	0.0	0.0	0.0	0.0	0.0	0.0	0.0	0.0	0.0	0.0	0.0	0.0	0.0	0.0	0.0	0.0	0.0	0.0	0.0	0.0	0.0	0.0	0.0	0.0	0.0	0.0	0.0	0.0	0.0	0.0	0.0	0.0	0.0
seq13796	0.0	0.0	0.0	0.0	0.0	0.0	0.0	0.0	0.0	0.0	0.0	0.0	0.0	0.0	0.0	0.0	0.0	0.0	0.0	0.0	0.0	0.0	0.0	0.0	0.0	0.0	0.0	0.0	0.0	0.0	0.0	0.0	0.0	0.0	0.0	0.0	118.0	0.0	0.0	0.0	0.0	0.0	0.0	0.0	0.0	0.0	0.0	0.0	0.0
seq35289	36.0	7.0	3.0	2.0	4.0	7.0	0.0	0.0	0.0	2.0	15.0	0.0	0.0	0.0	3.0	2.0	0.0	0.0	0.0	0.0	0.0	1.0	0.0	0.0	0.0	1.0	0.0	2.0	0.0	0.0	1.0	0.0	0.0	0.0	0.0	1.0	0.0	0.0	0.0	0.0	0.0	0.0	0.0	0.0	0.0	0.0	0.0	0.0	0.0
seq7728	0.0	0.0	0.0	0.0	0.0	0.0	0.0	0.0	0.0	0.0	0.0	0.0	0.0	0.0	0.0	0.0	1.0	0.0	0.0	0.0	0.0	0.0	0.0	0.0	0.0	0.0	0.0	0.0	0.0	0.0	0.0	0.0	0.0	0.0	0.0	0.0	0.0	0.0	0.0	0.0	0.0	0.0	0.0	0.0	0.0	0.0	0.0	0.0	0.0
seq9334	0.0	0.0	1.0	0.0	15.0	0.0	0.0	0.0	0.0	1.0	2.0	0.0	0.0	3.0	3.0	1.0	3.0	0.0	19.0	3.0	0.0	1.0	2.0	0.0	0.0	0.0	0.0	0.0	1.0	0.0	0.0	0.0	0.0	0.0	0.0	0.0	0.0	0.0	0.0	0.0	0.0	0.0	0.0	0.0	0.0	0.0	0.0	0.0	0.0
seq2088	0.0	0.0	0.0	0.0	0.0	0.0	0.0	0.0	0.0	0.0	0.0	0.0	0.0	0.0	1.0	0.0	0.0	0.0	0.0	0.0	0.0	0.0	0.0	0.0	0.0	0.0	0.0	0.0	0.0	0.0	0.0	0.0	0.0	1.0	0.0	0.0	0.0	0.0	0.0	0.0	0.0	0.0	0.0	0.0	0.0	0.0	0.0	0.0	0.0
seq11361	0.0	0.0	0.0	0.0	0.0	0.0	1.0	0.0	2.0	0.0	1.0	0.0	13.0	2.0	0.0	2.0	0.0	3.0	2.0	1.0	0.0	1.0	0.0	0.0	0.0	0.0	0.0	1.0	0.0	0.0	0.0	0.0	0.0	2.0	0.0	0.0	0.0	0.0	0.0	0.0	0.0	0.0	0.0	0.0	1.0	1.0	1.0	0.0	0.0
seq723	0.0	0.0	0.0	0.0	0.0	0.0	0.0	0.0	0.0	0.0	0.0	0.0	4.0	2.0	3.0	1.0	2.0	1.0	1.0	1.0	1.0	1.0	8.0	0.0	1.0	5.0	1.0	3.0	2.0	2.0	5.0	8.0	2.0	36.0	0.0	1.0	0.0	0.0	0.0	0.0	0.0	0.0	0.0	0.0	0.0	0.0	0.0	0.0	0.0
seq1351	0.0	0.0	0.0	0.0	0.0	0.0	0.0	1.0	0.0	0.0	0.0	0.0	41.0	7.0	25.0	2.0	34.0	11.0	34.0	1.0	0.0	1.0	47.0	0.0	8.0	90.0	21.0	10.0	7.0	43.0	0.0	5.0	0.0	4.0	1.0	0.0	0.0	1.0	0.0	7.0	0.0	0.0	0.0	0.0	0.0	1.0	0.0	0.0	0.0
seq1182	0.0	0.0	2.0	0.0	1.0	0.0	6.0	0.0	0.0	0.0	0.0	11.0	8.0	6.0	8.0	4.0	8.0	0.0	26.0	17.0	4.0	4.0	16.0	2.0	0.0	0.0	32.0	10.0	8.0	2.0	0.0	0.0	0.0	0.0	2.0	156.0	0.0	0.0	9.0	0.0	12.0	0.0	0.0	0.0	0.0	1.0	0.0	0.0	3.0
seq19981	1.0	0.0	0.0	0.0	0.0	0.0	0.0	0.0	0.0	0.0	1.0	0.0	3.0	3.0	6.0	0.0	3.0	2.0	2.0	2.0	5.0	1.0	2.0	0.0	0.0	2.0	0.0	2.0	1.0	0.0	0.0	2.0	0.0	2.0	1.0	1.0	0.0	1.0	0.0	0.0	0.0	1.0	1.0	0.0	0.0	0.0	0.0	0.0	1.0
seq11878	2.0	0.0	0.0	0.0	0.0	0.0	0.0	0.0	0.0	0.0	0.0	0.0	1.0	0.0	0.0	0.0	0.0	2.0	0.0	1.0	4.0	0.0	0.0	0.0	0.0	1.0	0.0	1.0	1.0	1.0	0.0	0.0	0.0	1.0	1.0	2.0	0.0	0.0	0.0	0.0	0.0	0.0	0.0	0.0	0.0	0.0	0.0	0.0	0.0
seq2235	4.0	1.0	3.0	1.0	9.0	0.0	19.0	0.0	8.0	13.0	4.0	0.0	4.0	1.0	12.0	10.0	4.0	0.0	9.0	0.0	2.0	1.0	6.0	0.0	3.0	7.0	2.0	14.0	9.0	10.0	17.0	12.0	7.0	10.0	0.0	5.0	5.0	43.0	7.0	6.0	23.0	0.0	10.0	8.0	43.0	5.0	16.0	0.0	0.0
seq1338	1.0	2.0	2.0	0.0	0.0	1.0	1.0	0.0	0.0	4.0	3.0	0.0	3.0	2.0	9.0	11.0	11.0	3.0	3.0	3.0	5.0	4.0	3.0	0.0	5.0	11.0	2.0	1.0	4.0	4.0	12.0	3.0	4.0	1.0	0.0	6.0	0.0	1.0	0.0	4.0	6.0	0.0	1.0	1.0	3.0	0.0	3.0	0.0	0.0
seq1127	0.0	0.0	0.0	0.0	0.0	0.0	0.0	0.0	0.0	0.0	0.0	0.0	0.0	0.0	0.0	0.0	0.0	0.0	0.0	0.0	0.0	0.0	0.0	0.0	0.0	0.0	0.0	0.0	2.0	1.0	0.0	0.0	0.0	0.0	0.0	0.0	0.0	0.0	11.0	0.0	0.0	0.0	0.0	0.0	0.0	0.0	0.0	0.0	0.0
seq34440	0.0	0.0	0.0	0.0	0.0	0.0	0.0	0.0	0.0	0.0	0.0	0.0	0.0	1.0	0.0	0.0	2.0	0.0	0.0	0.0	0.0	0.0	3.0	0.0	0.0	1.0	0.0	0.0	0.0	0.0	0.0	1.0	0.0	0.0	1.0	0.0	0.0	0.0	0.0	0.0	0.0	0.0	0.0	0.0	0.0	0.0	0.0	0.0	0.0
seq41123	0.0	0.0	0.0	0.0	0.0	0.0	0.0	0.0	0.0	0.0	0.0	0.0	0.0	0.0	0.0	0.0	0.0	0.0	0.0	0.0	0.0	0.0	0.0	0.0	0.0	0.0	0.0	0.0	0.0	0.0	0.0	0.0	0.0	0.0	0.0	0.0	0.0	0.0	0.0	0.0	0.0	0.0	0.0	0.0	0.0	0.0	0.0	0.0	0.0
seq38962	0.0	0.0	0.0	0.0	0.0	0.0	0.0	0.0	0.0	0.0	0.0	0.0	0.0	0.0	0.0	0.0	0.0	0.0	0.0	0.0	0.0	0.0	0.0	0.0	0.0	0.0	0.0	0.0	0.0	0.0	0.0	0.0	0.0	0.0	0.0	0.0	5.0	0.0	0.0	0.0	0.0	0.0	0.0	0.0	0.0	0.0	0.0	0.0	0.0
seq13206	0.0	0.0	0.0	0.0	0.0	0.0	0.0	0.0	0.0	0.0	0.0	3.0	0.0	2.0	6.0	1.0	3.0	5.0	0.0	12.0	8.0	0.0	0.0	12.0	4.0	2.0	22.0	5.0	5.0	0.0	0.0	2.0	0.0	0.0	6.0	32.0	0.0	0.0	1.0	1.0	0.0	0.0	0.0	0.0	0.0	0.0	0.0	0.0	0.0
seq31051	0.0	0.0	0.0	0.0	0.0	0.0	0.0	0.0	0.0	0.0	0.0	0.0	0.0	0.0	0.0	0.0	0.0	0.0	0.0	0.0	0.0	0.0	0.0	0.0	0.0	0.0	0.0	0.0	0.0	0.0	0.0	0.0	0.0	0.0	0.0	0.0	0.0	0.0	0.0	0.0	0.0	0.0	0.0	0.0	0.0	0.0	0.0	0.0	0.0
seq87927	0.0	0.0	0.0	0.0	0.0	0.0	0.0	0.0	0.0	0.0	0.0	0.0	0.0	0.0	0.0	0.0	0.0	0.0	0.0	0.0	0.0	0.0	0.0	0.0	0.0	0.0	0.0	0.0	0.0	0.0	0.0	0.0	0.0	0.0	0.0	0.0	0.0	0.0	0.0	0.0	0.0	0.0	0.0	0.0	0.0	0.0	0.0	0.0	0.0
seq22581	0.0	0.0	0.0	0.0	1.0	0.0	1.0	0.0	0.0	0.0	0.0	0.0	0.0	0.0	0.0	0.0	1.0	1.0	1.0	0.0	1.0	0.0	0.0	0.0	0.0	0.0	0.0	0.0	0.0	0.0	0.0	0.0	0.0	0.0	0.0	1.0	0.0	0.0	1.0	0.0	1.0	0.0	1.0	0.0	0.0	0.0	0.0	0.0	0.0
seq5178	0.0	0.0	0.0	0.0	0.0	0.0	0.0	0.0	0.0	1.0	0.0	2.0	0.0	2.0	0.0	1.0	0.0	0.0	1.0	0.0	0.0	0.0	6.0	0.0	0.0	0.0	0.0	0.0	0.0	0.0	0.0	0.0	0.0	0.0	0.0	1.0	0.0	0.0	0.0	0.0	0.0	0.0	0.0	0.0	0.0	2.0	0.0	0.0	0.0
seq87634	0.0	0.0	2.0	0.0	1.0	0.0	2.0	0.0	0.0	11.0	0.0	0.0	0.0	0.0	0.0	0.0	1.0	0.0	0.0	0.0	0.0	0.0	0.0	0.0	0.0	0.0	0.0	0.0	0.0	0.0	1.0	0.0	0.0	0.0	0.0	0.0	0.0	2.0	0.0	0.0	0.0	0.0	0.0	0.0	0.0	0.0	0.0	1.0	0.0
seq4017	2.0	1.0	0.0	0.0	5.0	0.0	3.0	0.0	5.0	12.0	1.0	0.0	7.0	1.0	12.0	0.0	9.0	0.0	3.0	1.0	0.0	0.0	0.0	0.0	2.0	1.0	4.0	7.0	5.0	1.0	7.0	7.0	1.0	8.0	0.0	0.0	1.0	0.0	0.0	0.0	0.0	0.0	0.0	0.0	4.0	1.0	4.0	0.0	0.0
seq101	4.0	0.0	3.0	0.0	4.0	3.0	2.0	7.0	4.0	2.0	4.0	3.0	960.0	348.0	1729.0	544.0	2491.0	121.0	1372.0	287.0	75.0	350.0	1721.0	12.0	425.0	672.0	2627.0	3370.0	2483.0	1940.0	2133.0	1824.0	1033.0	2065.0	2.0	18.0	32.0	50.0	35.0	80.0	18.0	9.0	37.0	119.0	1005.0	43.0	96.0	2.0	0.0
seq180	1.0	1.0	0.0	0.0	1.0	0.0	5.0	1.0	0.0	0.0	22.0	0.0	342.0	52.0	586.0	96.0	1321.0	22.0	491.0	100.0	60.0	70.0	592.0	1.0	246.0	297.0	451.0	950.0	532.0	231.0	409.0	436.0	93.0	379.0	1.0	1.0	3.0	23.0	9.0	0.0	0.0	0.0	97.0	8.0	77.0	4.0	104.0	0.0	1.0
seq8435	0.0	0.0	0.0	0.0	0.0	2.0	0.0	0.0	0.0	0.0	0.0	0.0	0.0	0.0	0.0	0.0	0.0	0.0	0.0	0.0	0.0	0.0	0.0	0.0	2.0	0.0	0.0	2.0	4.0	0.0	3.0	10.0	1.0	1.0	0.0	0.0	0.0	0.0	0.0	0.0	0.0	0.0	0.0	0.0	0.0	1.0	0.0	0.0	0.0
seq8433	0.0	0.0	0.0	0.0	0.0	0.0	3.0	0.0	1.0	0.0	1.0	0.0	10.0	4.0	5.0	9.0	3.0	0.0	5.0	1.0	0.0	2.0	5.0	0.0	1.0	0.0	2.0	2.0	1.0	0.0	7.0	5.0	0.0	3.0	1.0	2.0	0.0	0.0	0.0	0.0	1.0	0.0	0.0	0.0	0.0	0.0	2.0	0.0	0.0
seq638	3.0	1.0	2.0	1.0	7.0	1.0	6.0	5.0	0.0	1.0	6.0	0.0	18.0	11.0	13.0	10.0	6.0	0.0	5.0	2.0	1.0	3.0	8.0	0.0	7.0	7.0	3.0	10.0	6.0	24.0	9.0	4.0	11.0	10.0	0.0	0.0	3.0	28.0	25.0	24.0	13.0	3.0	25.0	8.0	11.0	1.0	2.0	0.0	0.0
seq16506	0.0	0.0	0.0	0.0	0.0	0.0	0.0	0.0	0.0	0.0	0.0	4.0	6.0	3.0	6.0	2.0	13.0	8.0	1.0	3.0	10.0	1.0	0.0	2.0	1.0	2.0	18.0	0.0	0.0	0.0	0.0	0.0	1.0	0.0	1.0	6.0	1.0	0.0	0.0	0.0	0.0	0.0	0.0	0.0	0.0	0.0	0.0	0.0	1.0
seq23817	1.0	0.0	0.0	1.0	2.0	0.0	0.0	0.0	0.0	1.0	3.0	2.0	6.0	1.0	3.0	7.0	3.0	0.0	6.0	4.0	2.0	3.0	1.0	0.0	0.0	4.0	0.0	2.0	3.0	1.0	3.0	1.0	1.0	2.0	0.0	6.0	1.0	0.0	0.0	0.0	1.0	0.0	0.0	0.0	0.0	0.0	0.0	0.0	1.0
seq222	17.0	4.0	0.0	0.0	1.0	0.0	66.0	0.0	6.0	1.0	15.0	5.0	78.0	71.0	169.0	89.0	113.0	42.0	161.0	29.0	65.0	36.0	217.0	5.0	11.0	32.0	426.0	40.0	30.0	15.0	53.0	124.0	7.0	72.0	2.0	31.0	0.0	0.0	10.0	19.0	0.0	0.0	2.0	0.0	0.0	0.0	7.0	0.0	6.0
seq224	0.0	0.0	0.0	0.0	0.0	0.0	0.0	0.0	0.0	0.0	1.0	0.0	92.0	13.0	118.0	18.0	107.0	17.0	52.0	23.0	7.0	18.0	92.0	0.0	8.0	11.0	45.0	52.0	46.0	52.0	62.0	196.0	15.0	921.0	0.0	0.0	0.0	0.0	0.0	0.0	0.0	0.0	0.0	0.0	0.0	0.0	0.0	0.0	0.0
seq4086	6.0	2.0	4.0	3.0	9.0	0.0	64.0	8.0	17.0	35.0	36.0	0.0	8.0	1.0	22.0	15.0	10.0	0.0	10.0	0.0	0.0	1.0	8.0	0.0	6.0	12.0	4.0	38.0	18.0	25.0	19.0	13.0	16.0	27.0	0.0	3.0	3.0	142.0	24.0	24.0	29.0	4.0	25.0	18.0	73.0	16.0	39.0	0.0	0.0
seq11983	0.0	0.0	0.0	0.0	0.0	0.0	0.0	0.0	0.0	0.0	0.0	0.0	4.0	7.0	2.0	1.0	2.0	0.0	0.0	0.0	0.0	0.0	0.0	0.0	1.0	2.0	0.0	1.0	3.0	15.0	6.0	1.0	3.0	7.0	0.0	0.0	0.0	0.0	0.0	0.0	0.0	0.0	0.0	0.0	0.0	0.0	0.0	0.0	0.0
seq116090	0.0	0.0	0.0	0.0	0.0	0.0	0.0	0.0	0.0	0.0	0.0	0.0	1.0	0.0	0.0	0.0	0.0	0.0	0.0	0.0	0.0	0.0	0.0	0.0	0.0	0.0	0.0	0.0	0.0	0.0	1.0	0.0	1.0	1.0	0.0	2.0	0.0	0.0	0.0	0.0	0.0	0.0	0.0	0.0	0.0	0.0	0.0	0.0	0.0
seq9849	0.0	0.0	0.0	0.0	0.0	0.0	0.0	0.0	0.0	1.0	0.0	0.0	0.0	0.0	0.0	0.0	0.0	0.0	0.0	0.0	0.0	0.0	0.0	0.0	0.0	0.0	0.0	0.0	0.0	0.0	0.0	0.0	0.0	0.0	0.0	0.0	0.0	0.0	0.0	1.0	0.0	0.0	0.0	0.0	0.0	0.0	0.0	0.0	0.0
seq3058	0.0	0.0	0.0	0.0	0.0	0.0	0.0	0.0	0.0	0.0	0.0	9.0	10.0	4.0	13.0	30.0	15.0	12.0	7.0	12.0	32.0	1.0	11.0	6.0	12.0	7.0	19.0	9.0	6.0	2.0	1.0	1.0	10.0	0.0	2.0	50.0	68.0	10.0	0.0	14.0	27.0	28.0	83.0	9.0	64.0	4.0	20.0	1.0	30.0
seq294	0.0	0.0	0.0	0.0	0.0	0.0	0.0	0.0	0.0	0.0	0.0	0.0	0.0	0.0	0.0	0.0	2.0	0.0	0.0	1.0	1.0	0.0	0.0	0.0	0.0	1.0	0.0	0.0	1.0	0.0	0.0	0.0	2.0	0.0	0.0	8.0	0.0	0.0	0.0	0.0	0.0	0.0	0.0	0.0	0.0	0.0	0.0	0.0	1.0
seq7264	0.0	0.0	0.0	0.0	0.0	0.0	0.0	0.0	0.0	0.0	0.0	0.0	0.0	0.0	2.0	0.0	1.0	1.0	0.0	6.0	11.0	0.0	13.0	0.0	0.0	0.0	7.0	1.0	0.0	0.0	0.0	0.0	0.0	0.0	0.0	0.0	0.0	0.0	0.0	0.0	0.0	2.0	0.0	0.0	0.0	0.0	0.0	0.0	0.0
seq3050	0.0	1.0	0.0	0.0	0.0	0.0	0.0	0.0	0.0	0.0	0.0	19.0	26.0	13.0	19.0	31.0	29.0	6.0	107.0	6.0	20.0	2.0	53.0	15.0	7.0	1.0	21.0	12.0	6.0	3.0	4.0	0.0	2.0	0.0	2.0	146.0	0.0	0.0	0.0	0.0	0.0	0.0	0.0	0.0	1.0	0.0	0.0	0.0	0.0
seq4365	0.0	0.0	0.0	0.0	0.0	0.0	0.0	0.0	0.0	2.0	1.0	1.0	0.0	1.0	6.0	0.0	4.0	0.0	1.0	0.0	0.0	0.0	2.0	0.0	0.0	0.0	0.0	3.0	1.0	3.0	0.0	0.0	0.0	1.0	0.0	3.0	1.0	4.0	5.0	3.0	3.0	0.0	0.0	0.0	2.0	0.0	1.0	0.0	0.0
seq25090	0.0	0.0	0.0	0.0	0.0	0.0	0.0	0.0	0.0	0.0	0.0	0.0	0.0	0.0	0.0	0.0	0.0	0.0	0.0	0.0	0.0	0.0	0.0	1.0	0.0	0.0	20.0	0.0	0.0	0.0	0.0	0.0	0.0	0.0	0.0	0.0	0.0	0.0	0.0	0.0	0.0	0.0	0.0	0.0	0.0	0.0	0.0	0.0	0.0
seq7183	0.0	0.0	0.0	0.0	0.0	0.0	0.0	0.0	0.0	0.0	0.0	0.0	9.0	0.0	15.0	1.0	27.0	0.0	0.0	0.0	2.0	1.0	21.0	0.0	23.0	7.0	1.0	68.0	33.0	19.0	30.0	33.0	10.0	72.0	0.0	0.0	0.0	0.0	0.0	0.0	0.0	0.0	0.0	0.0	0.0	0.0	0.0	0.0	0.0
seq23532	0.0	0.0	0.0	0.0	0.0	0.0	0.0	0.0	0.0	0.0	0.0	1.0	0.0	6.0	4.0	1.0	0.0	0.0	0.0	0.0	2.0	2.0	10.0	0.0	0.0	2.0	0.0	4.0	12.0	0.0	0.0	5.0	7.0	0.0	0.0	1.0	0.0	0.0	0.0	0.0	0.0	0.0	0.0	0.0	0.0	0.0	0.0	0.0	0.0
seq57163	6.0	1.0	0.0	1.0	2.0	0.0	1.0	0.0	0.0	0.0	2.0	0.0	0.0	0.0	0.0	0.0	0.0	0.0	0.0	0.0	0.0	0.0	0.0	0.0	0.0	0.0	0.0	0.0	0.0	0.0	0.0	0.0	0.0	0.0	1.0	1.0	0.0	0.0	0.0	0.0	0.0	0.0	0.0	1.0	0.0	0.0	0.0	0.0	0.0
seq14446	0.0	0.0	0.0	0.0	0.0	0.0	0.0	0.0	0.0	0.0	0.0	0.0	0.0	2.0	4.0	0.0	3.0	0.0	22.0	0.0	1.0	0.0	1.0	0.0	2.0	3.0	0.0	0.0	4.0	0.0	2.0	3.0	9.0	11.0	0.0	2.0	0.0	0.0	0.0	0.0	0.0	0.0	0.0	0.0	0.0	0.0	0.0	0.0	0.0
seq350	125.0	182.0	45.0	133.0	159.0	71.0	54.0	10.0	94.0	282.0	139.0	3.0	78.0	80.0	95.0	61.0	44.0	27.0	199.0	21.0	63.0	28.0	212.0	1.0	27.0	79.0	0.0	82.0	43.0	43.0	189.0	58.0	93.0	216.0	1.0	15.0	28.0	0.0	1.0	11.0	0.0	0.0	7.0	6.0	4.0	16.0	25.0	1.0	2.0
seq3905	0.0	0.0	0.0	0.0	0.0	0.0	0.0	0.0	0.0	0.0	0.0	0.0	10.0	0.0	14.0	0.0	23.0	1.0	9.0	1.0	0.0	3.0	4.0	1.0	0.0	3.0	6.0	29.0	15.0	11.0	7.0	3.0	6.0	15.0	0.0	0.0	0.0	0.0	0.0	0.0	0.0	0.0	0.0	0.0	12.0	1.0	2.0	0.0	0.0
seq24382	0.0	0.0	2.0	1.0	0.0	0.0	1.0	6.0	0.0	0.0	1.0	0.0	0.0	1.0	0.0	2.0	1.0	1.0	3.0	0.0	0.0	0.0	1.0	0.0	1.0	2.0	0.0	0.0	0.0	2.0	1.0	1.0	1.0	0.0	0.0	0.0	0.0	2.0	4.0	2.0	0.0	0.0	2.0	1.0	0.0	0.0	1.0	0.0	0.0
seq57321	3.0	0.0	0.0	0.0	0.0	5.0	0.0	0.0	0.0	0.0	0.0	0.0	0.0	0.0	0.0	0.0	0.0	0.0	0.0	0.0	0.0	0.0	0.0	0.0	0.0	0.0	0.0	0.0	0.0	0.0	0.0	0.0	0.0	0.0	0.0	0.0	0.0	0.0	0.0	0.0	0.0	0.0	0.0	0.0	0.0	0.0	0.0	0.0	0.0
seq31	2713.0	461.0	119.0	58.0	170.0	3169.0	55.0	6.0	39.0	37.0	394.0	3.0	2.0	3.0	24.0	6.0	4.0	18.0	10.0	10.0	18.0	3.0	5.0	5.0	2.0	4.0	0.0	5.0	4.0	0.0	2.0	0.0	0.0	3.0	11.0	24.0	0.0	12.0	13.0	5.0	4.0	18.0	0.0	4.0	0.0	2.0	0.0	0.0	6.0
seq2598	0.0	0.0	0.0	0.0	0.0	0.0	0.0	0.0	0.0	0.0	0.0	0.0	3.0	2.0	4.0	1.0	4.0	0.0	1.0	0.0	0.0	0.0	0.0	0.0	1.0	1.0	0.0	1.0	4.0	17.0	3.0	1.0	1.0	5.0	0.0	0.0	0.0	0.0	0.0	0.0	0.0	0.0	0.0	0.0	0.0	0.0	0.0	0.0	0.0
seq3744	0.0	0.0	0.0	0.0	0.0	0.0	0.0	0.0	0.0	0.0	0.0	0.0	2.0	0.0	1.0	2.0	0.0	1.0	0.0	0.0	2.0	0.0	0.0	0.0	0.0	0.0	0.0	1.0	26.0	0.0	0.0	0.0	0.0	1.0	0.0	0.0	0.0	0.0	0.0	0.0	0.0	0.0	0.0	0.0	1.0	0.0	0.0	0.0	0.0
seq660	0.0	13.0	7.0	0.0	1.0	0.0	0.0	0.0	0.0	0.0	0.0	3.0	3.0	8.0	4.0	6.0	10.0	1.0	9.0	4.0	8.0	2.0	61.0	0.0	2.0	0.0	0.0	0.0	1.0	0.0	0.0	1.0	0.0	0.0	0.0	3.0	4.0	0.0	0.0	4.0	8.0	7.0	0.0	0.0	0.0	0.0	0.0	0.0	0.0
seq39	91.0	140.0	20.0	48.0	173.0	5.0	158.0	34.0	66.0	866.0	165.0	2.0	607.0	188.0	1337.0	123.0	976.0	55.0	564.0	202.0	53.0	146.0	553.0	0.0	307.0	279.0	1340.0	991.0	639.0	248.0	596.0	1973.0	290.0	805.0	0.0	7.0	102.0	59.0	14.0	54.0	1.0	19.0	297.0	30.0	561.0	112.0	253.0	0.0	2.0
seq3806	0.0	1.0	5.0	0.0	0.0	0.0	0.0	0.0	0.0	1.0	5.0	1.0	3.0	1.0	7.0	1.0	10.0	2.0	7.0	4.0	3.0	2.0	29.0	0.0	0.0	0.0	0.0	0.0	1.0	0.0	6.0	2.0	1.0	3.0	0.0	6.0	0.0	0.0	0.0	0.0	0.0	0.0	0.0	0.0	0.0	0.0	0.0	0.0	0.0
seq7074	0.0	0.0	0.0	0.0	0.0	0.0	0.0	0.0	0.0	0.0	0.0	2.0	4.0	4.0	20.0	3.0	22.0	9.0	24.0	52.0	28.0	2.0	45.0	0.0	0.0	2.0	0.0	2.0	1.0	0.0	1.0	0.0	1.0	0.0	0.0	22.0	8.0	0.0	0.0	0.0	0.0	1.0	22.0	0.0	6.0	0.0	0.0	0.0	3.0
seq1390	0.0	2.0	0.0	2.0	8.0	0.0	6.0	0.0	3.0	2.0	0.0	24.0	7.0	4.0	4.0	4.0	1.0	0.0	48.0	10.0	6.0	2.0	19.0	2.0	0.0	3.0	49.0	20.0	21.0	3.0	2.0	11.0	8.0	0.0	61.0	553.0	0.0	0.0	0.0	0.0	1.0	0.0	0.0	0.0	0.0	0.0	0.0	0.0	1.0
seq2291	0.0	0.0	0.0	0.0	0.0	0.0	2.0	0.0	1.0	1.0	0.0	1.0	28.0	5.0	20.0	8.0	43.0	0.0	16.0	5.0	2.0	7.0	24.0	0.0	10.0	10.0	6.0	38.0	26.0	11.0	33.0	10.0	3.0	11.0	0.0	0.0	0.0	1.0	1.0	0.0	0.0	0.0	2.0	0.0	4.0	1.0	6.0	0.0	0.0
seq2359	4.0	2.0	0.0	0.0	1.0	0.0	2.0	0.0	0.0	11.0	5.0	0.0	30.0	7.0	26.0	7.0	16.0	14.0	10.0	11.0	9.0	3.0	12.0	0.0	2.0	8.0	4.0	13.0	18.0	4.0	16.0	23.0	8.0	23.0	0.0	1.0	0.0	1.0	1.0	0.0	0.0	0.0	0.0	0.0	1.0	0.0	3.0	0.0	0.0
seq10977	0.0	1.0	0.0	1.0	2.0	0.0	2.0	0.0	1.0	2.0	6.0	0.0	1.0	4.0	1.0	1.0	3.0	1.0	1.0	0.0	0.0	1.0	0.0	0.0	0.0	4.0	0.0	0.0	0.0	4.0	0.0	0.0	0.0	0.0	0.0	0.0	1.0	1.0	0.0	0.0	0.0	0.0	0.0	1.0	0.0	0.0	2.0	0.0	0.0
seq3270	2.0	16.0	0.0	2.0	11.0	1.0	15.0	3.0	4.0	90.0	16.0	0.0	16.0	7.0	29.0	1.0	11.0	2.0	7.0	1.0	1.0	2.0	5.0	0.0	3.0	0.0	12.0	23.0	15.0	2.0	15.0	16.0	1.0	24.0	0.0	0.0	2.0	0.0	0.0	1.0	0.0	0.0	4.0	1.0	32.0	3.0	17.0	0.0	0.0
seq1398	37.0	79.0	48.0	16.0	51.0	5.0	14.0	17.0	40.0	86.0	96.0	15.0	99.0	62.0	213.0	134.0	167.0	100.0	189.0	115.0	146.0	38.0	265.0	11.0	18.0	28.0	39.0	46.0	43.0	41.0	79.0	21.0	6.0	6.0	14.0	82.0	188.0	34.0	44.0	90.0	1.0	42.0	104.0	6.0	92.0	3.0	40.0	5.0	11.0
seq9700	0.0	0.0	0.0	0.0	0.0	0.0	0.0	0.0	0.0	0.0	0.0	0.0	0.0	0.0	0.0	0.0	0.0	0.0	0.0	0.0	0.0	0.0	0.0	0.0	3.0	1.0	0.0	7.0	11.0	3.0	4.0	1.0	12.0	5.0	0.0	1.0	0.0	0.0	0.0	0.0	0.0	0.0	0.0	0.0	0.0	0.0	0.0	0.0	0.0
seq3273	0.0	0.0	0.0	0.0	0.0	0.0	0.0	0.0	0.0	0.0	0.0	0.0	5.0	0.0	8.0	0.0	2.0	0.0	0.0	0.0	1.0	3.0	0.0	0.0	0.0	0.0	0.0	0.0	0.0	13.0	1.0	6.0	6.0	14.0	0.0	0.0	0.0	0.0	0.0	0.0	0.0	0.0	0.0	0.0	4.0	0.0	0.0	1.0	0.0
seq24488	2.0	0.0	0.0	0.0	0.0	0.0	3.0	0.0	0.0	1.0	0.0	3.0	2.0	0.0	2.0	3.0	2.0	0.0	2.0	0.0	3.0	0.0	2.0	2.0	0.0	0.0	2.0	0.0	0.0	2.0	0.0	1.0	0.0	0.0	1.0	3.0	13.0	0.0	0.0	0.0	0.0	0.0	0.0	1.0	1.0	1.0	0.0	0.0	0.0
seq2352	0.0	28.0	0.0	1.0	9.0	0.0	0.0	1.0	0.0	6.0	10.0	2.0	6.0	4.0	11.0	13.0	3.0	6.0	12.0	0.0	7.0	1.0	11.0	0.0	1.0	11.0	0.0	1.0	6.0	0.0	24.0	0.0	1.0	1.0	0.0	8.0	0.0	1.0	0.0	0.0	0.0	3.0	0.0	0.0	0.0	0.0	0.0	0.0	0.0
seq12527	0.0	0.0	0.0	0.0	0.0	0.0	0.0	0.0	0.0	0.0	0.0	0.0	3.0	0.0	0.0	2.0	7.0	2.0	13.0	3.0	0.0	1.0	16.0	0.0	0.0	0.0	0.0	0.0	0.0	3.0	0.0	0.0	0.0	1.0	0.0	0.0	0.0	0.0	0.0	0.0	0.0	0.0	3.0	0.0	0.0	0.0	0.0	0.0	0.0
seq4375	1.0	0.0	0.0	0.0	1.0	0.0	0.0	0.0	1.0	4.0	9.0	0.0	19.0	2.0	32.0	5.0	29.0	0.0	12.0	1.0	0.0	6.0	3.0	0.0	22.0	16.0	7.0	37.0	28.0	14.0	35.0	33.0	13.0	25.0	0.0	2.0	0.0	2.0	1.0	3.0	0.0	0.0	5.0	0.0	10.0	0.0	10.0	0.0	0.0
seq3665	8.0	4.0	2.0	1.0	12.0	0.0	45.0	2.0	10.0	21.0	21.0	0.0	8.0	2.0	13.0	17.0	7.0	0.0	12.0	1.0	0.0	3.0	3.0	0.0	4.0	11.0	1.0	20.0	11.0	16.0	14.0	12.0	16.0	12.0	0.0	1.0	1.0	97.0	23.0	13.0	25.0	0.0	21.0	14.0	48.0	7.0	25.0	0.0	0.0
seq8096	0.0	0.0	0.0	0.0	0.0	0.0	0.0	0.0	0.0	0.0	0.0	0.0	0.0	0.0	0.0	0.0	0.0	0.0	0.0	0.0	0.0	0.0	0.0	0.0	0.0	0.0	0.0	0.0	0.0	0.0	0.0	0.0	0.0	0.0	0.0	0.0	0.0	0.0	0.0	0.0	0.0	0.0	0.0	0.0	0.0	0.0	1.0	0.0	0.0
seq13388	19.0	4.0	1.0	2.0	3.0	12.0	0.0	1.0	0.0	0.0	1.0	1.0	0.0	1.0	3.0	0.0	1.0	2.0	0.0	2.0	3.0	0.0	1.0	0.0	1.0	2.0	0.0	0.0	1.0	1.0	0.0	0.0	0.0	0.0	3.0	4.0	0.0	0.0	0.0	0.0	0.0	0.0	0.0	0.0	0.0	0.0	0.0	0.0	0.0
seq15340	2.0	1.0	0.0	1.0	3.0	0.0	0.0	1.0	1.0	3.0	2.0	0.0	11.0	12.0	12.0	7.0	4.0	2.0	2.0	1.0	1.0	4.0	2.0	0.0	6.0	2.0	0.0	3.0	4.0	0.0	3.0	13.0	1.0	5.0	1.0	0.0	1.0	0.0	0.0	0.0	1.0	0.0	0.0	0.0	0.0	2.0	0.0	0.0	0.0
seq101611	0.0	0.0	0.0	0.0	0.0	0.0	0.0	0.0	0.0	0.0	0.0	0.0	0.0	0.0	0.0	0.0	0.0	0.0	0.0	0.0	0.0	0.0	0.0	0.0	1.0	0.0	0.0	0.0	0.0	2.0	0.0	0.0	0.0	0.0	0.0	0.0	0.0	0.0	0.0	0.0	0.0	0.0	0.0	0.0	0.0	0.0	0.0	0.0	0.0
seq2441	27.0	13.0	10.0	1.0	19.0	16.0	40.0	23.0	58.0	85.0	31.0	0.0	2.0	1.0	1.0	0.0	4.0	2.0	1.0	0.0	0.0	1.0	2.0	3.0	2.0	6.0	8.0	8.0	4.0	3.0	3.0	4.0	0.0	1.0	0.0	0.0	13.0	24.0	17.0	14.0	21.0	4.0	9.0	15.0	35.0	20.0	24.0	0.0	2.0
seq7249	11.0	7.0	1.0	32.0	19.0	12.0	1.0	2.0	9.0	4.0	10.0	0.0	1.0	3.0	0.0	1.0	2.0	0.0	5.0	0.0	0.0	2.0	0.0	0.0	1.0	2.0	0.0	2.0	0.0	0.0	0.0	5.0	0.0	2.0	0.0	0.0	1.0	0.0	0.0	2.0	1.0	0.0	1.0	6.0	1.0	1.0	8.0	0.0	0.0
seq13612	1.0	2.0	1.0	1.0	0.0	3.0	1.0	0.0	0.0	2.0	0.0	0.0	1.0	1.0	0.0	0.0	0.0	0.0	1.0	0.0	0.0	0.0	0.0	0.0	0.0	0.0	9.0	0.0	0.0	0.0	0.0	3.0	0.0	0.0	0.0	0.0	0.0	0.0	0.0	0.0	0.0	2.0	1.0	0.0	2.0	2.0	0.0	0.0	0.0
seq55847	0.0	0.0	0.0	0.0	0.0	0.0	0.0	0.0	0.0	0.0	0.0	0.0	1.0	0.0	1.0	0.0	0.0	0.0	0.0	0.0	0.0	0.0	1.0	0.0	0.0	0.0	0.0	2.0	2.0	7.0	3.0	3.0	0.0	11.0	0.0	1.0	0.0	2.0	0.0	1.0	0.0	0.0	0.0	0.0	0.0	1.0	3.0	0.0	0.0
seq1811	3.0	1.0	0.0	0.0	14.0	0.0	5.0	0.0	13.0	22.0	3.0	2.0	5.0	2.0	3.0	5.0	8.0	2.0	6.0	2.0	3.0	2.0	2.0	0.0	1.0	0.0	1.0	2.0	1.0	2.0	2.0	0.0	3.0	5.0	1.0	2.0	0.0	2.0	0.0	3.0	1.0	0.0	2.0	1.0	3.0	9.0	2.0	0.0	0.0
seq51	83.0	141.0	39.0	27.0	51.0	65.0	57.0	120.0	48.0	145.0	78.0	1.0	14.0	20.0	20.0	11.0	13.0	5.0	16.0	4.0	14.0	3.0	9.0	35.0	8.0	3.0	23.0	27.0	11.0	7.0	18.0	18.0	6.0	6.0	6.0	7.0	34.0	23.0	33.0	24.0	34.0	9.0	21.0	35.0	52.0	40.0	65.0	0.0	12.0
seq8507	7.0	4.0	0.0	0.0	0.0	0.0	2.0	1.0	0.0	5.0	7.0	2.0	6.0	3.0	3.0	1.0	2.0	0.0	3.0	0.0	6.0	0.0	6.0	0.0	3.0	0.0	0.0	1.0	1.0	1.0	1.0	1.0	0.0	3.0	0.0	1.0	1.0	0.0	0.0	0.0	0.0	0.0	0.0	0.0	0.0	0.0	1.0	0.0	1.0
seq5129	0.0	5.0	0.0	3.0	6.0	1.0	0.0	0.0	1.0	4.0	1.0	0.0	4.0	10.0	1.0	2.0	2.0	0.0	1.0	0.0	0.0	1.0	0.0	0.0	0.0	0.0	0.0	0.0	0.0	3.0	1.0	1.0	1.0	3.0	0.0	0.0	0.0	0.0	0.0	0.0	0.0	0.0	0.0	0.0	2.0	0.0	2.0	0.0	0.0
seq55214	0.0	0.0	0.0	1.0	0.0	1.0	0.0	0.0	0.0	0.0	0.0	0.0	3.0	2.0	5.0	3.0	0.0	1.0	1.0	0.0	2.0	2.0	0.0	0.0	3.0	4.0	0.0	1.0	3.0	7.0	3.0	2.0	1.0	5.0	1.0	0.0	6.0	0.0	0.0	1.0	0.0	0.0	4.0	1.0	6.0	4.0	16.0	0.0	1.0
seq8760	0.0	0.0	0.0	0.0	0.0	0.0	0.0	0.0	0.0	0.0	0.0	0.0	0.0	1.0	3.0	0.0	17.0	34.0	0.0	7.0	12.0	0.0	1.0	1.0	0.0	0.0	0.0	0.0	0.0	0.0	1.0	0.0	0.0	0.0	0.0	1.0	5.0	4.0	0.0	0.0	5.0	0.0	0.0	0.0	0.0	3.0	1.0	0.0	0.0
seq15	635.0	1697.0	982.0	278.0	828.0	1948.0	631.0	505.0	1105.0	3613.0	680.0	133.0	359.0	675.0	889.0	430.0	1021.0	145.0	1858.0	265.0	562.0	153.0	1388.0	47.0	56.0	128.0	113.0	313.0	157.0	211.0	297.0	549.0	315.0	757.0	21.0	228.0	132.0	121.0	122.0	2063.0	38.0	135.0	146.0	177.0	1198.0	2237.0	686.0	5.0	42.0
seq94	53.0	33.0	20.0	8.0	34.0	28.0	100.0	64.0	119.0	144.0	23.0	0.0	4.0	0.0	10.0	1.0	4.0	0.0	5.0	1.0	0.0	0.0	0.0	4.0	0.0	0.0	3.0	11.0	3.0	1.0	1.0	9.0	1.0	2.0	1.0	1.0	17.0	30.0	8.0	6.0	17.0	3.0	7.0	20.0	56.0	57.0	35.0	0.0	0.0
seq140	301.0	497.0	16.0	32.0	50.0	6.0	146.0	10.0	20.0	709.0	197.0	22.0	180.0	191.0	179.0	149.0	199.0	47.0	421.0	82.0	167.0	38.0	366.0	0.0	5.0	5.0	26.0	91.0	9.0	28.0	66.0	86.0	14.0	165.0	2.0	23.0	22.0	0.0	0.0	24.0	6.0	0.0	19.0	25.0	73.0	155.0	260.0	1.0	1.0
seq143	0.0	3.0	0.0	0.0	1.0	0.0	0.0	0.0	0.0	0.0	4.0	0.0	1.0	0.0	4.0	4.0	0.0	0.0	1.0	0.0	1.0	0.0	2.0	0.0	3.0	2.0	1.0	13.0	4.0	10.0	5.0	9.0	4.0	11.0	0.0	0.0	3.0	5.0	10.0	8.0	1.0	0.0	21.0	36.0	164.0	139.0	131.0	0.0	0.0
seq1249	5.0	4.0	5.0	1.0	12.0	5.0	4.0	4.0	21.0	23.0	1.0	1.0	3.0	3.0	4.0	4.0	4.0	0.0	3.0	0.0	4.0	0.0	3.0	0.0	0.0	0.0	0.0	0.0	0.0	0.0	0.0	2.0	3.0	5.0	0.0	1.0	0.0	1.0	1.0	3.0	0.0	0.0	2.0	2.0	5.0	26.0	8.0	0.0	0.0
seq22511	0.0	3.0	0.0	0.0	0.0	0.0	0.0	1.0	1.0	1.0	1.0	0.0	0.0	0.0	0.0	0.0	0.0	1.0	0.0	0.0	0.0	0.0	0.0	0.0	0.0	0.0	0.0	0.0	0.0	0.0	0.0	0.0	0.0	0.0	0.0	0.0	13.0	0.0	0.0	0.0	0.0	1.0	0.0	1.0	2.0	0.0	0.0	0.0	0.0
seq77795	1.0	1.0	0.0	3.0	0.0	1.0	0.0	1.0	0.0	5.0	0.0	3.0	1.0	7.0	4.0	4.0	1.0	1.0	3.0	0.0	1.0	0.0	3.0	1.0	0.0	1.0	0.0	0.0	0.0	1.0	2.0	2.0	0.0	3.0	0.0	0.0	0.0	0.0	0.0	0.0	0.0	0.0	0.0	0.0	0.0	0.0	5.0	0.0	0.0
seq4595	0.0	1.0	0.0	0.0	1.0	1.0	0.0	0.0	2.0	3.0	1.0	0.0	0.0	0.0	0.0	1.0	0.0	0.0	0.0	0.0	0.0	0.0	0.0	0.0	0.0	0.0	0.0	0.0	0.0	0.0	0.0	0.0	0.0	0.0	0.0	0.0	0.0	2.0	1.0	0.0	0.0	7.0	0.0	0.0	1.0	0.0	4.0	0.0	0.0
seq6389	1.0	0.0	0.0	0.0	8.0	1.0	2.0	0.0	4.0	3.0	2.0	1.0	5.0	7.0	1.0	3.0	0.0	0.0	0.0	0.0	0.0	0.0	1.0	0.0	2.0	1.0	0.0	0.0	4.0	5.0	3.0	3.0	0.0	0.0	0.0	0.0	0.0	0.0	0.0	0.0	0.0	0.0	0.0	0.0	0.0	0.0	0.0	0.0	0.0
seq2152	1.0	2.0	4.0	0.0	0.0	2.0	2.0	1.0	5.0	2.0	0.0	0.0	0.0	1.0	1.0	0.0	0.0	0.0	0.0	0.0	2.0	0.0	0.0	2.0	0.0	0.0	2.0	0.0	0.0	0.0	0.0	0.0	1.0	1.0	1.0	2.0	3.0	2.0	3.0	1.0	0.0	1.0	0.0	1.0	1.0	0.0	1.0	0.0	0.0
seq1750	4.0	32.0	2.0	6.0	27.0	9.0	23.0	5.0	27.0	11.0	15.0	0.0	2.0	10.0	3.0	6.0	3.0	0.0	1.0	0.0	2.0	0.0	1.0	5.0	6.0	5.0	0.0	0.0	0.0	3.0	2.0	3.0	0.0	4.0	0.0	0.0	2.0	0.0	0.0	1.0	2.0	0.0	1.0	0.0	3.0	1.0	8.0	1.0	0.0
seq1610	5.0	16.0	8.0	2.0	4.0	9.0	10.0	2.0	13.0	49.0	4.0	0.0	3.0	1.0	4.0	1.0	0.0	0.0	5.0	1.0	7.0	1.0	6.0	0.0	0.0	0.0	0.0	3.0	1.0	0.0	1.0	3.0	0.0	9.0	0.0	4.0	0.0	1.0	1.0	5.0	0.0	0.0	0.0	0.0	12.0	23.0	8.0	0.0	0.0
seq21923	0.0	0.0	0.0	0.0	0.0	0.0	0.0	0.0	0.0	0.0	0.0	0.0	0.0	0.0	0.0	0.0	0.0	0.0	0.0	0.0	0.0	0.0	0.0	0.0	0.0	0.0	0.0	0.0	0.0	0.0	0.0	0.0	0.0	0.0	0.0	0.0	0.0	0.0	2.0	15.0	0.0	0.0	0.0	0.0	7.0	0.0	0.0	0.0	0.0
seq36785	4.0	3.0	0.0	0.0	0.0	3.0	3.0	3.0	3.0	4.0	3.0	0.0	0.0	0.0	0.0	0.0	0.0	0.0	1.0	0.0	1.0	0.0	0.0	0.0	0.0	0.0	0.0	0.0	0.0	0.0	2.0	0.0	0.0	0.0	0.0	0.0	5.0	0.0	3.0	6.0	1.0	0.0	2.0	1.0	2.0	2.0	1.0	0.0	0.0
seq6790	1.0	41.0	0.0	5.0	6.0	1.0	3.0	25.0	7.0	0.0	3.0	1.0	0.0	0.0	1.0	0.0	0.0	0.0	2.0	0.0	0.0	0.0	0.0	0.0	0.0	0.0	0.0	0.0	0.0	0.0	1.0	0.0	1.0	1.0	0.0	0.0	0.0	1.0	0.0	1.0	0.0	0.0	1.0	3.0	1.0	7.0	10.0	0.0	0.0
seq945	0.0	0.0	0.0	0.0	0.0	0.0	0.0	0.0	0.0	0.0	0.0	0.0	0.0	0.0	0.0	0.0	0.0	0.0	0.0	0.0	0.0	0.0	0.0	0.0	0.0	0.0	0.0	0.0	0.0	0.0	0.0	0.0	0.0	0.0	0.0	0.0	0.0	0.0	0.0	0.0	0.0	0.0	0.0	0.0	0.0	0.0	0.0	0.0	0.0
seq3021	6.0	26.0	10.0	9.0	6.0	8.0	2.0	8.0	5.0	38.0	13.0	11.0	20.0	44.0	27.0	26.0	20.0	7.0	16.0	14.0	26.0	8.0	19.0	6.0	0.0	6.0	2.0	10.0	1.0	3.0	10.0	10.0	9.0	16.0	0.0	9.0	2.0	0.0	0.0	5.0	5.0	0.0	0.0	4.0	9.0	18.0	18.0	1.0	3.0
seq25034	0.0	2.0	0.0	0.0	0.0	2.0	1.0	0.0	2.0	1.0	0.0	0.0	0.0	0.0	0.0	0.0	0.0	0.0	0.0	0.0	0.0	0.0	0.0	0.0	0.0	1.0	0.0	0.0	0.0	0.0	0.0	0.0	0.0	0.0	0.0	0.0	0.0	1.0	1.0	0.0	0.0	0.0	4.0	0.0	3.0	0.0	0.0	0.0	0.0
seq2258	10.0	22.0	26.0	18.0	9.0	18.0	19.0	18.0	19.0	55.0	15.0	0.0	2.0	6.0	2.0	0.0	5.0	1.0	1.0	0.0	7.0	2.0	6.0	24.0	4.0	1.0	0.0	9.0	6.0	1.0	3.0	10.0	0.0	2.0	1.0	1.0	18.0	7.0	8.0	10.0	10.0	0.0	2.0	7.0	16.0	6.0	14.0	1.0	4.0
seq19804	0.0	0.0	0.0	0.0	0.0	0.0	0.0	0.0	0.0	0.0	0.0	0.0	0.0	1.0	0.0	0.0	1.0	0.0	0.0	2.0	0.0	0.0	2.0	0.0	0.0	0.0	1.0	0.0	0.0	0.0	0.0	0.0	0.0	0.0	0.0	1.0	0.0	0.0	0.0	0.0	0.0	0.0	1.0	0.0	0.0	0.0	0.0	0.0	0.0
seq897	0.0	0.0	0.0	0.0	0.0	0.0	0.0	0.0	0.0	1.0	0.0	38.0	0.0	2.0	1.0	2.0	2.0	6.0	1.0	10.0	10.0	0.0	1.0	2.0	1.0	0.0	0.0	0.0	0.0	0.0	0.0	1.0	1.0	0.0	11.0	12.0	0.0	0.0	0.0	0.0	0.0	0.0	0.0	0.0	0.0	0.0	0.0	0.0	2.0
seq2807	30.0	10.0	0.0	1.0	4.0	16.0	2.0	1.0	1.0	1.0	11.0	0.0	2.0	0.0	1.0	0.0	3.0	2.0	1.0	0.0	0.0	0.0	0.0	0.0	0.0	0.0	0.0	0.0	0.0	0.0	0.0	1.0	0.0	0.0	0.0	0.0	0.0	0.0	1.0	0.0	0.0	0.0	0.0	0.0	0.0	0.0	2.0	0.0	0.0
seq249	35.0	30.0	20.0	10.0	31.0	18.0	38.0	34.0	28.0	224.0	57.0	1.0	17.0	2.0	38.0	4.0	29.0	6.0	18.0	1.0	4.0	2.0	9.0	3.0	15.0	12.0	16.0	41.0	10.0	5.0	21.0	37.0	5.0	28.0	0.0	0.0	11.0	7.0	11.0	13.0	5.0	4.0	9.0	11.0	72.0	8.0	56.0	1.0	0.0
seq6	2.0	15.0	35.0	0.0	6.0	0.0	9.0	3.0	0.0	42.0	18.0	537.0	57.0	125.0	467.0	118.0	172.0	137.0	317.0	379.0	360.0	23.0	363.0	61.0	15.0	20.0	132.0	23.0	27.0	7.0	12.0	48.0	24.0	17.0	209.0	466.0	17.0	43.0	31.0	7.0	26.0	17.0	1.0	10.0	33.0	2.0	32.0	5.0	56.0
seq4387	11.0	13.0	38.0	4.0	3.0	19.0	2.0	1.0	1.0	29.0	10.0	24.0	10.0	8.0	6.0	12.0	6.0	5.0	14.0	3.0	19.0	1.0	8.0	5.0	2.0	1.0	0.0	5.0	4.0	5.0	5.0	6.0	2.0	14.0	3.0	14.0	0.0	0.0	0.0	5.0	0.0	0.0	0.0	0.0	0.0	1.0	2.0	0.0	4.0
seq5	9645.0	11753.0	6985.0	1501.0	5051.0	19027.0	9608.0	12458.0	11263.0	20699.0	5303.0	42.0	340.0	283.0	1136.0	410.0	783.0	228.0	1525.0	138.0	490.0	104.0	851.0	1831.0	512.0	449.0	4567.0	1384.0	632.0	479.0	479.0	2993.0	291.0	551.0	60.0	76.0	9069.0	6350.0	8805.0	7827.0	3521.0	3375.0	4872.0	6038.0	13381.0	7221.0	3201.0	43.0	166.0
seq71882	0.0	0.0	0.0	0.0	0.0	0.0	0.0	0.0	0.0	0.0	0.0	0.0	0.0	0.0	0.0	0.0	0.0	0.0	0.0	0.0	0.0	0.0	0.0	0.0	0.0	0.0	0.0	0.0	0.0	0.0	0.0	0.0	0.0	0.0	0.0	0.0	0.0	0.0	0.0	0.0	0.0	11.0	0.0	0.0	0.0	0.0	0.0	0.0	0.0
seq64	164.0	75.0	148.0	16.0	27.0	150.0	29.0	19.0	22.0	173.0	82.0	4.0	8.0	1.0	5.0	8.0	9.0	9.0	10.0	2.0	11.0	1.0	7.0	47.0	1.0	3.0	4.0	9.0	23.0	9.0	3.0	18.0	1.0	7.0	1.0	4.0	9.0	6.0	7.0	7.0	15.0	1.0	4.0	2.0	8.0	2.0	7.0	4.0	9.0
seq22544	2.0	3.0	0.0	0.0	0.0	5.0	0.0	3.0	2.0	1.0	1.0	0.0	0.0	0.0	0.0	0.0	1.0	1.0	0.0	0.0	0.0	0.0	0.0	2.0	0.0	0.0	0.0	0.0	0.0	0.0	1.0	0.0	0.0	0.0	0.0	0.0	1.0	0.0	4.0	3.0	0.0	2.0	0.0	0.0	3.0	2.0	0.0	0.0	0.0
seq28184	0.0	0.0	0.0	0.0	0.0	1.0	0.0	1.0	0.0	0.0	0.0	0.0	0.0	0.0	0.0	0.0	0.0	0.0	0.0	0.0	0.0	0.0	0.0	0.0	0.0	0.0	0.0	0.0	0.0	0.0	0.0	0.0	0.0	0.0	0.0	0.0	0.0	3.0	0.0	0.0	0.0	0.0	0.0	2.0	0.0	1.0	2.0	0.0	0.0
seq14462	0.0	8.0	0.0	2.0	4.0	0.0	2.0	0.0	2.0	3.0	2.0	4.0	6.0	16.0	5.0	2.0	5.0	3.0	10.0	0.0	2.0	0.0	2.0	1.0	0.0	0.0	0.0	0.0	3.0	3.0	1.0	0.0	2.0	3.0	0.0	2.0	0.0	0.0	0.0	0.0	1.0	0.0	0.0	0.0	1.0	0.0	2.0	0.0	1.0
seq6115	7.0	2.0	8.0	0.0	1.0	0.0	1.0	1.0	1.0	0.0	1.0	0.0	0.0	0.0	0.0	0.0	0.0	0.0	0.0	0.0	0.0	0.0	0.0	0.0	0.0	0.0	0.0	0.0	0.0	0.0	0.0	0.0	0.0	0.0	0.0	0.0	2.0	0.0	0.0	0.0	0.0	0.0	0.0	0.0	0.0	1.0	0.0	0.0	0.0
seq11929	4.0	3.0	8.0	1.0	0.0	1.0	2.0	0.0	1.0	3.0	1.0	0.0	0.0	0.0	3.0	0.0	0.0	1.0	2.0	0.0	3.0	0.0	0.0	1.0	0.0	0.0	0.0	1.0	0.0	0.0	0.0	0.0	0.0	2.0	1.0	1.0	1.0	0.0	0.0	1.0	2.0	0.0	3.0	0.0	1.0	1.0	1.0	0.0	0.0
seq33018	0.0	0.0	0.0	0.0	0.0	0.0	2.0	1.0	0.0	0.0	1.0	0.0	0.0	0.0	0.0	0.0	0.0	0.0	1.0	0.0	0.0	0.0	0.0	0.0	0.0	0.0	0.0	0.0	0.0	0.0	0.0	0.0	0.0	0.0	0.0	0.0	0.0	0.0	0.0	1.0	0.0	0.0	1.0	0.0	1.0	0.0	0.0	0.0	0.0
seq8364	0.0	2.0	6.0	0.0	1.0	6.0	0.0	1.0	1.0	8.0	3.0	3.0	1.0	7.0	1.0	2.0	2.0	2.0	5.0	1.0	8.0	1.0	2.0	1.0	0.0	0.0	1.0	0.0	3.0	1.0	1.0	0.0	1.0	1.0	3.0	8.0	0.0	1.0	0.0	4.0	0.0	0.0	0.0	0.0	0.0	1.0	0.0	0.0	0.0
seq19458	0.0	1.0	1.0	0.0	0.0	0.0	0.0	0.0	0.0	1.0	1.0	0.0	0.0	0.0	0.0	1.0	1.0	0.0	0.0	0.0	0.0	0.0	0.0	0.0	0.0	4.0	2.0	0.0	0.0	0.0	0.0	0.0	1.0	0.0	0.0	0.0	0.0	0.0	0.0	0.0	0.0	0.0	0.0	1.0	0.0	2.0	0.0	0.0	1.0
seq7771	2.0	6.0	1.0	2.0	12.0	2.0	12.0	10.0	7.0	32.0	23.0	0.0	1.0	1.0	4.0	3.0	3.0	1.0	1.0	1.0	1.0	0.0	1.0	1.0	2.0	1.0	1.0	11.0	4.0	3.0	7.0	9.0	6.0	3.0	0.0	0.0	5.0	17.0	21.0	13.0	9.0	0.0	6.0	10.0	40.0	4.0	15.0	0.0	0.0
seq27884	2.0	2.0	1.0	0.0	0.0	2.0	3.0	1.0	3.0	3.0	0.0	0.0	1.0	0.0	0.0	0.0	0.0	0.0	0.0	0.0	1.0	0.0	0.0	0.0	0.0	0.0	1.0	3.0	0.0	1.0	1.0	0.0	0.0	1.0	0.0	0.0	0.0	2.0	1.0	1.0	0.0	0.0	1.0	0.0	3.0	0.0	1.0	0.0	0.0
seq4405	0.0	0.0	0.0	0.0	0.0	0.0	0.0	0.0	0.0	0.0	0.0	0.0	5.0	8.0	15.0	3.0	27.0	1.0	29.0	1.0	3.0	2.0	20.0	0.0	0.0	0.0	0.0	7.0	1.0	0.0	0.0	0.0	0.0	1.0	0.0	0.0	0.0	0.0	0.0	0.0	0.0	0.0	0.0	0.0	8.0	1.0	1.0	0.0	0.0
seq5725	0.0	0.0	0.0	0.0	0.0	0.0	1.0	1.0	0.0	2.0	0.0	0.0	0.0	0.0	0.0	0.0	0.0	0.0	1.0	0.0	0.0	0.0	0.0	0.0	0.0	0.0	10.0	0.0	0.0	0.0	0.0	0.0	0.0	0.0	0.0	0.0	1.0	0.0	0.0	0.0	0.0	0.0	0.0	0.0	0.0	0.0	0.0	0.0	0.0
seq3265	4.0	17.0	9.0	7.0	2.0	1.0	0.0	49.0	4.0	5.0	1.0	0.0	1.0	1.0	1.0	0.0	0.0	1.0	1.0	0.0	0.0	0.0	0.0	0.0	0.0	0.0	0.0	0.0	0.0	0.0	1.0	1.0	0.0	0.0	0.0	2.0	0.0	0.0	1.0	1.0	2.0	0.0	2.0	5.0	2.0	1.0	8.0	0.0	0.0
seq743	0.0	0.0	0.0	0.0	0.0	0.0	0.0	0.0	0.0	0.0	0.0	0.0	0.0	1.0	0.0	0.0	0.0	0.0	4.0	0.0	0.0	0.0	0.0	0.0	0.0	0.0	0.0	0.0	0.0	0.0	0.0	0.0	0.0	0.0	0.0	0.0	0.0	0.0	0.0	0.0	0.0	0.0	0.0	0.0	0.0	0.0	0.0	0.0	0.0
seq5803	0.0	10.0	1.0	10.0	6.0	4.0	4.0	1.0	15.0	8.0	13.0	0.0	0.0	2.0	0.0	0.0	1.0	0.0	0.0	0.0	0.0	0.0	0.0	1.0	1.0	0.0	0.0	0.0	0.0	0.0	0.0	0.0	0.0	0.0	0.0	0.0	0.0	0.0	0.0	0.0	0.0	0.0	0.0	1.0	4.0	0.0	5.0	0.0	0.0
seq9791	1.0	0.0	0.0	1.0	1.0	0.0	0.0	0.0	3.0	10.0	3.0	0.0	3.0	5.0	3.0	4.0	5.0	0.0	4.0	1.0	0.0	1.0	4.0	0.0	0.0	0.0	0.0	3.0	0.0	2.0	1.0	3.0	2.0	2.0	0.0	1.0	0.0	0.0	1.0	3.0	0.0	0.0	2.0	1.0	4.0	1.0	4.0	0.0	0.0
seq9793	1.0	26.0	1.0	4.0	25.0	7.0	23.0	0.0	18.0	4.0	11.0	0.0	3.0	5.0	3.0	1.0	3.0	0.0	1.0	0.0	0.0	1.0	2.0	1.0	1.0	5.0	0.0	0.0	0.0	3.0	2.0	4.0	0.0	5.0	0.0	0.0	0.0	0.0	0.0	0.0	0.0	0.0	1.0	0.0	2.0	0.0	3.0	0.0	0.0
seq9390	4.0	3.0	2.0	2.0	7.0	2.0	1.0	3.0	6.0	6.0	10.0	0.0	0.0	3.0	2.0	2.0	1.0	0.0	0.0	0.0	0.0	0.0	1.0	0.0	1.0	0.0	0.0	4.0	1.0	3.0	0.0	5.0	0.0	1.0	0.0	0.0	0.0	0.0	0.0	0.0	0.0	0.0	0.0	5.0	0.0	0.0	13.0	0.0	0.0
seq22333	0.0	1.0	0.0	0.0	0.0	0.0	0.0	0.0	0.0	0.0	0.0	0.0	0.0	0.0	0.0	1.0	0.0	2.0	0.0	3.0	0.0	0.0	0.0	0.0	0.0	0.0	1.0	1.0	2.0	0.0	0.0	0.0	1.0	3.0	0.0	0.0	0.0	0.0	0.0	10.0	0.0	0.0	3.0	0.0	15.0	12.0	11.0	0.0	0.0
seq3294	0.0	0.0	0.0	0.0	0.0	0.0	0.0	1.0	0.0	1.0	2.0	0.0	6.0	16.0	9.0	4.0	3.0	1.0	10.0	0.0	11.0	0.0	6.0	0.0	2.0	7.0	1.0	16.0	3.0	9.0	6.0	10.0	12.0	30.0	0.0	0.0	5.0	5.0	7.0	8.0	0.0	1.0	28.0	37.0	176.0	151.0	216.0	0.0	0.0
seq356	1.0	0.0	0.0	2.0	0.0	1.0	1.0	2.0	1.0	4.0	39.0	2.0	110.0	105.0	161.0	71.0	116.0	6.0	181.0	26.0	52.0	18.0	104.0	8.0	60.0	243.0	184.0	286.0	239.0	544.0	187.0	299.0	269.0	556.0	1.0	4.0	148.0	135.0	161.0	297.0	11.0	54.0	830.0	259.0	1453.0	1614.0	1198.0	0.0	5.0
seq846	0.0	0.0	0.0	0.0	0.0	0.0	0.0	0.0	0.0	0.0	0.0	0.0	2.0	2.0	1.0	3.0	3.0	0.0	3.0	0.0	2.0	0.0	1.0	1.0	4.0	4.0	0.0	9.0	2.0	8.0	9.0	2.0	3.0	18.0	0.0	0.0	1.0	0.0	0.0	0.0	0.0	0.0	1.0	0.0	2.0	3.0	26.0	0.0	0.0
seq21307	2.0	0.0	3.0	0.0	3.0	3.0	7.0	2.0	4.0	5.0	2.0	0.0	0.0	0.0	0.0	0.0	0.0	0.0	1.0	0.0	0.0	0.0	0.0	0.0	1.0	0.0	1.0	1.0	0.0	0.0	0.0	2.0	1.0	0.0	1.0	0.0	0.0	1.0	0.0	2.0	1.0	0.0	2.0	3.0	3.0	3.0	1.0	1.0	0.0
seq30483	0.0	0.0	1.0	0.0	0.0	0.0	0.0	2.0	0.0	0.0	0.0	0.0	0.0	1.0	1.0	0.0	0.0	1.0	0.0	0.0	1.0	0.0	0.0	2.0	0.0	0.0	1.0	0.0	0.0	0.0	0.0	0.0	0.0	0.0	0.0	0.0	0.0	0.0	0.0	0.0	1.0	0.0	0.0	0.0	0.0	0.0	0.0	0.0	0.0
seq4970	3.0	4.0	2.0	1.0	0.0	3.0	5.0	1.0	16.0	25.0	8.0	0.0	4.0	0.0	2.0	3.0	5.0	1.0	1.0	1.0	0.0	1.0	1.0	0.0	0.0	0.0	0.0	1.0	0.0	1.0	1.0	2.0	1.0	2.0	0.0	0.0	0.0	0.0	1.0	1.0	0.0	1.0	1.0	0.0	4.0	10.0	14.0	0.0	0.0
seq15953	17.0	9.0	7.0	5.0	7.0	7.0	32.0	12.0	27.0	45.0	12.0	0.0	0.0	0.0	2.0	0.0	0.0	0.0	0.0	0.0	1.0	0.0	0.0	9.0	2.0	0.0	1.0	3.0	0.0	0.0	0.0	2.0	0.0	0.0	0.0	0.0	6.0	14.0	3.0	3.0	5.0	1.0	1.0	13.0	17.0	15.0	7.0	0.0	2.0
seq12525	0.0	0.0	0.0	0.0	0.0	0.0	0.0	0.0	0.0	0.0	1.0	0.0	2.0	2.0	1.0	0.0	0.0	0.0	0.0	0.0	0.0	0.0	0.0	0.0	2.0	0.0	0.0	0.0	1.0	1.0	1.0	3.0	1.0	9.0	0.0	0.0	0.0	1.0	0.0	0.0	0.0	0.0	1.0	2.0	17.0	25.0	36.0	0.0	0.0
seq86828	15.0	0.0	0.0	0.0	0.0	11.0	0.0	0.0	0.0	0.0	0.0	0.0	0.0	0.0	0.0	0.0	0.0	0.0	0.0	0.0	0.0	0.0	0.0	0.0	0.0	0.0	0.0	0.0	0.0	0.0	0.0	0.0	0.0	0.0	0.0	0.0	0.0	0.0	0.0	0.0	0.0	0.0	0.0	0.0	0.0	1.0	0.0	0.0	0.0
seq11709	30.0	32.0	27.0	3.0	10.0	52.0	20.0	36.0	29.0	65.0	17.0	1.0	0.0	3.0	1.0	2.0	1.0	4.0	7.0	2.0	2.0	2.0	1.0	14.0	5.0	0.0	18.0	6.0	2.0	3.0	0.0	11.0	0.0	3.0	2.0	3.0	28.0	24.0	25.0	24.0	12.0	14.0	14.0	16.0	40.0	20.0	9.0	1.0	0.0
seq516	0.0	0.0	0.0	0.0	0.0	0.0	0.0	0.0	0.0	0.0	0.0	0.0	4.0	8.0	3.0	4.0	0.0	1.0	0.0	0.0	5.0	0.0	3.0	0.0	0.0	2.0	0.0	4.0	0.0	4.0	1.0	0.0	4.0	17.0	0.0	0.0	0.0	0.0	0.0	3.0	0.0	0.0	1.0	3.0	18.0	37.0	37.0	0.0	0.0
seq10505	6.0	20.0	12.0	6.0	8.0	3.0	5.0	22.0	9.0	33.0	15.0	2.0	4.0	8.0	10.0	6.0	3.0	10.0	2.0	8.0	8.0	1.0	2.0	15.0	2.0	6.0	5.0	3.0	2.0	2.0	4.0	4.0	1.0	3.0	0.0	6.0	4.0	2.0	2.0	2.0	4.0	1.0	1.0	2.0	1.0	5.0	9.0	0.0	4.0
seq610	64.0	15.0	106.0	1.0	3.0	15.0	27.0	20.0	42.0	21.0	14.0	0.0	0.0	0.0	0.0	0.0	0.0	0.0	0.0	0.0	0.0	0.0	0.0	0.0	0.0	0.0	2.0	0.0	0.0	0.0	0.0	0.0	0.0	0.0	0.0	0.0	95.0	133.0	37.0	132.0	15.0	22.0	43.0	13.0	54.0	26.0	21.0	0.0	0.0
seq612	4.0	1.0	2.0	3.0	11.0	1.0	1.0	3.0	3.0	5.0	11.0	0.0	0.0	1.0	0.0	0.0	1.0	1.0	0.0	0.0	0.0	1.0	0.0	0.0	5.0	0.0	0.0	1.0	3.0	0.0	2.0	2.0	0.0	2.0	1.0	0.0	0.0	0.0	0.0	0.0	1.0	0.0	1.0	4.0	2.0	0.0	9.0	0.0	0.0
seq444	8.0	58.0	100.0	28.0	23.0	12.0	4.0	2.0	17.0	194.0	41.0	4.0	14.0	21.0	34.0	7.0	28.0	2.0	29.0	3.0	9.0	11.0	55.0	0.0	1.0	1.0	0.0	9.0	2.0	3.0	6.0	6.0	3.0	14.0	0.0	2.0	0.0	0.0	0.0	0.0	0.0	0.0	0.0	0.0	9.0	2.0	5.0	0.0	0.0
seq2447	0.0	2.0	0.0	1.0	1.0	0.0	2.0	0.0	1.0	7.0	3.0	0.0	2.0	1.0	15.0	1.0	2.0	0.0	5.0	0.0	1.0	1.0	1.0	2.0	0.0	3.0	1.0	7.0	7.0	3.0	2.0	0.0	1.0	12.0	2.0	0.0	0.0	0.0	0.0	1.0	0.0	0.0	0.0	0.0	0.0	1.0	5.0	0.0	0.0
seq15750	0.0	0.0	0.0	0.0	0.0	0.0	0.0	0.0	0.0	0.0	0.0	0.0	0.0	0.0	0.0	0.0	0.0	0.0	0.0	0.0	0.0	0.0	0.0	0.0	0.0	0.0	0.0	0.0	0.0	0.0	0.0	0.0	0.0	0.0	0.0	0.0	0.0	0.0	0.0	0.0	2.0	13.0	0.0	0.0	0.0	0.0	0.0	0.0	1.0
seq977	0.0	0.0	0.0	0.0	0.0	0.0	0.0	0.0	0.0	0.0	0.0	6.0	2.0	1.0	0.0	0.0	6.0	0.0	0.0	6.0	1.0	0.0	1.0	44.0	1.0	0.0	44.0	4.0	13.0	12.0	0.0	3.0	0.0	0.0	3.0	17.0	70.0	68.0	55.0	9.0	23.0	9.0	16.0	5.0	15.0	13.0	13.0	335.0	290.0
seq13158	1.0	1.0	2.0	0.0	2.0	0.0	3.0	0.0	0.0	0.0	2.0	1.0	0.0	0.0	2.0	2.0	4.0	1.0	1.0	0.0	2.0	1.0	3.0	1.0	0.0	2.0	0.0	4.0	0.0	0.0	2.0	1.0	5.0	0.0	0.0	4.0	2.0	0.0	0.0	1.0	5.0	0.0	1.0	0.0	3.0	0.0	1.0	0.0	0.0
seq8644	13.0	2.0	1.0	0.0	2.0	5.0	7.0	6.0	26.0	26.0	5.0	0.0	2.0	0.0	1.0	0.0	0.0	0.0	0.0	0.0	0.0	0.0	2.0	0.0	0.0	0.0	1.0	6.0	0.0	1.0	3.0	2.0	1.0	0.0	0.0	0.0	3.0	15.0	4.0	1.0	3.0	1.0	4.0	4.0	17.0	16.0	15.0	0.0	0.0
seq48127	0.0	0.0	0.0	0.0	0.0	0.0	0.0	0.0	0.0	0.0	0.0	0.0	0.0	0.0	0.0	0.0	0.0	0.0	0.0	0.0	0.0	0.0	0.0	0.0	0.0	0.0	0.0	0.0	0.0	0.0	0.0	0.0	0.0	0.0	0.0	0.0	0.0	0.0	0.0	0.0	0.0	0.0	0.0	0.0	0.0	0.0	0.0	0.0	0.0
seq3170	0.0	0.0	0.0	0.0	0.0	0.0	5.0	2.0	1.0	1.0	0.0	2.0	2.0	1.0	2.0	2.0	10.0	5.0	0.0	4.0	6.0	0.0	10.0	0.0	0.0	0.0	0.0	0.0	0.0	0.0	0.0	0.0	0.0	0.0	0.0	0.0	0.0	0.0	0.0	0.0	0.0	0.0	3.0	0.0	0.0	0.0	0.0	1.0	0.0
seq18902	0.0	0.0	0.0	0.0	0.0	0.0	1.0	0.0	1.0	2.0	0.0	1.0	0.0	0.0	2.0	0.0	0.0	0.0	1.0	3.0	1.0	0.0	0.0	0.0	2.0	0.0	0.0	3.0	1.0	1.0	0.0	0.0	0.0	0.0	1.0	2.0	0.0	0.0	0.0	0.0	0.0	0.0	0.0	0.0	0.0	0.0	0.0	0.0	1.0
seq2566	0.0	1.0	0.0	0.0	1.0	0.0	6.0	0.0	0.0	2.0	1.0	0.0	3.0	0.0	0.0	3.0	4.0	1.0	1.0	1.0	2.0	1.0	3.0	0.0	2.0	1.0	3.0	4.0	5.0	1.0	0.0	0.0	0.0	1.0	3.0	3.0	2.0	0.0	0.0	0.0	1.0	1.0	0.0	0.0	0.0	0.0	1.0	0.0	0.0
seq15379	2.0	0.0	0.0	0.0	1.0	0.0	1.0	0.0	0.0	0.0	0.0	0.0	0.0	0.0	0.0	0.0	0.0	0.0	1.0	0.0	0.0	0.0	0.0	0.0	0.0	0.0	0.0	0.0	0.0	0.0	0.0	0.0	0.0	0.0	1.0	0.0	0.0	1.0	1.0	0.0	1.0	0.0	0.0	1.0	0.0	3.0	0.0	0.0	0.0
seq7398	5.0	0.0	1.0	1.0	0.0	1.0	2.0	2.0	3.0	3.0	0.0	0.0	0.0	0.0	0.0	0.0	0.0	0.0	1.0	0.0	0.0	0.0	0.0	0.0	0.0	0.0	13.0	1.0	1.0	2.0	0.0	3.0	0.0	1.0	0.0	0.0	1.0	4.0	1.0	0.0	0.0	1.0	1.0	1.0	3.0	0.0	0.0	0.0	0.0
seq53254	1.0	0.0	0.0	0.0	0.0	1.0	0.0	0.0	0.0	0.0	0.0	0.0	0.0	0.0	0.0	1.0	0.0	0.0	0.0	0.0	0.0	0.0	0.0	0.0	0.0	0.0	0.0	0.0	0.0	0.0	0.0	0.0	0.0	0.0	0.0	0.0	1.0	0.0	0.0	0.0	0.0	1.0	0.0	1.0	2.0	0.0	0.0	0.0	0.0
seq30261	5.0	0.0	4.0	0.0	0.0	1.0	4.0	0.0	3.0	2.0	0.0	0.0	0.0	0.0	0.0	0.0	1.0	1.0	0.0	1.0	0.0	2.0	0.0	0.0	0.0	0.0	3.0	0.0	0.0	0.0	1.0	1.0	0.0	0.0	0.0	0.0	2.0	5.0	1.0	0.0	0.0	4.0	0.0	1.0	7.0	6.0	0.0	0.0	0.0
seq2879	9.0	40.0	3.0	12.0	13.0	2.0	10.0	38.0	42.0	1.0	14.0	0.0	2.0	0.0	11.0	3.0	3.0	0.0	0.0	0.0	2.0	2.0	0.0	0.0	2.0	1.0	1.0	2.0	2.0	0.0	13.0	8.0	0.0	10.0	0.0	0.0	2.0	7.0	2.0	3.0	6.0	0.0	8.0	14.0	7.0	46.0	41.0	0.0	1.0
seq16114	1.0	0.0	2.0	0.0	1.0	1.0	5.0	1.0	2.0	1.0	0.0	0.0	0.0	1.0	2.0	2.0	0.0	0.0	2.0	0.0	0.0	0.0	0.0	0.0	0.0	0.0	1.0	0.0	1.0	0.0	0.0	0.0	0.0	1.0	0.0	0.0	1.0	2.0	2.0	1.0	1.0	5.0	0.0	1.0	3.0	3.0	1.0	0.0	0.0
seq48016	0.0	0.0	0.0	0.0	0.0	0.0	0.0	0.0	0.0	0.0	0.0	0.0	0.0	0.0	0.0	0.0	0.0	0.0	0.0	0.0	0.0	0.0	0.0	0.0	0.0	0.0	0.0	0.0	0.0	0.0	0.0	0.0	0.0	0.0	0.0	0.0	0.0	0.0	0.0	0.0	0.0	0.0	10.0	0.0	0.0	0.0	0.0	0.0	0.0
seq11322	7.0	2.0	19.0	1.0	1.0	4.0	3.0	2.0	9.0	4.0	3.0	0.0	8.0	4.0	3.0	5.0	5.0	3.0	4.0	3.0	1.0	1.0	2.0	2.0	1.0	1.0	2.0	3.0	3.0	3.0	3.0	2.0	3.0	2.0	0.0	1.0	10.0	15.0	8.0	1.0	13.0	4.0	6.0	9.0	9.0	10.0	11.0	0.0	0.0
seq23551	0.0	0.0	1.0	0.0	0.0	0.0	1.0	0.0	0.0	1.0	0.0	0.0	0.0	0.0	0.0	0.0	0.0	0.0	0.0	0.0	0.0	0.0	0.0	0.0	0.0	0.0	0.0	0.0	0.0	8.0	0.0	0.0	0.0	0.0	0.0	0.0	0.0	0.0	0.0	0.0	0.0	0.0	0.0	0.0	1.0	0.0	0.0	0.0	0.0
seq2873	0.0	0.0	0.0	0.0	0.0	0.0	0.0	0.0	0.0	0.0	0.0	0.0	0.0	1.0	3.0	0.0	3.0	0.0	0.0	3.0	0.0	0.0	0.0	7.0	0.0	0.0	0.0	0.0	0.0	0.0	0.0	0.0	0.0	0.0	0.0	4.0	0.0	0.0	0.0	0.0	0.0	0.0	0.0	0.0	0.0	0.0	0.0	1.0	0.0
seq15210	0.0	0.0	0.0	0.0	0.0	0.0	0.0	0.0	0.0	1.0	0.0	0.0	5.0	1.0	0.0	0.0	0.0	0.0	0.0	3.0	1.0	0.0	1.0	2.0	0.0	0.0	0.0	1.0	9.0	0.0	0.0	0.0	0.0	0.0	1.0	1.0	0.0	0.0	0.0	0.0	0.0	0.0	0.0	0.0	0.0	0.0	0.0	0.0	0.0
seq23519	0.0	0.0	0.0	0.0	0.0	0.0	0.0	0.0	0.0	0.0	0.0	0.0	0.0	0.0	0.0	0.0	0.0	1.0	0.0	1.0	0.0	0.0	0.0	0.0	0.0	0.0	0.0	0.0	0.0	0.0	0.0	0.0	0.0	0.0	0.0	0.0	0.0	0.0	0.0	0.0	0.0	0.0	0.0	0.0	0.0	0.0	0.0	0.0	0.0
seq3006	41.0	10.0	41.0	2.0	14.0	18.0	37.0	8.0	35.0	21.0	7.0	0.0	2.0	0.0	7.0	0.0	7.0	1.0	21.0	1.0	0.0	0.0	5.0	2.0	3.0	3.0	18.0	19.0	7.0	3.0	2.0	11.0	3.0	10.0	0.0	0.0	44.0	93.0	24.0	26.0	27.0	5.0	29.0	14.0	49.0	51.0	10.0	0.0	1.0
seq7250	4.0	0.0	2.0	1.0	0.0	5.0	2.0	1.0	2.0	4.0	2.0	0.0	3.0	1.0	0.0	0.0	0.0	0.0	2.0	0.0	0.0	0.0	0.0	0.0	0.0	1.0	0.0	3.0	0.0	1.0	2.0	0.0	0.0	2.0	0.0	0.0	4.0	2.0	3.0	1.0	1.0	0.0	3.0	1.0	3.0	4.0	1.0	0.0	0.0
seq2893	3.0	0.0	56.0	2.0	6.0	1.0	51.0	8.0	0.0	17.0	1.0	6.0	6.0	2.0	4.0	7.0	5.0	0.0	41.0	5.0	3.0	1.0	13.0	288.0	2.0	5.0	0.0	11.0	16.0	1.0	0.0	1.0	0.0	2.0	21.0	17.0	28.0	16.0	7.0	36.0	208.0	74.0	21.0	0.0	6.0	0.0	4.0	0.0	9.0
seq12	0.0	0.0	0.0	0.0	1.0	0.0	1.0	0.0	0.0	0.0	0.0	1.0	11.0	0.0	5.0	3.0	8.0	0.0	6.0	0.0	1.0	0.0	0.0	0.0	5.0	2.0	0.0	14.0	2.0	1.0	2.0	1.0	1.0	19.0	0.0	0.0	0.0	0.0	0.0	0.0	1.0	1.0	0.0	0.0	1.0	2.0	3.0	0.0	0.0
seq50396	0.0	0.0	0.0	0.0	0.0	0.0	0.0	0.0	0.0	0.0	0.0	0.0	0.0	0.0	0.0	0.0	0.0	0.0	0.0	0.0	0.0	0.0	0.0	0.0	0.0	0.0	0.0	0.0	0.0	1.0	0.0	0.0	0.0	0.0	0.0	0.0	0.0	0.0	0.0	0.0	0.0	2.0	0.0	0.0	0.0	0.0	0.0	1.0	3.0
seq6010	0.0	0.0	0.0	0.0	0.0	0.0	0.0	0.0	0.0	0.0	0.0	0.0	9.0	0.0	0.0	0.0	0.0	0.0	0.0	0.0	0.0	0.0	0.0	0.0	0.0	0.0	0.0	0.0	0.0	0.0	0.0	1.0	0.0	0.0	0.0	1.0	0.0	0.0	3.0	0.0	0.0	0.0	0.0	0.0	0.0	0.0	0.0	0.0	0.0
seq14338	1.0	1.0	3.0	1.0	1.0	3.0	5.0	2.0	8.0	5.0	0.0	1.0	3.0	0.0	10.0	6.0	2.0	1.0	0.0	2.0	3.0	0.0	0.0	1.0	0.0	0.0	2.0	2.0	1.0	3.0	1.0	4.0	0.0	3.0	3.0	0.0	6.0	9.0	1.0	3.0	1.0	0.0	1.0	1.0	5.0	6.0	3.0	0.0	2.0
seq145	45.0	16.0	26.0	3.0	21.0	20.0	41.0	10.0	56.0	29.0	20.0	0.0	13.0	0.0	18.0	8.0	5.0	1.0	19.0	3.0	1.0	1.0	0.0	0.0	3.0	4.0	19.0	13.0	11.0	15.0	4.0	10.0	8.0	12.0	1.0	0.0	54.0	79.0	33.0	20.0	21.0	26.0	37.0	12.0	29.0	59.0	15.0	0.0	2.0
seq45697	1.0	0.0	0.0	3.0	1.0	2.0	0.0	0.0	1.0	0.0	0.0	0.0	0.0	0.0	0.0	0.0	0.0	0.0	1.0	0.0	0.0	0.0	0.0	0.0	0.0	0.0	0.0	1.0	0.0	0.0	1.0	0.0	0.0	0.0	0.0	0.0	0.0	0.0	0.0	0.0	0.0	0.0	0.0	0.0	0.0	0.0	1.0	0.0	0.0
seq55830	0.0	0.0	0.0	0.0	0.0	0.0	0.0	0.0	0.0	0.0	0.0	0.0	1.0	0.0	1.0	0.0	0.0	0.0	0.0	0.0	0.0	0.0	0.0	8.0	0.0	0.0	0.0	0.0	2.0	0.0	0.0	0.0	0.0	1.0	0.0	6.0	0.0	0.0	0.0	0.0	0.0	0.0	0.0	0.0	0.0	0.0	0.0	2.0	1.0
seq13590	0.0	0.0	0.0	0.0	0.0	0.0	0.0	0.0	0.0	0.0	0.0	3.0	0.0	0.0	0.0	1.0	0.0	0.0	0.0	0.0	1.0	0.0	0.0	1.0	1.0	1.0	0.0	2.0	3.0	0.0	0.0	0.0	0.0	0.0	0.0	23.0	0.0	0.0	0.0	0.0	0.0	0.0	0.0	0.0	0.0	0.0	0.0	1.0	2.0
seq7866	1.0	2.0	2.0	5.0	8.0	1.0	14.0	0.0	16.0	6.0	6.0	0.0	0.0	1.0	0.0	0.0	0.0	0.0	1.0	0.0	0.0	0.0	1.0	0.0	0.0	8.0	0.0	0.0	0.0	0.0	0.0	0.0	1.0	0.0	0.0	0.0	0.0	0.0	0.0	0.0	0.0	0.0	0.0	1.0	2.0	0.0	3.0	0.0	0.0
seq13597	0.0	2.0	0.0	0.0	0.0	0.0	0.0	0.0	0.0	0.0	0.0	0.0	0.0	0.0	0.0	0.0	6.0	0.0	0.0	0.0	1.0	0.0	0.0	0.0	0.0	0.0	0.0	0.0	0.0	0.0	0.0	0.0	0.0	0.0	0.0	0.0	0.0	0.0	0.0	0.0	0.0	0.0	0.0	0.0	0.0	0.0	0.0	0.0	0.0
seq464	14.0	1.0	21.0	0.0	6.0	23.0	6.0	0.0	1.0	7.0	8.0	2.0	7.0	5.0	22.0	6.0	30.0	5.0	54.0	9.0	11.0	1.0	24.0	1.0	0.0	0.0	19.0	8.0	0.0	1.0	8.0	0.0	1.0	5.0	1.0	30.0	16.0	19.0	66.0	8.0	8.0	0.0	10.0	0.0	10.0	0.0	24.0	0.0	9.0
seq35854	2.0	0.0	1.0	0.0	1.0	0.0	1.0	0.0	0.0	2.0	2.0	0.0	0.0	0.0	0.0	0.0	0.0	0.0	0.0	1.0	0.0	0.0	0.0	0.0	0.0	0.0	0.0	0.0	0.0	0.0	0.0	0.0	0.0	0.0	0.0	0.0	3.0	0.0	0.0	1.0	1.0	0.0	1.0	0.0	0.0	0.0	0.0	0.0	0.0
seq8474	4.0	5.0	4.0	0.0	2.0	0.0	3.0	1.0	9.0	4.0	2.0	1.0	0.0	0.0	0.0	0.0	2.0	0.0	0.0	0.0	0.0	0.0	0.0	0.0	0.0	2.0	3.0	1.0	1.0	1.0	0.0	0.0	0.0	0.0	0.0	0.0	11.0	5.0	7.0	2.0	1.0	2.0	6.0	3.0	3.0	11.0	1.0	0.0	0.0
seq34465	0.0	0.0	2.0	0.0	3.0	0.0	1.0	0.0	1.0	8.0	0.0	0.0	0.0	0.0	3.0	1.0	1.0	0.0	0.0	0.0	0.0	0.0	0.0	1.0	1.0	1.0	3.0	1.0	1.0	1.0	0.0	0.0	1.0	0.0	0.0	0.0	1.0	2.0	1.0	1.0	14.0	0.0	2.0	1.0	1.0	1.0	2.0	0.0	1.0
seq41552	0.0	0.0	2.0	0.0	0.0	0.0	0.0	0.0	0.0	0.0	0.0	0.0	0.0	0.0	0.0	0.0	0.0	0.0	0.0	0.0	0.0	0.0	7.0	0.0	0.0	0.0	0.0	0.0	0.0	0.0	0.0	0.0	0.0	0.0	0.0	0.0	0.0	0.0	0.0	0.0	0.0	0.0	0.0	0.0	0.0	0.0	0.0	2.0	0.0
seq1111	0.0	0.0	3.0	0.0	6.0	0.0	17.0	1.0	0.0	80.0	2.0	0.0	0.0	0.0	1.0	0.0	0.0	0.0	0.0	0.0	0.0	0.0	0.0	0.0	0.0	0.0	0.0	0.0	0.0	0.0	0.0	0.0	0.0	0.0	0.0	0.0	0.0	0.0	0.0	0.0	2.0	0.0	0.0	0.0	0.0	0.0	0.0	0.0	2.0
seq22970	0.0	0.0	0.0	0.0	0.0	0.0	0.0	0.0	0.0	1.0	0.0	7.0	4.0	0.0	3.0	4.0	2.0	2.0	2.0	15.0	23.0	0.0	10.0	4.0	1.0	0.0	16.0	0.0	5.0	0.0	1.0	2.0	0.0	0.0	4.0	2.0	0.0	0.0	0.0	0.0	0.0	0.0	0.0	1.0	0.0	0.0	0.0	0.0	1.0
seq91545	0.0	0.0	0.0	0.0	0.0	0.0	0.0	0.0	0.0	0.0	0.0	0.0	0.0	0.0	0.0	0.0	0.0	0.0	0.0	0.0	0.0	0.0	0.0	0.0	0.0	0.0	0.0	0.0	0.0	0.0	0.0	0.0	0.0	0.0	1.0	0.0	0.0	0.0	0.0	0.0	0.0	0.0	0.0	0.0	0.0	0.0	0.0	0.0	0.0
seq10152	0.0	0.0	4.0	0.0	0.0	0.0	0.0	0.0	0.0	0.0	0.0	2.0	0.0	3.0	5.0	2.0	2.0	7.0	0.0	19.0	34.0	1.0	6.0	2.0	0.0	1.0	0.0	3.0	0.0	0.0	0.0	0.0	0.0	0.0	13.0	1.0	0.0	0.0	0.0	0.0	0.0	0.0	0.0	0.0	0.0	0.0	0.0	4.0	5.0
seq101923	0.0	0.0	0.0	0.0	0.0	0.0	0.0	0.0	0.0	0.0	0.0	0.0	0.0	0.0	0.0	0.0	0.0	0.0	0.0	0.0	0.0	0.0	0.0	0.0	0.0	0.0	0.0	0.0	0.0	1.0	0.0	0.0	0.0	0.0	0.0	2.0	0.0	0.0	0.0	0.0	0.0	0.0	0.0	0.0	0.0	0.0	0.0	5.0	1.0
seq3552	1.0	0.0	21.0	0.0	2.0	0.0	7.0	0.0	7.0	70.0	0.0	0.0	0.0	0.0	0.0	0.0	0.0	0.0	0.0	1.0	0.0	0.0	0.0	0.0	0.0	0.0	0.0	0.0	0.0	0.0	0.0	0.0	0.0	0.0	0.0	0.0	1.0	0.0	0.0	0.0	1.0	0.0	0.0	0.0	0.0	0.0	0.0	2.0	0.0
seq153	1.0	0.0	25.0	0.0	0.0	0.0	1.0	1.0	1.0	2.0	12.0	0.0	5.0	4.0	19.0	11.0	11.0	4.0	9.0	5.0	2.0	0.0	8.0	0.0	1.0	0.0	5.0	12.0	3.0	0.0	3.0	2.0	0.0	6.0	0.0	3.0	30.0	12.0	5.0	7.0	11.0	2.0	4.0	20.0	11.0	7.0	10.0	0.0	1.0
seq10426	4.0	5.0	0.0	3.0	4.0	0.0	5.0	0.0	2.0	27.0	6.0	0.0	8.0	1.0	15.0	4.0	4.0	0.0	6.0	0.0	0.0	0.0	5.0	0.0	2.0	3.0	4.0	15.0	6.0	3.0	8.0	10.0	5.0	10.0	0.0	0.0	0.0	0.0	0.0	0.0	0.0	0.0	0.0	0.0	13.0	2.0	9.0	0.0	0.0
seq14650	0.0	0.0	0.0	0.0	0.0	0.0	0.0	0.0	6.0	0.0	0.0	0.0	0.0	0.0	1.0	0.0	0.0	0.0	0.0	0.0	0.0	0.0	2.0	0.0	0.0	0.0	0.0	0.0	0.0	6.0	0.0	0.0	0.0	0.0	0.0	0.0	0.0	1.0	0.0	3.0	0.0	0.0	0.0	0.0	0.0	0.0	0.0	0.0	0.0
seq4121	0.0	0.0	0.0	0.0	0.0	0.0	0.0	0.0	0.0	0.0	0.0	0.0	0.0	0.0	0.0	0.0	0.0	0.0	0.0	0.0	0.0	0.0	0.0	3.0	1.0	0.0	0.0	0.0	0.0	0.0	0.0	0.0	1.0	0.0	0.0	7.0	18.0	19.0	22.0	0.0	4.0	3.0	37.0	0.0	1.0	0.0	3.0	113.0	47.0
seq10258	32.0	4.0	34.0	2.0	4.0	15.0	11.0	0.0	11.0	45.0	12.0	0.0	9.0	0.0	10.0	2.0	7.0	2.0	3.0	4.0	0.0	0.0	1.0	0.0	1.0	2.0	1.0	7.0	7.0	9.0	3.0	7.0	1.0	19.0	0.0	2.0	0.0	0.0	0.0	0.0	3.0	0.0	0.0	1.0	2.0	2.0	4.0	0.0	1.0
seq2956	0.0	0.0	0.0	0.0	0.0	0.0	0.0	0.0	0.0	0.0	0.0	0.0	0.0	0.0	0.0	0.0	0.0	0.0	0.0	0.0	0.0	0.0	0.0	0.0	0.0	0.0	42.0	0.0	3.0	0.0	0.0	0.0	0.0	0.0	0.0	0.0	2.0	0.0	0.0	0.0	0.0	0.0	0.0	0.0	0.0	0.0	0.0	0.0	0.0
seq5963	2.0	1.0	1.0	7.0	7.0	1.0	2.0	2.0	13.0	7.0	5.0	0.0	1.0	1.0	2.0	2.0	3.0	0.0	2.0	0.0	0.0	0.0	0.0	0.0	3.0	1.0	0.0	0.0	5.0	2.0	2.0	1.0	0.0	2.0	0.0	0.0	0.0	1.0	0.0	0.0	2.0	0.0	1.0	3.0	1.0	0.0	7.0	0.0	1.0
seq2954	0.0	0.0	0.0	0.0	0.0	0.0	0.0	0.0	0.0	0.0	0.0	0.0	0.0	0.0	0.0	0.0	0.0	0.0	0.0	0.0	0.0	0.0	0.0	11.0	0.0	0.0	0.0	0.0	0.0	0.0	0.0	0.0	0.0	0.0	0.0	0.0	0.0	0.0	0.0	0.0	10.0	23.0	0.0	0.0	0.0	0.0	0.0	0.0	0.0
seq5688	32.0	4.0	42.0	2.0	6.0	9.0	16.0	2.0	11.0	31.0	20.0	1.0	5.0	1.0	10.0	1.0	2.0	0.0	8.0	0.0	0.0	0.0	1.0	3.0	0.0	4.0	5.0	10.0	11.0	8.0	5.0	3.0	1.0	9.0	0.0	1.0	6.0	20.0	7.0	3.0	16.0	2.0	10.0	0.0	10.0	12.0	15.0	1.0	1.0
seq83860	0.0	0.0	0.0	0.0	0.0	0.0	0.0	0.0	0.0	0.0	0.0	0.0	0.0	0.0	0.0	0.0	0.0	0.0	0.0	0.0	1.0	0.0	0.0	0.0	0.0	0.0	20.0	0.0	0.0	0.0	0.0	0.0	0.0	0.0	0.0	0.0	0.0	0.0	0.0	0.0	0.0	0.0	0.0	0.0	0.0	0.0	0.0	0.0	0.0
seq5164	14.0	5.0	3.0	3.0	7.0	6.0	18.0	9.0	48.0	36.0	7.0	0.0	6.0	0.0	3.0	0.0	1.0	0.0	1.0	0.0	0.0	1.0	0.0	0.0	0.0	0.0	0.0	9.0	3.0	0.0	2.0	0.0	0.0	3.0	0.0	1.0	0.0	8.0	6.0	1.0	5.0	0.0	3.0	6.0	16.0	29.0	20.0	0.0	0.0
seq183	0.0	1.0	33.0	1.0	0.0	0.0	13.0	0.0	0.0	3.0	0.0	23.0	11.0	1.0	6.0	5.0	11.0	0.0	37.0	4.0	11.0	1.0	21.0	55.0	0.0	0.0	0.0	2.0	0.0	7.0	1.0	0.0	0.0	1.0	2.0	7.0	0.0	0.0	16.0	7.0	11.0	0.0	0.0	0.0	1.0	0.0	1.0	0.0	3.0
seq37034	0.0	0.0	0.0	0.0	0.0	0.0	1.0	0.0	0.0	1.0	0.0	0.0	0.0	1.0	4.0	2.0	0.0	1.0	0.0	2.0	4.0	0.0	0.0	3.0	0.0	0.0	0.0	0.0	1.0	0.0	0.0	0.0	0.0	0.0	9.0	6.0	0.0	0.0	0.0	0.0	0.0	0.0	0.0	0.0	0.0	0.0	0.0	0.0	0.0
seq18317	0.0	1.0	0.0	0.0	0.0	0.0	0.0	0.0	1.0	3.0	0.0	0.0	2.0	1.0	0.0	1.0	0.0	1.0	0.0	2.0	3.0	0.0	0.0	22.0	0.0	0.0	0.0	0.0	0.0	0.0	0.0	0.0	0.0	0.0	0.0	1.0	0.0	1.0	0.0	0.0	0.0	0.0	0.0	0.0	0.0	0.0	0.0	0.0	0.0
seq701	0.0	0.0	0.0	0.0	0.0	0.0	0.0	0.0	0.0	0.0	0.0	0.0	2.0	1.0	0.0	0.0	0.0	0.0	0.0	0.0	0.0	0.0	0.0	0.0	0.0	0.0	0.0	1.0	0.0	0.0	0.0	0.0	0.0	0.0	0.0	0.0	0.0	0.0	0.0	0.0	1.0	0.0	0.0	0.0	0.0	0.0	0.0	0.0	0.0
seq17874	0.0	0.0	0.0	0.0	1.0	1.0	0.0	0.0	1.0	2.0	0.0	0.0	0.0	0.0	0.0	0.0	0.0	0.0	0.0	0.0	0.0	1.0	0.0	0.0	1.0	0.0	0.0	1.0	0.0	0.0	1.0	1.0	0.0	0.0	0.0	0.0	1.0	1.0	1.0	0.0	0.0	1.0	0.0	0.0	3.0	1.0	0.0	0.0	0.0
seq14016	0.0	0.0	0.0	0.0	0.0	0.0	0.0	0.0	0.0	0.0	0.0	1.0	0.0	0.0	0.0	1.0	0.0	1.0	0.0	0.0	2.0	1.0	0.0	8.0	0.0	0.0	0.0	0.0	0.0	1.0	0.0	1.0	0.0	0.0	2.0	3.0	0.0	0.0	0.0	0.0	3.0	0.0	0.0	0.0	0.0	0.0	0.0	0.0	0.0
seq5220	4.0	0.0	12.0	0.0	4.0	0.0	3.0	2.0	6.0	3.0	6.0	9.0	12.0	22.0	54.0	16.0	120.0	13.0	73.0	28.0	28.0	5.0	95.0	1.0	3.0	4.0	19.0	13.0	4.0	3.0	22.0	0.0	2.0	5.0	5.0	65.0	0.0	2.0	0.0	0.0	0.0	0.0	0.0	0.0	5.0	0.0	2.0	1.0	3.0
seq12485	0.0	0.0	0.0	0.0	0.0	0.0	0.0	0.0	0.0	0.0	0.0	0.0	0.0	0.0	0.0	0.0	0.0	0.0	0.0	0.0	0.0	0.0	0.0	0.0	0.0	0.0	0.0	0.0	0.0	0.0	0.0	0.0	0.0	0.0	0.0	0.0	0.0	0.0	0.0	1.0	0.0	0.0	0.0	0.0	0.0	0.0	0.0	0.0	0.0
seq12816	0.0	0.0	0.0	0.0	0.0	0.0	0.0	0.0	0.0	1.0	0.0	0.0	0.0	0.0	2.0	0.0	0.0	2.0	0.0	0.0	1.0	0.0	0.0	0.0	0.0	1.0	1.0	0.0	1.0	0.0	0.0	0.0	0.0	0.0	0.0	0.0	0.0	0.0	0.0	0.0	1.0	0.0	0.0	1.0	0.0	2.0	0.0	0.0	0.0
seq2259	0.0	0.0	0.0	0.0	0.0	0.0	0.0	0.0	0.0	0.0	0.0	2.0	0.0	1.0	1.0	1.0	0.0	0.0	0.0	1.0	2.0	0.0	11.0	24.0	0.0	0.0	22.0	19.0	12.0	5.0	2.0	7.0	0.0	4.0	109.0	97.0	0.0	0.0	0.0	0.0	0.0	0.0	0.0	0.0	0.0	0.0	0.0	0.0	1.0
seq16807	0.0	0.0	0.0	0.0	0.0	0.0	0.0	0.0	0.0	0.0	0.0	0.0	0.0	0.0	0.0	0.0	0.0	0.0	0.0	1.0	0.0	0.0	0.0	2.0	0.0	0.0	0.0	0.0	0.0	0.0	0.0	0.0	0.0	0.0	0.0	0.0	0.0	0.0	0.0	0.0	0.0	0.0	2.0	0.0	0.0	0.0	0.0	2.0	1.0
seq27040	0.0	0.0	0.0	0.0	0.0	0.0	0.0	0.0	0.0	0.0	0.0	0.0	0.0	0.0	0.0	0.0	0.0	0.0	0.0	0.0	0.0	0.0	0.0	0.0	0.0	0.0	0.0	0.0	0.0	0.0	0.0	0.0	0.0	0.0	0.0	0.0	0.0	0.0	0.0	0.0	0.0	0.0	0.0	0.0	0.0	0.0	0.0	0.0	0.0
seq68887	0.0	0.0	15.0	0.0	0.0	0.0	0.0	0.0	0.0	0.0	0.0	0.0	0.0	0.0	0.0	0.0	0.0	0.0	0.0	0.0	0.0	0.0	0.0	0.0	0.0	0.0	0.0	0.0	0.0	0.0	1.0	4.0	0.0	0.0	0.0	0.0	0.0	0.0	0.0	0.0	0.0	0.0	0.0	0.0	0.0	0.0	0.0	0.0	0.0
seq8383	2.0	0.0	14.0	0.0	0.0	1.0	3.0	1.0	7.0	3.0	1.0	0.0	0.0	0.0	2.0	0.0	0.0	0.0	0.0	1.0	0.0	0.0	0.0	0.0	0.0	0.0	1.0	0.0	0.0	1.0	0.0	0.0	0.0	1.0	0.0	0.0	6.0	10.0	3.0	4.0	1.0	1.0	3.0	4.0	3.0	5.0	1.0	0.0	0.0
seq43604	0.0	3.0	1.0	0.0	0.0	0.0	1.0	0.0	0.0	1.0	0.0	0.0	0.0	0.0	0.0	0.0	0.0	0.0	0.0	0.0	0.0	0.0	0.0	0.0	0.0	0.0	0.0	0.0	0.0	0.0	0.0	0.0	0.0	0.0	0.0	0.0	0.0	0.0	0.0	0.0	0.0	0.0	0.0	0.0	0.0	0.0	0.0	0.0	1.0
seq21821	0.0	0.0	3.0	0.0	0.0	0.0	0.0	0.0	2.0	1.0	0.0	0.0	0.0	0.0	0.0	0.0	0.0	0.0	0.0	0.0	0.0	0.0	0.0	0.0	0.0	0.0	0.0	0.0	0.0	0.0	0.0	0.0	0.0	0.0	0.0	0.0	0.0	2.0	1.0	2.0	0.0	0.0	0.0	0.0	0.0	1.0	0.0	0.0	1.0
seq893	7.0	1.0	49.0	0.0	27.0	5.0	11.0	1.0	18.0	98.0	1.0	1.0	0.0	2.0	1.0	0.0	0.0	0.0	0.0	0.0	0.0	0.0	0.0	0.0	0.0	0.0	0.0	0.0	0.0	0.0	0.0	1.0	0.0	0.0	0.0	0.0	0.0	0.0	0.0	0.0	0.0	0.0	0.0	0.0	0.0	0.0	0.0	0.0	0.0
seq12112	1.0	0.0	0.0	0.0	0.0	0.0	0.0	0.0	0.0	0.0	0.0	0.0	0.0	0.0	0.0	0.0	0.0	0.0	0.0	0.0	0.0	0.0	2.0	0.0	0.0	0.0	0.0	0.0	0.0	0.0	0.0	0.0	0.0	0.0	2.0	2.0	0.0	0.0	0.0	0.0	0.0	0.0	0.0	0.0	0.0	0.0	0.0	0.0	0.0
seq9348	9.0	2.0	10.0	2.0	1.0	5.0	21.0	10.0	16.0	24.0	2.0	0.0	6.0	2.0	4.0	0.0	0.0	0.0	5.0	0.0	1.0	0.0	2.0	0.0	2.0	0.0	1.0	2.0	3.0	4.0	2.0	5.0	1.0	1.0	0.0	0.0	4.0	14.0	5.0	1.0	6.0	0.0	2.0	5.0	16.0	19.0	10.0	0.0	1.0
seq33226	6.0	0.0	5.0	0.0	1.0	6.0	1.0	0.0	2.0	3.0	2.0	0.0	2.0	2.0	3.0	2.0	2.0	0.0	7.0	0.0	2.0	0.0	1.0	0.0	0.0	0.0	0.0	0.0	0.0	0.0	3.0	0.0	0.0	0.0	1.0	4.0	0.0	8.0	6.0	0.0	1.0	0.0	0.0	0.0	4.0	0.0	5.0	1.0	0.0
seq2718	0.0	0.0	0.0	0.0	0.0	0.0	0.0	0.0	0.0	1.0	0.0	1.0	0.0	1.0	7.0	2.0	5.0	2.0	0.0	17.0	10.0	0.0	5.0	17.0	4.0	0.0	20.0	7.0	4.0	0.0	0.0	0.0	0.0	0.0	4.0	3.0	30.0	0.0	0.0	0.0	0.0	0.0	0.0	0.0	1.0	0.0	0.0	87.0	2.0
seq25588	2.0	0.0	1.0	0.0	1.0	0.0	1.0	3.0	1.0	3.0	0.0	0.0	1.0	2.0	8.0	1.0	3.0	0.0	4.0	3.0	2.0	0.0	2.0	0.0	0.0	0.0	0.0	3.0	2.0	1.0	1.0	0.0	1.0	0.0	0.0	2.0	0.0	1.0	0.0	0.0	2.0	0.0	0.0	0.0	0.0	0.0	0.0	0.0	0.0
seq34500	1.0	0.0	0.0	0.0	0.0	0.0	1.0	0.0	0.0	4.0	0.0	0.0	0.0	0.0	0.0	0.0	0.0	0.0	0.0	0.0	0.0	0.0	0.0	3.0	0.0	1.0	28.0	0.0	2.0	0.0	0.0	0.0	0.0	0.0	0.0	0.0	0.0	10.0	0.0	0.0	0.0	6.0	0.0	0.0	0.0	0.0	0.0	1.0	0.0
seq3838	7.0	8.0	39.0	0.0	48.0	0.0	20.0	7.0	3.0	51.0	7.0	0.0	0.0	0.0	1.0	0.0	0.0	0.0	0.0	0.0	0.0	0.0	0.0	0.0	0.0	0.0	0.0	0.0	0.0	0.0	0.0	0.0	0.0	0.0	0.0	0.0	0.0	0.0	0.0	0.0	0.0	0.0	0.0	0.0	0.0	0.0	0.0	0.0	0.0
seq7	19619.0	5892.0	14918.0	1836.0	8102.0	10206.0	25758.0	6317.0	30058.0	18268.0	5258.0	66.0	2609.0	541.0	4605.0	1234.0	2638.0	418.0	6935.0	537.0	340.0	275.0	1963.0	230.0	960.0	1888.0	10560.0	5783.0	3319.0	2558.0	1850.0	4703.0	1511.0	4493.0	45.0	106.0	21778.0	38086.0	15559.0	8282.0	10919.0	7453.0	12603.0	9516.0	23551.0	38782.0	9949.0	23.0	86.0
seq7732	0.0	0.0	3.0	0.0	1.0	0.0	4.0	2.0	1.0	2.0	1.0	0.0	0.0	0.0	0.0	0.0	0.0	0.0	13.0	0.0	0.0	1.0	0.0	0.0	0.0	0.0	0.0	1.0	0.0	0.0	0.0	1.0	0.0	0.0	0.0	0.0	1.0	7.0	0.0	0.0	0.0	2.0	1.0	1.0	2.0	2.0	0.0	0.0	0.0
seq3288	0.0	0.0	11.0	0.0	0.0	0.0	0.0	0.0	0.0	0.0	0.0	2.0	3.0	2.0	1.0	1.0	1.0	0.0	0.0	10.0	4.0	0.0	4.0	8.0	0.0	0.0	7.0	0.0	3.0	1.0	0.0	0.0	0.0	0.0	0.0	1.0	124.0	12.0	78.0	41.0	23.0	24.0	14.0	5.0	10.0	0.0	3.0	560.0	36.0
seq8390	0.0	0.0	1.0	0.0	0.0	4.0	3.0	0.0	2.0	1.0	1.0	0.0	0.0	0.0	0.0	0.0	0.0	0.0	3.0	0.0	0.0	0.0	0.0	1.0	0.0	0.0	1.0	0.0	0.0	0.0	0.0	12.0	0.0	0.0	0.0	0.0	5.0	7.0	0.0	0.0	0.0	0.0	0.0	0.0	0.0	0.0	1.0	0.0	0.0
seq1221	0.0	0.0	0.0	0.0	0.0	0.0	0.0	0.0	0.0	0.0	0.0	0.0	0.0	0.0	0.0	0.0	1.0	0.0	0.0	0.0	0.0	0.0	0.0	1.0	0.0	0.0	0.0	0.0	0.0	0.0	0.0	0.0	0.0	0.0	0.0	1.0	0.0	0.0	1.0	0.0	0.0	0.0	0.0	0.0	0.0	0.0	0.0	0.0	2.0
seq6139	0.0	0.0	0.0	0.0	1.0	0.0	0.0	0.0	0.0	1.0	0.0	2.0	0.0	0.0	0.0	0.0	0.0	0.0	0.0	0.0	0.0	0.0	0.0	0.0	0.0	0.0	0.0	0.0	2.0	0.0	0.0	0.0	1.0	1.0	0.0	0.0	80.0	48.0	51.0	15.0	31.0	8.0	24.0	2.0	6.0	2.0	9.0	498.0	127.0
seq5238	0.0	0.0	0.0	0.0	0.0	0.0	0.0	0.0	0.0	0.0	0.0	7.0	0.0	0.0	1.0	0.0	0.0	1.0	0.0	1.0	3.0	0.0	2.0	2.0	0.0	1.0	0.0	0.0	13.0	0.0	1.0	0.0	0.0	0.0	1.0	0.0	0.0	0.0	0.0	0.0	0.0	0.0	0.0	0.0	0.0	0.0	0.0	0.0	0.0
seq13687	23.0	5.0	12.0	1.0	5.0	3.0	1.0	3.0	6.0	6.0	9.0	0.0	7.0	3.0	5.0	4.0	3.0	2.0	3.0	2.0	2.0	0.0	2.0	0.0	3.0	1.0	1.0	4.0	7.0	3.0	3.0	1.0	6.0	0.0	1.0	0.0	4.0	4.0	1.0	0.0	7.0	0.0	0.0	3.0	3.0	0.0	8.0	0.0	0.0
seq7750	0.0	0.0	0.0	0.0	0.0	0.0	0.0	0.0	0.0	0.0	0.0	0.0	1.0	1.0	3.0	0.0	1.0	0.0	0.0	9.0	2.0	0.0	0.0	10.0	1.0	0.0	12.0	5.0	20.0	0.0	0.0	2.0	0.0	5.0	30.0	14.0	0.0	0.0	0.0	0.0	0.0	0.0	1.0	0.0	0.0	0.0	0.0	2.0	3.0
seq202493	0.0	0.0	0.0	0.0	0.0	0.0	0.0	0.0	0.0	0.0	0.0	0.0	0.0	0.0	0.0	0.0	0.0	0.0	0.0	0.0	0.0	0.0	0.0	0.0	0.0	0.0	0.0	0.0	0.0	0.0	0.0	0.0	0.0	0.0	0.0	0.0	0.0	0.0	0.0	0.0	0.0	0.0	0.0	0.0	0.0	0.0	0.0	0.0	0.0
seq4894	0.0	0.0	0.0	0.0	0.0	0.0	0.0	0.0	0.0	0.0	0.0	0.0	0.0	0.0	0.0	0.0	0.0	0.0	0.0	0.0	0.0	0.0	0.0	0.0	0.0	0.0	0.0	1.0	3.0	0.0	0.0	0.0	0.0	0.0	0.0	1.0	0.0	0.0	0.0	0.0	0.0	0.0	0.0	0.0	0.0	0.0	0.0	0.0	0.0
seq8040	6.0	2.0	4.0	1.0	4.0	3.0	10.0	8.0	18.0	16.0	2.0	0.0	0.0	0.0	3.0	1.0	2.0	0.0	1.0	0.0	1.0	0.0	0.0	0.0	1.0	0.0	5.0	2.0	2.0	1.0	1.0	1.0	0.0	0.0	0.0	0.0	2.0	7.0	2.0	2.0	1.0	4.0	3.0	3.0	10.0	12.0	7.0	0.0	0.0
seq9734	0.0	0.0	0.0	0.0	0.0	0.0	0.0	0.0	0.0	0.0	0.0	0.0	0.0	0.0	0.0	0.0	0.0	0.0	0.0	0.0	0.0	0.0	0.0	0.0	0.0	0.0	0.0	0.0	0.0	0.0	0.0	0.0	0.0	0.0	0.0	0.0	19.0	23.0	6.0	1.0	4.0	0.0	0.0	0.0	3.0	0.0	0.0	10.0	152.0
seq4547	0.0	1.0	0.0	0.0	17.0	0.0	17.0	0.0	6.0	6.0	2.0	0.0	20.0	8.0	8.0	3.0	1.0	0.0	2.0	0.0	0.0	0.0	0.0	0.0	5.0	2.0	0.0	0.0	4.0	12.0	9.0	4.0	8.0	15.0	1.0	0.0	0.0	0.0	0.0	0.0	0.0	0.0	0.0	0.0	0.0	0.0	1.0	0.0	0.0
seq14771	0.0	0.0	0.0	0.0	0.0	0.0	0.0	0.0	0.0	0.0	0.0	0.0	0.0	0.0	0.0	0.0	0.0	0.0	0.0	3.0	0.0	0.0	0.0	0.0	0.0	0.0	0.0	0.0	0.0	0.0	0.0	0.0	0.0	0.0	0.0	0.0	0.0	0.0	0.0	0.0	0.0	0.0	0.0	0.0	0.0	0.0	0.0	0.0	0.0
seq6022	1.0	1.0	7.0	1.0	1.0	2.0	13.0	2.0	16.0	9.0	4.0	0.0	5.0	0.0	0.0	1.0	0.0	0.0	8.0	1.0	4.0	0.0	1.0	0.0	0.0	1.0	2.0	4.0	1.0	0.0	1.0	3.0	0.0	1.0	0.0	0.0	8.0	22.0	6.0	2.0	5.0	8.0	3.0	2.0	8.0	16.0	2.0	0.0	0.0
seq83332	0.0	0.0	2.0	0.0	0.0	0.0	0.0	0.0	0.0	2.0	0.0	0.0	0.0	0.0	0.0	0.0	0.0	0.0	0.0	0.0	0.0	0.0	0.0	0.0	0.0	0.0	0.0	0.0	0.0	0.0	0.0	0.0	0.0	0.0	0.0	0.0	0.0	0.0	0.0	0.0	0.0	0.0	0.0	0.0	0.0	0.0	0.0	0.0	0.0
seq6627	0.0	0.0	0.0	0.0	0.0	0.0	0.0	0.0	0.0	0.0	0.0	0.0	0.0	0.0	0.0	1.0	2.0	0.0	0.0	0.0	0.0	1.0	4.0	5.0	0.0	0.0	0.0	0.0	0.0	0.0	0.0	0.0	0.0	0.0	0.0	0.0	6.0	0.0	0.0	0.0	0.0	0.0	0.0	0.0	0.0	0.0	0.0	1.0	0.0
seq52804	0.0	0.0	0.0	0.0	0.0	0.0	0.0	1.0	0.0	0.0	0.0	0.0	1.0	0.0	0.0	0.0	0.0	0.0	0.0	1.0	0.0	0.0	0.0	0.0	1.0	0.0	0.0	0.0	0.0	0.0	0.0	0.0	0.0	0.0	0.0	0.0	0.0	0.0	0.0	0.0	9.0	0.0	0.0	1.0	4.0	0.0	0.0	4.0	3.0
seq13214	0.0	0.0	2.0	0.0	0.0	0.0	0.0	0.0	0.0	0.0	0.0	0.0	1.0	0.0	0.0	0.0	5.0	0.0	0.0	0.0	0.0	0.0	0.0	0.0	0.0	0.0	0.0	0.0	0.0	0.0	0.0	0.0	0.0	0.0	0.0	3.0	0.0	0.0	0.0	0.0	1.0	0.0	0.0	1.0	0.0	0.0	0.0	1.0	9.0
seq4027	18.0	1.0	8.0	6.0	18.0	1.0	5.0	2.0	23.0	12.0	5.0	1.0	4.0	3.0	6.0	7.0	3.0	1.0	4.0	0.0	0.0	0.0	1.0	1.0	9.0	2.0	0.0	20.0	10.0	10.0	6.0	10.0	11.0	14.0	0.0	0.0	0.0	0.0	1.0	1.0	11.0	1.0	2.0	5.0	2.0	2.0	26.0	0.0	0.0
seq2839	1.0	2.0	5.0	0.0	3.0	0.0	3.0	2.0	1.0	2.0	0.0	0.0	1.0	1.0	5.0	2.0	0.0	1.0	3.0	0.0	0.0	0.0	1.0	0.0	0.0	1.0	0.0	0.0	3.0	0.0	1.0	1.0	0.0	0.0	0.0	1.0	0.0	0.0	1.0	0.0	10.0	0.0	3.0	0.0	0.0	0.0	1.0	0.0	0.0
seq27858	0.0	0.0	0.0	0.0	0.0	0.0	0.0	1.0	0.0	0.0	2.0	1.0	0.0	0.0	0.0	0.0	5.0	0.0	0.0	1.0	3.0	0.0	0.0	0.0	0.0	1.0	0.0	0.0	0.0	2.0	0.0	0.0	2.0	0.0	1.0	1.0	0.0	0.0	0.0	0.0	1.0	0.0	0.0	0.0	0.0	0.0	0.0	0.0	0.0
seq1857	0.0	0.0	3.0	0.0	0.0	0.0	0.0	0.0	0.0	4.0	0.0	2.0	6.0	0.0	8.0	4.0	7.0	10.0	7.0	8.0	14.0	2.0	25.0	4.0	1.0	5.0	0.0	1.0	2.0	0.0	0.0	4.0	2.0	0.0	11.0	13.0	14.0	56.0	4.0	8.0	2.0	31.0	1.0	2.0	2.0	0.0	0.0	0.0	0.0
seq54430	0.0	0.0	3.0	0.0	0.0	0.0	0.0	0.0	0.0	0.0	0.0	0.0	0.0	0.0	0.0	0.0	0.0	1.0	0.0	3.0	0.0	0.0	0.0	1.0	0.0	0.0	0.0	0.0	0.0	1.0	0.0	2.0	1.0	0.0	1.0	3.0	0.0	8.0	0.0	0.0	0.0	8.0	0.0	0.0	0.0	0.0	0.0	0.0	1.0
seq8523	0.0	0.0	1.0	0.0	0.0	0.0	0.0	0.0	0.0	0.0	0.0	0.0	0.0	0.0	0.0	0.0	0.0	0.0	0.0	0.0	0.0	0.0	0.0	0.0	0.0	0.0	0.0	0.0	0.0	0.0	0.0	2.0	0.0	0.0	0.0	0.0	0.0	0.0	0.0	0.0	0.0	0.0	0.0	0.0	0.0	0.0	0.0	1.0	1.0
seq37908	0.0	0.0	0.0	0.0	0.0	0.0	0.0	0.0	0.0	0.0	0.0	0.0	0.0	0.0	0.0	0.0	0.0	0.0	0.0	1.0	1.0	0.0	0.0	0.0	0.0	0.0	0.0	0.0	1.0	1.0	0.0	0.0	0.0	1.0	1.0	0.0	0.0	0.0	0.0	0.0	0.0	0.0	0.0	0.0	0.0	0.0	0.0	0.0	0.0
seq9238	0.0	0.0	0.0	0.0	0.0	0.0	0.0	0.0	1.0	0.0	0.0	2.0	0.0	3.0	6.0	2.0	16.0	4.0	16.0	23.0	16.0	1.0	7.0	3.0	0.0	0.0	4.0	1.0	1.0	1.0	1.0	0.0	0.0	0.0	3.0	3.0	0.0	0.0	0.0	0.0	0.0	0.0	0.0	0.0	0.0	0.0	4.0	1.0	0.0
seq121373	0.0	0.0	0.0	0.0	0.0	0.0	0.0	0.0	0.0	0.0	0.0	0.0	0.0	0.0	1.0	0.0	0.0	0.0	0.0	0.0	0.0	0.0	0.0	0.0	0.0	0.0	0.0	0.0	0.0	0.0	0.0	0.0	0.0	0.0	0.0	0.0	0.0	0.0	0.0	0.0	0.0	0.0	0.0	0.0	0.0	0.0	0.0	0.0	0.0
seq13902	0.0	0.0	0.0	0.0	0.0	0.0	0.0	0.0	0.0	0.0	0.0	0.0	0.0	0.0	0.0	0.0	3.0	0.0	0.0	0.0	0.0	0.0	0.0	0.0	0.0	0.0	0.0	0.0	0.0	0.0	0.0	0.0	1.0	0.0	0.0	1.0	0.0	0.0	0.0	0.0	0.0	0.0	0.0	0.0	0.0	0.0	0.0	2.0	0.0
seq41730	0.0	0.0	0.0	0.0	0.0	0.0	0.0	0.0	0.0	0.0	0.0	0.0	1.0	0.0	0.0	0.0	0.0	0.0	0.0	0.0	0.0	0.0	0.0	5.0	0.0	0.0	0.0	0.0	2.0	1.0	0.0	14.0	0.0	0.0	3.0	0.0	0.0	0.0	0.0	0.0	0.0	0.0	0.0	0.0	0.0	0.0	0.0	0.0	0.0
seq2256	11.0	0.0	8.0	0.0	9.0	0.0	2.0	0.0	1.0	104.0	0.0	9.0	3.0	0.0	0.0	1.0	5.0	0.0	0.0	1.0	2.0	0.0	7.0	124.0	2.0	3.0	16.0	3.0	13.0	3.0	0.0	1.0	3.0	1.0	9.0	18.0	0.0	0.0	0.0	0.0	0.0	7.0	0.0	0.0	0.0	0.0	3.0	44.0	11.0
seq1181	174.0	76.0	154.0	25.0	90.0	66.0	200.0	77.0	185.0	134.0	66.0	1.0	46.0	25.0	91.0	36.0	48.0	9.0	66.0	17.0	20.0	4.0	24.0	8.0	32.0	34.0	57.0	52.0	46.0	27.0	43.0	40.0	42.0	51.0	5.0	3.0	130.0	228.0	99.0	47.0	100.0	33.0	87.0	59.0	155.0	247.0	158.0	1.0	7.0
seq234	0.0	0.0	1.0	0.0	0.0	0.0	0.0	0.0	0.0	4.0	0.0	0.0	0.0	0.0	0.0	0.0	0.0	0.0	0.0	0.0	0.0	0.0	0.0	0.0	0.0	0.0	0.0	0.0	0.0	0.0	0.0	0.0	0.0	1.0	0.0	0.0	0.0	1.0	1.0	0.0	0.0	0.0	1.0	0.0	0.0	0.0	0.0	0.0	0.0
seq1480	25.0	11.0	17.0	4.0	36.0	3.0	111.0	10.0	39.0	150.0	73.0	0.0	38.0	9.0	55.0	16.0	41.0	1.0	33.0	2.0	0.0	1.0	14.0	0.0	17.0	26.0	12.0	81.0	59.0	45.0	60.0	46.0	38.0	73.0	1.0	0.0	18.0	191.0	43.0	44.0	72.0	6.0	55.0	52.0	154.0	33.0	112.0	0.0	0.0
seq6455	50.0	6.0	56.0	6.0	8.0	22.0	15.0	0.0	8.0	43.0	8.0	0.0	8.0	4.0	6.0	5.0	4.0	3.0	6.0	2.0	0.0	2.0	8.0	0.0	2.0	0.0	8.0	9.0	21.0	8.0	7.0	21.0	0.0	15.0	0.0	2.0	5.0	3.0	4.0	7.0	5.0	2.0	1.0	0.0	1.0	1.0	4.0	0.0	0.0
seq96922	0.0	0.0	0.0	0.0	0.0	0.0	0.0	0.0	0.0	0.0	0.0	0.0	0.0	0.0	0.0	0.0	0.0	0.0	0.0	0.0	0.0	0.0	0.0	0.0	0.0	0.0	0.0	0.0	0.0	0.0	0.0	0.0	0.0	0.0	0.0	0.0	0.0	0.0	0.0	0.0	0.0	0.0	0.0	0.0	0.0	0.0	0.0	0.0	0.0
seq75962	0.0	0.0	0.0	0.0	0.0	0.0	0.0	0.0	0.0	0.0	0.0	1.0	0.0	0.0	0.0	0.0	0.0	0.0	0.0	0.0	0.0	0.0	0.0	3.0	0.0	1.0	0.0	4.0	0.0	0.0	0.0	0.0	0.0	0.0	0.0	14.0	0.0	0.0	0.0	0.0	0.0	0.0	0.0	0.0	0.0	0.0	0.0	0.0	0.0
seq2101	22.0	13.0	19.0	9.0	48.0	11.0	57.0	11.0	45.0	46.0	9.0	0.0	40.0	13.0	19.0	18.0	18.0	1.0	25.0	0.0	0.0	0.0	7.0	1.0	7.0	11.0	4.0	23.0	27.0	23.0	28.0	13.0	18.0	40.0	0.0	1.0	10.0	36.0	12.0	7.0	7.0	0.0	5.0	2.0	29.0	23.0	35.0	0.0	0.0
seq5080	4.0	1.0	7.0	0.0	1.0	2.0	5.0	0.0	4.0	1.0	0.0	0.0	2.0	0.0	0.0	1.0	0.0	0.0	2.0	0.0	0.0	0.0	0.0	0.0	1.0	0.0	3.0	2.0	1.0	0.0	0.0	1.0	0.0	2.0	0.0	0.0	4.0	6.0	4.0	2.0	1.0	0.0	2.0	1.0	6.0	8.0	2.0	1.0	0.0
seq13871	0.0	0.0	0.0	0.0	0.0	0.0	0.0	0.0	0.0	0.0	0.0	0.0	0.0	0.0	0.0	0.0	0.0	0.0	0.0	0.0	0.0	0.0	0.0	0.0	0.0	0.0	0.0	0.0	0.0	0.0	0.0	0.0	0.0	0.0	0.0	0.0	0.0	0.0	0.0	0.0	0.0	0.0	0.0	0.0	0.0	0.0	0.0	0.0	0.0
seq8978	0.0	0.0	0.0	0.0	0.0	0.0	0.0	0.0	0.0	0.0	0.0	0.0	0.0	0.0	0.0	0.0	0.0	0.0	0.0	0.0	0.0	0.0	4.0	0.0	0.0	0.0	0.0	0.0	0.0	3.0	0.0	0.0	0.0	0.0	0.0	0.0	0.0	0.0	0.0	0.0	0.0	0.0	0.0	0.0	0.0	0.0	0.0	0.0	0.0
seq55053	0.0	0.0	0.0	0.0	0.0	0.0	0.0	0.0	0.0	0.0	0.0	0.0	1.0	0.0	0.0	0.0	0.0	0.0	0.0	0.0	0.0	0.0	0.0	0.0	0.0	0.0	0.0	0.0	0.0	0.0	0.0	0.0	0.0	0.0	0.0	0.0	0.0	0.0	0.0	0.0	0.0	0.0	0.0	0.0	0.0	0.0	0.0	1.0	0.0
seq11092	0.0	0.0	0.0	0.0	1.0	0.0	0.0	0.0	0.0	0.0	0.0	0.0	0.0	0.0	1.0	1.0	0.0	0.0	0.0	2.0	1.0	0.0	6.0	1.0	0.0	0.0	0.0	0.0	0.0	0.0	0.0	0.0	0.0	0.0	0.0	0.0	0.0	0.0	6.0	0.0	4.0	0.0	1.0	0.0	1.0	0.0	0.0	80.0	6.0
seq19759	0.0	0.0	0.0	0.0	0.0	0.0	0.0	0.0	0.0	0.0	0.0	0.0	0.0	0.0	0.0	0.0	1.0	0.0	0.0	0.0	0.0	0.0	0.0	0.0	0.0	0.0	21.0	0.0	0.0	0.0	0.0	0.0	0.0	0.0	0.0	0.0	0.0	0.0	0.0	0.0	0.0	0.0	0.0	0.0	0.0	0.0	0.0	0.0	0.0
seq4765	0.0	0.0	11.0	0.0	0.0	0.0	0.0	0.0	0.0	4.0	0.0	1.0	0.0	0.0	0.0	0.0	0.0	0.0	0.0	0.0	0.0	0.0	0.0	0.0	0.0	0.0	0.0	1.0	0.0	0.0	0.0	0.0	0.0	0.0	0.0	0.0	0.0	0.0	0.0	0.0	0.0	0.0	0.0	0.0	0.0	0.0	0.0	0.0	0.0
seq28513	0.0	0.0	0.0	0.0	0.0	0.0	0.0	0.0	0.0	0.0	0.0	0.0	0.0	0.0	0.0	0.0	0.0	0.0	0.0	0.0	0.0	0.0	0.0	0.0	0.0	0.0	0.0	0.0	0.0	0.0	0.0	0.0	0.0	0.0	0.0	0.0	0.0	0.0	0.0	0.0	0.0	0.0	0.0	0.0	0.0	0.0	0.0	0.0	0.0
seq10206	0.0	1.0	0.0	0.0	1.0	0.0	0.0	0.0	0.0	1.0	0.0	0.0	1.0	0.0	5.0	2.0	3.0	3.0	2.0	0.0	0.0	0.0	0.0	0.0	9.0	0.0	0.0	1.0	1.0	0.0	2.0	0.0	1.0	11.0	0.0	0.0	2.0	1.0	1.0	0.0	1.0	0.0	0.0	0.0	0.0	1.0	0.0	0.0	0.0
seq30398	0.0	0.0	0.0	0.0	0.0	0.0	0.0	0.0	0.0	0.0	0.0	0.0	0.0	1.0	0.0	0.0	0.0	0.0	0.0	0.0	0.0	0.0	0.0	1.0	0.0	0.0	14.0	0.0	0.0	0.0	0.0	0.0	0.0	2.0	0.0	0.0	0.0	0.0	0.0	0.0	0.0	0.0	0.0	0.0	0.0	0.0	0.0	0.0	0.0
seq19919	1.0	0.0	9.0	0.0	0.0	1.0	1.0	7.0	0.0	3.0	0.0	0.0	0.0	0.0	5.0	2.0	3.0	1.0	4.0	0.0	0.0	1.0	0.0	0.0	0.0	4.0	2.0	0.0	0.0	0.0	0.0	0.0	0.0	2.0	0.0	0.0	0.0	2.0	0.0	0.0	8.0	0.0	1.0	0.0	0.0	1.0	0.0	0.0	0.0
seq1631	44.0	8.0	45.0	4.0	21.0	9.0	44.0	4.0	41.0	20.0	5.0	0.0	0.0	0.0	0.0	0.0	0.0	0.0	0.0	0.0	0.0	0.0	0.0	0.0	0.0	0.0	0.0	2.0	0.0	1.0	0.0	1.0	0.0	0.0	0.0	0.0	4.0	56.0	3.0	10.0	6.0	2.0	6.0	4.0	18.0	33.0	11.0	0.0	0.0
seq18209	1.0	2.0	0.0	0.0	2.0	2.0	9.0	2.0	2.0	0.0	0.0	0.0	1.0	1.0	2.0	5.0	2.0	0.0	2.0	0.0	3.0	0.0	2.0	0.0	0.0	0.0	0.0	1.0	1.0	0.0	1.0	1.0	0.0	0.0	1.0	0.0	1.0	4.0	3.0	0.0	3.0	1.0	2.0	4.0	3.0	8.0	2.0	0.0	0.0
seq425	9.0	21.0	206.0	4.0	3.0	0.0	4.0	12.0	2.0	88.0	0.0	0.0	0.0	0.0	1.0	2.0	1.0	0.0	0.0	0.0	0.0	0.0	0.0	8.0	0.0	0.0	0.0	1.0	3.0	2.0	2.0	7.0	0.0	0.0	3.0	0.0	58.0	32.0	98.0	6.0	14.0	9.0	5.0	4.0	1.0	5.0	8.0	490.0	106.0
seq7618	0.0	0.0	10.0	0.0	0.0	0.0	2.0	0.0	0.0	0.0	0.0	0.0	0.0	0.0	0.0	0.0	0.0	0.0	0.0	0.0	0.0	0.0	0.0	0.0	0.0	0.0	0.0	0.0	0.0	0.0	0.0	0.0	0.0	0.0	0.0	0.0	0.0	0.0	0.0	0.0	0.0	0.0	0.0	0.0	0.0	0.0	0.0	0.0	0.0
seq44	9.0	7.0	442.0	3.0	4.0	2.0	4.0	2.0	3.0	4.0	54.0	33.0	70.0	48.0	205.0	106.0	249.0	50.0	342.0	160.0	119.0	16.0	245.0	213.0	24.0	27.0	218.0	133.0	87.0	27.0	22.0	61.0	14.0	37.0	120.0	339.0	536.0	161.0	58.0	259.0	83.0	148.0	52.0	101.0	110.0	41.0	57.0	17.0	62.0
seq67998	2.0	1.0	0.0	0.0	1.0	0.0	4.0	1.0	3.0	1.0	0.0	0.0	1.0	0.0	0.0	0.0	1.0	0.0	1.0	0.0	0.0	0.0	0.0	0.0	0.0	0.0	0.0	0.0	0.0	0.0	0.0	0.0	0.0	0.0	0.0	0.0	2.0	3.0	0.0	0.0	0.0	0.0	1.0	0.0	0.0	6.0	0.0	0.0	0.0
seq2127	0.0	0.0	0.0	0.0	1.0	0.0	0.0	0.0	0.0	1.0	1.0	0.0	0.0	0.0	0.0	0.0	0.0	0.0	16.0	0.0	0.0	0.0	0.0	0.0	0.0	0.0	0.0	0.0	0.0	0.0	0.0	0.0	0.0	0.0	0.0	0.0	0.0	1.0	1.0	1.0	0.0	1.0	0.0	0.0	0.0	0.0	2.0	0.0	0.0
seq55589	0.0	0.0	0.0	0.0	0.0	0.0	0.0	0.0	0.0	0.0	0.0	0.0	2.0	2.0	0.0	0.0	0.0	0.0	0.0	0.0	0.0	1.0	1.0	0.0	1.0	0.0	1.0	0.0	0.0	0.0	0.0	1.0	1.0	0.0	0.0	0.0	0.0	0.0	0.0	0.0	0.0	0.0	1.0	0.0	0.0	0.0	0.0	0.0	0.0
seq13461	0.0	0.0	0.0	0.0	0.0	0.0	0.0	0.0	0.0	0.0	0.0	4.0	5.0	0.0	0.0	0.0	1.0	0.0	0.0	0.0	1.0	0.0	2.0	0.0	0.0	1.0	0.0	1.0	1.0	0.0	0.0	0.0	0.0	0.0	1.0	0.0	0.0	0.0	0.0	0.0	0.0	0.0	0.0	0.0	0.0	0.0	0.0	0.0	0.0
seq3599	0.0	0.0	57.0	0.0	0.0	0.0	0.0	0.0	0.0	6.0	0.0	0.0	0.0	0.0	1.0	1.0	0.0	0.0	0.0	0.0	0.0	0.0	0.0	0.0	0.0	0.0	0.0	0.0	0.0	0.0	0.0	1.0	0.0	0.0	0.0	0.0	0.0	1.0	0.0	0.0	0.0	0.0	0.0	0.0	0.0	0.0	0.0	1.0	0.0
seq78021	0.0	0.0	0.0	0.0	0.0	0.0	0.0	0.0	0.0	0.0	0.0	0.0	0.0	0.0	0.0	0.0	0.0	0.0	0.0	0.0	0.0	0.0	0.0	0.0	0.0	0.0	0.0	6.0	2.0	2.0	0.0	0.0	0.0	0.0	0.0	0.0	0.0	0.0	0.0	0.0	0.0	0.0	0.0	0.0	0.0	0.0	0.0	0.0	0.0
seq22657	0.0	0.0	0.0	0.0	0.0	0.0	0.0	0.0	0.0	1.0	0.0	0.0	0.0	0.0	0.0	0.0	0.0	0.0	0.0	0.0	1.0	0.0	0.0	0.0	0.0	0.0	0.0	0.0	0.0	0.0	0.0	0.0	0.0	0.0	0.0	0.0	0.0	0.0	0.0	0.0	0.0	0.0	0.0	0.0	0.0	0.0	0.0	0.0	0.0
seq8785	0.0	0.0	1.0	0.0	2.0	0.0	0.0	0.0	0.0	12.0	0.0	1.0	0.0	0.0	0.0	1.0	0.0	0.0	0.0	0.0	0.0	0.0	0.0	0.0	0.0	0.0	0.0	0.0	8.0	0.0	0.0	0.0	0.0	0.0	1.0	1.0	0.0	0.0	0.0	0.0	0.0	0.0	0.0	0.0	0.0	0.0	0.0	1.0	0.0
seq5721	0.0	0.0	0.0	0.0	0.0	0.0	0.0	0.0	1.0	0.0	0.0	6.0	8.0	5.0	16.0	8.0	17.0	3.0	57.0	1.0	6.0	0.0	18.0	31.0	1.0	0.0	9.0	6.0	2.0	0.0	0.0	7.0	0.0	1.0	3.0	2.0	0.0	3.0	9.0	55.0	6.0	8.0	6.0	0.0	0.0	1.0	0.0	1.0	1.0
seq20386	0.0	0.0	0.0	0.0	0.0	0.0	0.0	0.0	0.0	0.0	0.0	0.0	1.0	0.0	1.0	0.0	4.0	1.0	0.0	1.0	2.0	0.0	4.0	0.0	0.0	0.0	0.0	0.0	1.0	0.0	0.0	0.0	0.0	0.0	0.0	0.0	0.0	0.0	0.0	0.0	0.0	0.0	0.0	0.0	3.0	0.0	3.0	0.0	0.0
seq21121	0.0	0.0	0.0	0.0	0.0	0.0	1.0	0.0	0.0	1.0	0.0	0.0	0.0	0.0	0.0	0.0	0.0	0.0	0.0	0.0	0.0	0.0	0.0	0.0	0.0	0.0	0.0	0.0	0.0	0.0	0.0	0.0	0.0	0.0	0.0	0.0	0.0	22.0	0.0	0.0	0.0	0.0	0.0	0.0	0.0	0.0	0.0	0.0	0.0
seq16227	0.0	0.0	0.0	0.0	0.0	0.0	0.0	0.0	0.0	0.0	0.0	0.0	0.0	0.0	0.0	1.0	0.0	0.0	0.0	0.0	0.0	0.0	0.0	0.0	0.0	0.0	0.0	0.0	0.0	0.0	0.0	0.0	0.0	0.0	0.0	0.0	25.0	0.0	0.0	5.0	1.0	0.0	6.0	0.0	0.0	7.0	0.0	87.0	3.0
seq6886	0.0	7.0	14.0	0.0	0.0	1.0	3.0	5.0	0.0	10.0	0.0	0.0	0.0	0.0	0.0	0.0	0.0	0.0	0.0	0.0	0.0	0.0	0.0	0.0	0.0	0.0	0.0	0.0	0.0	0.0	0.0	0.0	0.0	0.0	0.0	0.0	0.0	0.0	7.0	0.0	0.0	0.0	0.0	0.0	0.0	0.0	0.0	16.0	0.0
seq199	19.0	4.0	13.0	1.0	4.0	16.0	15.0	7.0	27.0	9.0	10.0	0.0	1.0	0.0	5.0	1.0	1.0	0.0	5.0	0.0	0.0	1.0	3.0	2.0	2.0	1.0	9.0	5.0	1.0	7.0	3.0	5.0	0.0	1.0	0.0	1.0	17.0	39.0	14.0	14.0	15.0	4.0	14.0	10.0	22.0	51.0	10.0	0.0	0.0
seq980	8.0	7.0	12.0	5.0	12.0	0.0	1.0	14.0	4.0	11.0	1.0	0.0	1.0	1.0	11.0	10.0	2.0	1.0	4.0	2.0	2.0	0.0	0.0	1.0	0.0	1.0	0.0	1.0	3.0	0.0	4.0	0.0	0.0	5.0	1.0	0.0	2.0	6.0	0.0	0.0	15.0	2.0	3.0	4.0	7.0	17.0	19.0	0.0	0.0
seq21284	0.0	0.0	3.0	0.0	0.0	0.0	0.0	0.0	0.0	0.0	1.0	0.0	0.0	0.0	0.0	0.0	1.0	0.0	1.0	0.0	0.0	0.0	2.0	1.0	0.0	0.0	24.0	1.0	0.0	0.0	0.0	3.0	0.0	0.0	0.0	0.0	0.0	3.0	0.0	0.0	0.0	0.0	0.0	0.0	0.0	0.0	0.0	2.0	0.0
seq6073	1.0	1.0	0.0	1.0	4.0	0.0	3.0	3.0	4.0	25.0	5.0	1.0	16.0	5.0	15.0	2.0	10.0	0.0	8.0	1.0	1.0	1.0	2.0	0.0	0.0	3.0	2.0	13.0	8.0	4.0	17.0	5.0	3.0	8.0	0.0	2.0	1.0	0.0	0.0	0.0	1.0	0.0	2.0	1.0	11.0	1.0	7.0	0.0	0.0
seq4571	0.0	0.0	0.0	0.0	0.0	0.0	0.0	0.0	0.0	0.0	0.0	8.0	0.0	1.0	0.0	0.0	1.0	1.0	0.0	23.0	2.0	0.0	0.0	26.0	0.0	0.0	0.0	2.0	7.0	10.0	1.0	0.0	0.0	0.0	2.0	0.0	0.0	0.0	0.0	0.0	0.0	0.0	0.0	0.0	0.0	0.0	0.0	0.0	1.0
seq1142	7.0	4.0	3.0	0.0	2.0	1.0	7.0	3.0	11.0	8.0	0.0	0.0	0.0	0.0	3.0	2.0	0.0	2.0	2.0	0.0	1.0	0.0	1.0	0.0	0.0	0.0	7.0	0.0	1.0	1.0	0.0	1.0	2.0	0.0	0.0	0.0	9.0	12.0	5.0	0.0	6.0	3.0	1.0	1.0	6.0	8.0	2.0	0.0	0.0
seq2591	0.0	0.0	0.0	1.0	0.0	0.0	1.0	1.0	0.0	0.0	0.0	0.0	2.0	1.0	0.0	2.0	0.0	0.0	1.0	0.0	0.0	0.0	0.0	0.0	0.0	0.0	0.0	0.0	0.0	0.0	0.0	0.0	0.0	1.0	0.0	0.0	1.0	6.0	1.0	0.0	8.0	0.0	1.0	8.0	3.0	3.0	24.0	0.0	0.0
seq54188	0.0	0.0	0.0	0.0	0.0	0.0	0.0	0.0	0.0	0.0	0.0	0.0	0.0	0.0	0.0	0.0	1.0	0.0	0.0	0.0	0.0	0.0	0.0	0.0	0.0	0.0	0.0	0.0	0.0	0.0	0.0	0.0	0.0	0.0	0.0	0.0	1.0	8.0	0.0	0.0	1.0	0.0	0.0	0.0	0.0	0.0	0.0	1.0	0.0
seq15461	0.0	0.0	0.0	0.0	0.0	0.0	0.0	0.0	0.0	0.0	0.0	3.0	0.0	0.0	4.0	0.0	1.0	0.0	0.0	6.0	1.0	0.0	0.0	9.0	1.0	2.0	0.0	0.0	0.0	0.0	0.0	0.0	0.0	0.0	2.0	1.0	0.0	0.0	0.0	0.0	0.0	0.0	0.0	0.0	0.0	0.0	0.0	0.0	0.0
seq5548	0.0	2.0	0.0	0.0	0.0	0.0	1.0	1.0	0.0	2.0	0.0	0.0	6.0	0.0	3.0	2.0	4.0	1.0	4.0	1.0	2.0	0.0	0.0	0.0	3.0	1.0	0.0	4.0	3.0	0.0	1.0	3.0	0.0	6.0	7.0	1.0	0.0	3.0	0.0	0.0	3.0	2.0	0.0	2.0	2.0	4.0	4.0	2.0	2.0
seq282	0.0	3.0	0.0	0.0	2.0	0.0	2.0	1.0	0.0	0.0	0.0	1.0	3.0	0.0	1.0	1.0	12.0	5.0	3.0	7.0	6.0	0.0	15.0	0.0	1.0	1.0	14.0	0.0	1.0	0.0	1.0	1.0	0.0	4.0	0.0	3.0	0.0	5.0	0.0	0.0	3.0	4.0	0.0	0.0	2.0	0.0	0.0	0.0	0.0
seq13737	0.0	0.0	0.0	0.0	0.0	0.0	0.0	0.0	0.0	0.0	0.0	0.0	0.0	0.0	0.0	0.0	0.0	0.0	2.0	1.0	0.0	0.0	0.0	0.0	0.0	0.0	0.0	0.0	0.0	0.0	0.0	0.0	0.0	0.0	1.0	0.0	0.0	0.0	0.0	0.0	0.0	0.0	0.0	0.0	0.0	0.0	0.0	34.0	0.0
seq3469	0.0	0.0	27.0	0.0	1.0	0.0	2.0	0.0	1.0	1.0	10.0	0.0	7.0	3.0	24.0	7.0	6.0	2.0	14.0	6.0	5.0	0.0	6.0	1.0	3.0	2.0	6.0	15.0	13.0	0.0	8.0	0.0	1.0	5.0	1.0	6.0	26.0	16.0	3.0	8.0	12.0	5.0	1.0	14.0	21.0	4.0	13.0	0.0	3.0
seq2963	0.0	0.0	0.0	0.0	0.0	0.0	1.0	0.0	0.0	0.0	0.0	22.0	4.0	1.0	7.0	11.0	17.0	2.0	9.0	33.0	10.0	1.0	18.0	2.0	2.0	5.0	0.0	1.0	6.0	4.0	1.0	0.0	2.0	1.0	15.0	64.0	0.0	1.0	0.0	0.0	0.0	0.0	0.0	0.0	1.0	0.0	0.0	0.0	1.0
seq5956	0.0	0.0	7.0	1.0	0.0	0.0	4.0	0.0	5.0	7.0	1.0	0.0	0.0	0.0	0.0	0.0	0.0	0.0	0.0	0.0	0.0	0.0	0.0	0.0	0.0	0.0	0.0	0.0	0.0	0.0	0.0	0.0	0.0	0.0	0.0	0.0	0.0	0.0	0.0	0.0	0.0	0.0	0.0	0.0	0.0	0.0	1.0	0.0	0.0
seq995	6.0	0.0	99.0	0.0	9.0	3.0	4.0	5.0	14.0	160.0	0.0	3.0	5.0	1.0	0.0	0.0	3.0	0.0	0.0	2.0	0.0	0.0	0.0	0.0	0.0	0.0	0.0	0.0	0.0	0.0	0.0	0.0	0.0	0.0	1.0	1.0	124.0	15.0	33.0	4.0	9.0	1.0	16.0	0.0	7.0	0.0	1.0	488.0	56.0
seq49025	0.0	0.0	1.0	0.0	0.0	0.0	0.0	0.0	0.0	0.0	0.0	1.0	0.0	2.0	4.0	0.0	7.0	5.0	0.0	2.0	13.0	0.0	2.0	0.0	0.0	2.0	0.0	0.0	3.0	1.0	0.0	0.0	0.0	0.0	5.0	0.0	0.0	0.0	0.0	0.0	0.0	5.0	0.0	0.0	0.0	0.0	0.0	0.0	0.0
seq8499	2.0	0.0	1.0	0.0	0.0	0.0	1.0	0.0	0.0	0.0	1.0	0.0	0.0	0.0	0.0	0.0	0.0	0.0	0.0	0.0	0.0	0.0	0.0	0.0	0.0	1.0	1.0	1.0	0.0	1.0	0.0	0.0	0.0	0.0	0.0	0.0	2.0	1.0	0.0	0.0	0.0	0.0	0.0	0.0	1.0	0.0	1.0	1.0	0.0
seq758	1.0	0.0	0.0	0.0	1.0	1.0	0.0	1.0	1.0	1.0	0.0	0.0	0.0	0.0	0.0	0.0	0.0	0.0	0.0	0.0	0.0	0.0	1.0	0.0	0.0	0.0	0.0	0.0	0.0	0.0	0.0	0.0	0.0	0.0	1.0	1.0	2.0	0.0	0.0	0.0	0.0	0.0	0.0	0.0	0.0	1.0	0.0	21.0	3.0
seq209	0.0	0.0	0.0	0.0	0.0	0.0	0.0	0.0	0.0	0.0	0.0	0.0	5.0	4.0	4.0	0.0	4.0	1.0	0.0	3.0	20.0	0.0	5.0	0.0	0.0	0.0	0.0	0.0	0.0	0.0	0.0	0.0	0.0	0.0	0.0	0.0	0.0	0.0	0.0	0.0	0.0	0.0	0.0	0.0	0.0	0.0	0.0	0.0	0.0
seq16230	13.0	13.0	1.0	9.0	10.0	1.0	2.0	12.0	7.0	9.0	12.0	0.0	4.0	1.0	11.0	4.0	6.0	1.0	10.0	0.0	1.0	0.0	0.0	0.0	0.0	2.0	1.0	6.0	8.0	1.0	6.0	4.0	2.0	13.0	0.0	0.0	3.0	2.0	0.0	0.0	3.0	0.0	1.0	1.0	4.0	12.0	12.0	0.0	1.0
seq23279	0.0	0.0	0.0	1.0	1.0	0.0	0.0	0.0	0.0	1.0	0.0	0.0	2.0	2.0	2.0	2.0	3.0	0.0	0.0	0.0	0.0	0.0	0.0	0.0	0.0	0.0	0.0	2.0	1.0	1.0	3.0	0.0	0.0	2.0	0.0	0.0	0.0	0.0	0.0	0.0	0.0	0.0	0.0	0.0	0.0	0.0	0.0	0.0	0.0
seq80624	0.0	0.0	0.0	0.0	0.0	0.0	0.0	0.0	0.0	0.0	0.0	0.0	0.0	0.0	0.0	0.0	0.0	0.0	0.0	0.0	0.0	0.0	0.0	0.0	0.0	0.0	0.0	0.0	0.0	0.0	0.0	0.0	0.0	0.0	0.0	0.0	0.0	0.0	0.0	0.0	0.0	0.0	0.0	0.0	0.0	0.0	0.0	0.0	0.0
seq28	904.0	470.0	190.0	201.0	4922.0	226.0	2153.0	72.0	687.0	1033.0	654.0	11.0	8802.0	10803.0	6665.0	5335.0	5399.0	144.0	4055.0	628.0	296.0	863.0	3519.0	20.0	4741.0	2175.0	0.0	552.0	7448.0	21670.0	5935.0	13629.0	6042.0	9603.0	0.0	12.0	4.0	4.0	6.0	1.0	3.0	2.0	108.0	73.0	8.0	7.0	90.0	4.0	3.0
seq1060	0.0	0.0	0.0	1.0	0.0	0.0	0.0	0.0	0.0	0.0	0.0	1.0	112.0	249.0	214.0	351.0	130.0	8.0	582.0	19.0	26.0	60.0	747.0	0.0	57.0	14.0	0.0	25.0	37.0	119.0	43.0	29.0	72.0	51.0	0.0	0.0	1.0	0.0	0.0	4.0	0.0	0.0	25.0	7.0	0.0	0.0	5.0	0.0	0.0
seq6665	5.0	8.0	1.0	4.0	36.0	7.0	0.0	0.0	7.0	2.0	47.0	0.0	0.0	0.0	0.0	0.0	0.0	0.0	0.0	0.0	0.0	0.0	0.0	0.0	2.0	0.0	0.0	0.0	0.0	0.0	0.0	1.0	1.0	0.0	0.0	0.0	0.0	0.0	0.0	0.0	0.0	0.0	1.0	12.0	2.0	0.0	40.0	0.0	0.0
seq173	6.0	0.0	0.0	5.0	71.0	0.0	6.0	0.0	5.0	7.0	8.0	0.0	135.0	254.0	76.0	101.0	35.0	2.0	22.0	4.0	0.0	11.0	17.0	0.0	117.0	28.0	0.0	6.0	74.0	370.0	243.0	141.0	78.0	184.0	0.0	0.0	0.0	0.0	0.0	0.0	0.0	0.0	1.0	1.0	0.0	0.0	3.0	0.0	0.0
seq3477	0.0	5.0	3.0	2.0	1.0	0.0	3.0	0.0	10.0	1.0	1.0	0.0	1.0	0.0	1.0	0.0	1.0	0.0	2.0	0.0	0.0	0.0	0.0	1.0	0.0	6.0	6.0	0.0	1.0	0.0	1.0	0.0	0.0	0.0	0.0	0.0	0.0	1.0	0.0	0.0	0.0	0.0	0.0	0.0	0.0	0.0	1.0	0.0	0.0
seq3171	0.0	0.0	0.0	0.0	0.0	0.0	0.0	0.0	0.0	0.0	0.0	0.0	8.0	49.0	3.0	28.0	6.0	0.0	6.0	0.0	0.0	1.0	2.0	0.0	4.0	0.0	0.0	0.0	4.0	10.0	6.0	2.0	12.0	1.0	0.0	0.0	0.0	0.0	1.0	0.0	0.0	0.0	0.0	0.0	0.0	0.0	0.0	0.0	0.0
seq1460	0.0	1.0	1.0	0.0	0.0	0.0	0.0	0.0	1.0	0.0	2.0	0.0	6.0	1.0	1.0	11.0	12.0	0.0	1.0	0.0	0.0	2.0	0.0	0.0	0.0	2.0	0.0	0.0	0.0	0.0	0.0	0.0	0.0	2.0	0.0	0.0	0.0	0.0	0.0	0.0	0.0	0.0	0.0	0.0	0.0	0.0	0.0	0.0	0.0
seq19246	0.0	0.0	0.0	0.0	0.0	0.0	0.0	0.0	0.0	0.0	1.0	0.0	0.0	2.0	0.0	2.0	0.0	0.0	0.0	0.0	0.0	1.0	0.0	0.0	0.0	0.0	0.0	0.0	0.0	0.0	0.0	0.0	0.0	0.0	0.0	0.0	0.0	0.0	0.0	0.0	0.0	0.0	0.0	0.0	0.0	0.0	0.0	0.0	0.0
seq609	3.0	5.0	0.0	0.0	62.0	0.0	4.0	0.0	0.0	0.0	26.0	0.0	0.0	0.0	0.0	1.0	0.0	0.0	0.0	0.0	0.0	0.0	0.0	0.0	2.0	0.0	0.0	0.0	3.0	1.0	0.0	1.0	2.0	0.0	0.0	0.0	0.0	0.0	0.0	0.0	0.0	0.0	0.0	0.0	0.0	0.0	3.0	0.0	0.0
seq7916	3.0	81.0	3.0	9.0	64.0	0.0	14.0	0.0	46.0	4.0	57.0	0.0	0.0	0.0	0.0	0.0	0.0	0.0	0.0	0.0	0.0	0.0	0.0	0.0	0.0	0.0	0.0	0.0	0.0	0.0	0.0	0.0	0.0	0.0	0.0	0.0	0.0	0.0	0.0	0.0	0.0	0.0	0.0	0.0	4.0	0.0	16.0	0.0	0.0
seq81444	0.0	0.0	0.0	0.0	1.0	1.0	0.0	0.0	0.0	0.0	2.0	0.0	0.0	1.0	0.0	0.0	0.0	0.0	0.0	0.0	0.0	0.0	0.0	0.0	0.0	0.0	0.0	0.0	0.0	0.0	0.0	0.0	0.0	0.0	0.0	0.0	0.0	0.0	0.0	0.0	0.0	0.0	0.0	0.0	0.0	0.0	0.0	0.0	0.0
seq943	2.0	2.0	0.0	0.0	17.0	0.0	1.0	0.0	1.0	4.0	4.0	0.0	19.0	59.0	13.0	33.0	10.0	2.0	2.0	1.0	0.0	2.0	1.0	0.0	30.0	9.0	0.0	1.0	21.0	55.0	58.0	20.0	23.0	26.0	0.0	0.0	0.0	0.0	0.0	0.0	0.0	0.0	0.0	1.0	0.0	0.0	0.0	0.0	0.0
seq1604	0.0	0.0	0.0	0.0	1.0	0.0	0.0	0.0	0.0	0.0	0.0	0.0	9.0	23.0	7.0	28.0	6.0	1.0	6.0	2.0	6.0	2.0	1.0	0.0	0.0	0.0	0.0	0.0	0.0	0.0	2.0	4.0	0.0	0.0	0.0	0.0	0.0	0.0	0.0	0.0	0.0	0.0	0.0	0.0	0.0	0.0	0.0	0.0	0.0
seq49048	0.0	2.0	0.0	0.0	5.0	1.0	7.0	1.0	3.0	2.0	1.0	0.0	5.0	7.0	1.0	2.0	0.0	0.0	2.0	1.0	2.0	0.0	0.0	0.0	1.0	0.0	0.0	0.0	1.0	4.0	4.0	3.0	6.0	1.0	0.0	0.0	0.0	0.0	0.0	0.0	0.0	0.0	0.0	0.0	0.0	0.0	0.0	0.0	0.0
seq4053	7.0	12.0	0.0	0.0	117.0	1.0	4.0	0.0	10.0	4.0	35.0	0.0	16.0	37.0	17.0	43.0	8.0	0.0	9.0	2.0	0.0	7.0	8.0	0.0	14.0	0.0	0.0	0.0	13.0	24.0	11.0	0.0	17.0	9.0	0.0	0.0	1.0	0.0	0.0	0.0	0.0	0.0	0.0	1.0	0.0	1.0	9.0	0.0	0.0
seq13457	2.0	36.0	4.0	15.0	5.0	1.0	9.0	4.0	8.0	7.0	3.0	0.0	2.0	5.0	1.0	3.0	7.0	2.0	1.0	0.0	1.0	1.0	0.0	2.0	2.0	24.0	3.0	3.0	0.0	1.0	3.0	0.0	1.0	2.0	0.0	0.0	1.0	1.0	1.0	2.0	0.0	0.0	0.0	0.0	2.0	1.0	6.0	0.0	0.0
seq33283	1.0	1.0	0.0	0.0	0.0	0.0	0.0	0.0	0.0	0.0	0.0	0.0	0.0	0.0	0.0	0.0	0.0	0.0	0.0	0.0	0.0	0.0	0.0	1.0	0.0	2.0	0.0	0.0	0.0	0.0	0.0	0.0	0.0	0.0	0.0	0.0	0.0	0.0	0.0	0.0	0.0	0.0	0.0	0.0	2.0	0.0	0.0	0.0	0.0
seq31189	0.0	0.0	0.0	0.0	0.0	0.0	0.0	0.0	0.0	0.0	0.0	0.0	1.0	5.0	0.0	4.0	0.0	0.0	0.0	0.0	0.0	1.0	0.0	0.0	0.0	0.0	0.0	0.0	0.0	0.0	1.0	0.0	0.0	0.0	0.0	0.0	0.0	0.0	0.0	0.0	0.0	0.0	0.0	0.0	0.0	0.0	0.0	0.0	0.0
seq12137	1.0	0.0	0.0	0.0	0.0	0.0	0.0	0.0	0.0	0.0	0.0	0.0	0.0	0.0	0.0	0.0	0.0	0.0	0.0	0.0	0.0	0.0	0.0	0.0	0.0	0.0	0.0	0.0	0.0	0.0	0.0	0.0	0.0	0.0	0.0	0.0	0.0	0.0	0.0	0.0	0.0	0.0	0.0	0.0	0.0	0.0	0.0	0.0	0.0
seq2673	1.0	1.0	1.0	0.0	1.0	0.0	2.0	0.0	0.0	0.0	0.0	0.0	2.0	17.0	5.0	3.0	7.0	0.0	5.0	2.0	3.0	0.0	1.0	0.0	15.0	3.0	0.0	1.0	7.0	13.0	9.0	22.0	9.0	5.0	1.0	0.0	0.0	0.0	0.0	0.0	0.0	0.0	0.0	0.0	0.0	0.0	0.0	0.0	0.0
seq2946	0.0	0.0	0.0	0.0	0.0	0.0	0.0	0.0	0.0	0.0	0.0	0.0	1.0	0.0	0.0	0.0	1.0	0.0	0.0	0.0	0.0	1.0	0.0	0.0	0.0	2.0	0.0	0.0	0.0	0.0	0.0	1.0	0.0	0.0	0.0	0.0	0.0	0.0	0.0	0.0	0.0	0.0	0.0	0.0	0.0	0.0	0.0	0.0	0.0
seq8008	0.0	0.0	0.0	0.0	0.0	0.0	0.0	0.0	0.0	5.0	0.0	0.0	0.0	0.0	0.0	0.0	0.0	0.0	0.0	0.0	0.0	0.0	2.0	0.0	0.0	0.0	0.0	0.0	0.0	0.0	0.0	0.0	0.0	0.0	0.0	0.0	1.0	0.0	0.0	0.0	0.0	0.0	0.0	0.0	0.0	4.0	0.0	0.0	0.0
seq11313	0.0	10.0	1.0	6.0	3.0	0.0	23.0	2.0	36.0	8.0	9.0	0.0	0.0	0.0	1.0	1.0	0.0	1.0	0.0	0.0	0.0	0.0	0.0	6.0	0.0	6.0	2.0	0.0	0.0	0.0	1.0	0.0	0.0	1.0	0.0	0.0	0.0	0.0	0.0	0.0	0.0	0.0	0.0	0.0	0.0	0.0	3.0	0.0	0.0
seq32101	0.0	0.0	0.0	0.0	0.0	0.0	0.0	0.0	0.0	0.0	0.0	0.0	2.0	5.0	1.0	2.0	1.0	1.0	3.0	4.0	10.0	0.0	1.0	0.0	0.0	0.0	0.0	0.0	0.0	0.0	1.0	0.0	0.0	0.0	0.0	0.0	0.0	0.0	0.0	0.0	0.0	0.0	0.0	0.0	0.0	0.0	0.0	0.0	0.0
seq3011	2.0	32.0	6.0	65.0	40.0	0.0	14.0	0.0	42.0	12.0	37.0	1.0	3.0	4.0	7.0	5.0	11.0	0.0	2.0	0.0	0.0	3.0	0.0	1.0	2.0	96.0	1.0	3.0	0.0	8.0	40.0	3.0	1.0	26.0	0.0	0.0	0.0	0.0	0.0	0.0	0.0	0.0	0.0	0.0	3.0	0.0	22.0	0.0	0.0
seq1755	0.0	0.0	0.0	0.0	0.0	1.0	0.0	0.0	0.0	0.0	0.0	0.0	678.0	952.0	335.0	777.0	184.0	3.0	85.0	25.0	34.0	48.0	51.0	0.0	1.0	3.0	0.0	0.0	4.0	25.0	20.0	4.0	0.0	48.0	0.0	0.0	0.0	0.0	0.0	0.0	0.0	0.0	0.0	0.0	0.0	1.0	0.0	0.0	0.0
seq812	0.0	0.0	0.0	0.0	1.0	0.0	0.0	0.0	0.0	0.0	0.0	0.0	92.0	353.0	43.0	71.0	22.0	2.0	21.0	11.0	15.0	5.0	21.0	0.0	0.0	1.0	0.0	0.0	0.0	0.0	0.0	0.0	0.0	1.0	0.0	0.0	0.0	0.0	0.0	0.0	0.0	0.0	0.0	0.0	0.0	0.0	0.0	0.0	0.0
seq1118	0.0	3.0	0.0	0.0	5.0	0.0	0.0	0.0	8.0	0.0	2.0	0.0	0.0	0.0	0.0	0.0	0.0	0.0	0.0	0.0	0.0	0.0	0.0	0.0	0.0	2.0	0.0	0.0	0.0	0.0	0.0	0.0	0.0	0.0	0.0	0.0	0.0	0.0	0.0	0.0	0.0	0.0	0.0	6.0	13.0	0.0	3.0	0.0	0.0
seq88	116.0	5693.0	1113.0	1986.0	1883.0	64.0	3459.0	35.0	4377.0	1809.0	1439.0	10.0	112.0	61.0	332.0	144.0	1419.0	64.0	512.0	69.0	23.0	94.0	218.0	2065.0	40.0	6373.0	2072.0	119.0	30.0	236.0	751.0	289.0	48.0	1083.0	1.0	3.0	25.0	88.0	7.0	70.0	6.0	1.0	22.0	5.0	322.0	15.0	479.0	1.0	4.0
seq3492	0.0	6.0	1.0	4.0	63.0	0.0	51.0	0.0	29.0	9.0	14.0	0.0	8.0	5.0	8.0	15.0	45.0	0.0	4.0	1.0	1.0	7.0	4.0	0.0	6.0	68.0	0.0	1.0	0.0	17.0	57.0	13.0	2.0	84.0	0.0	0.0	0.0	0.0	0.0	0.0	0.0	0.0	0.0	1.0	0.0	0.0	1.0	0.0	0.0
seq662	0.0	43.0	9.0	8.0	4.0	0.0	18.0	5.0	19.0	5.0	8.0	0.0	0.0	0.0	2.0	1.0	5.0	1.0	2.0	1.0	1.0	0.0	1.0	13.0	1.0	47.0	4.0	2.0	0.0	1.0	10.0	1.0	0.0	4.0	0.0	0.0	0.0	1.0	0.0	0.0	0.0	0.0	3.0	0.0	1.0	0.0	7.0	1.0	0.0
seq53319	0.0	0.0	0.0	0.0	0.0	0.0	0.0	0.0	0.0	0.0	0.0	0.0	0.0	0.0	0.0	0.0	0.0	0.0	0.0	0.0	0.0	0.0	0.0	0.0	0.0	0.0	0.0	0.0	0.0	0.0	0.0	0.0	0.0	0.0	0.0	0.0	0.0	0.0	0.0	0.0	0.0	0.0	0.0	0.0	0.0	0.0	0.0	0.0	0.0
seq53792	0.0	0.0	0.0	0.0	0.0	0.0	0.0	0.0	0.0	0.0	0.0	0.0	0.0	1.0	2.0	2.0	0.0	3.0	0.0	1.0	0.0	0.0	0.0	0.0	0.0	2.0	0.0	0.0	0.0	2.0	0.0	0.0	2.0	2.0	0.0	1.0	0.0	0.0	0.0	0.0	0.0	0.0	0.0	0.0	0.0	0.0	0.0	0.0	0.0
seq257	0.0	0.0	0.0	0.0	3.0	0.0	4.0	1.0	0.0	1.0	0.0	0.0	8.0	8.0	8.0	12.0	1.0	0.0	3.0	0.0	1.0	0.0	0.0	0.0	7.0	0.0	0.0	1.0	6.0	8.0	7.0	3.0	8.0	9.0	0.0	0.0	0.0	0.0	0.0	0.0	0.0	0.0	0.0	0.0	0.0	0.0	0.0	0.0	0.0
seq32407	0.0	0.0	0.0	0.0	0.0	0.0	0.0	0.0	0.0	0.0	0.0	0.0	1.0	0.0	0.0	0.0	0.0	0.0	0.0	3.0	0.0	0.0	0.0	0.0	0.0	0.0	0.0	0.0	0.0	4.0	0.0	0.0	0.0	0.0	0.0	0.0	0.0	0.0	0.0	0.0	0.0	0.0	0.0	0.0	0.0	0.0	0.0	0.0	0.0
seq7237	2.0	7.0	3.0	0.0	7.0	9.0	3.0	0.0	2.0	2.0	10.0	0.0	2.0	0.0	0.0	0.0	0.0	0.0	0.0	0.0	0.0	0.0	0.0	0.0	0.0	0.0	1.0	0.0	2.0	0.0	1.0	0.0	2.0	0.0	0.0	0.0	0.0	0.0	2.0	0.0	0.0	1.0	2.0	0.0	5.0	1.0	5.0	0.0	0.0
seq17334	0.0	0.0	0.0	0.0	0.0	0.0	0.0	0.0	0.0	0.0	0.0	0.0	0.0	0.0	0.0	0.0	0.0	0.0	0.0	0.0	0.0	0.0	0.0	0.0	0.0	0.0	0.0	0.0	0.0	0.0	0.0	0.0	0.0	0.0	0.0	0.0	0.0	0.0	0.0	0.0	0.0	0.0	0.0	0.0	0.0	0.0	0.0	0.0	0.0
seq1292	0.0	0.0	1.0	0.0	1.0	0.0	0.0	0.0	0.0	0.0	0.0	0.0	3.0	12.0	2.0	1.0	3.0	1.0	2.0	1.0	0.0	1.0	2.0	0.0	18.0	0.0	0.0	1.0	1.0	5.0	0.0	2.0	0.0	2.0	0.0	1.0	0.0	0.0	0.0	0.0	0.0	0.0	0.0	1.0	0.0	0.0	0.0	0.0	0.0
seq15653	0.0	0.0	0.0	0.0	0.0	0.0	0.0	0.0	0.0	0.0	0.0	0.0	0.0	0.0	0.0	0.0	0.0	0.0	0.0	0.0	0.0	0.0	0.0	0.0	8.0	24.0	0.0	0.0	0.0	0.0	0.0	0.0	6.0	0.0	0.0	0.0	0.0	0.0	0.0	0.0	0.0	0.0	0.0	0.0	36.0	0.0	0.0	0.0	0.0
seq7136	2.0	48.0	2.0	11.0	37.0	1.0	3.0	0.0	30.0	4.0	42.0	1.0	0.0	0.0	0.0	1.0	1.0	0.0	0.0	0.0	0.0	0.0	0.0	0.0	0.0	1.0	1.0	0.0	0.0	0.0	0.0	0.0	0.0	0.0	0.0	0.0	0.0	0.0	0.0	0.0	0.0	0.0	0.0	0.0	0.0	0.0	14.0	0.0	0.0
seq4235	0.0	2.0	0.0	0.0	0.0	0.0	0.0	0.0	0.0	0.0	2.0	0.0	1.0	3.0	0.0	0.0	0.0	0.0	0.0	0.0	0.0	0.0	0.0	0.0	0.0	0.0	0.0	0.0	0.0	0.0	0.0	0.0	0.0	0.0	0.0	0.0	0.0	0.0	0.0	0.0	0.0	0.0	0.0	0.0	0.0	0.0	0.0	0.0	0.0
seq128	53.0	80.0	158.0	3.0	39.0	3.0	22.0	3.0	11.0	7.0	105.0	0.0	800.0	1281.0	450.0	808.0	247.0	7.0	95.0	31.0	51.0	58.0	51.0	0.0	10.0	27.0	1.0	0.0	14.0	52.0	35.0	12.0	9.0	71.0	0.0	0.0	0.0	0.0	0.0	0.0	0.0	0.0	0.0	0.0	0.0	0.0	3.0	0.0	0.0
seq104285	0.0	0.0	0.0	0.0	0.0	0.0	0.0	0.0	0.0	0.0	0.0	0.0	0.0	0.0	0.0	0.0	0.0	0.0	0.0	0.0	0.0	0.0	0.0	0.0	0.0	0.0	0.0	0.0	0.0	0.0	0.0	0.0	0.0	0.0	0.0	0.0	0.0	0.0	0.0	0.0	0.0	0.0	16.0	0.0	0.0	0.0	0.0	0.0	0.0
seq19007	0.0	7.0	1.0	1.0	4.0	0.0	6.0	2.0	9.0	5.0	2.0	0.0	1.0	0.0	0.0	0.0	1.0	0.0	0.0	0.0	0.0	0.0	0.0	1.0	0.0	2.0	0.0	1.0	0.0	0.0	0.0	0.0	0.0	0.0	0.0	0.0	0.0	0.0	0.0	0.0	0.0	0.0	0.0	0.0	1.0	0.0	0.0	0.0	0.0
seq20103	0.0	0.0	0.0	0.0	2.0	0.0	0.0	0.0	0.0	0.0	2.0	0.0	16.0	69.0	1.0	10.0	2.0	0.0	1.0	1.0	1.0	0.0	0.0	0.0	1.0	0.0	0.0	2.0	6.0	8.0	0.0	1.0	2.0	1.0	0.0	0.0	0.0	0.0	0.0	0.0	0.0	0.0	0.0	0.0	0.0	0.0	1.0	0.0	0.0
seq1362	10.0	9.0	0.0	2.0	109.0	2.0	7.0	0.0	10.0	4.0	41.0	0.0	1.0	3.0	0.0	2.0	0.0	0.0	1.0	0.0	0.0	0.0	0.0	0.0	10.0	0.0	0.0	0.0	3.0	3.0	0.0	0.0	9.0	0.0	0.0	0.0	0.0	0.0	0.0	0.0	0.0	0.0	0.0	2.0	0.0	0.0	3.0	0.0	0.0
seq17736	0.0	0.0	0.0	0.0	0.0	0.0	0.0	0.0	0.0	1.0	0.0	0.0	0.0	0.0	0.0	0.0	0.0	0.0	0.0	0.0	0.0	0.0	0.0	0.0	0.0	0.0	0.0	0.0	0.0	0.0	0.0	0.0	0.0	0.0	0.0	0.0	3.0	0.0	0.0	0.0	0.0	0.0	0.0	0.0	0.0	0.0	0.0	0.0	0.0
seq58563	1.0	0.0	0.0	0.0	0.0	1.0	0.0	0.0	0.0	0.0	2.0	0.0	0.0	0.0	0.0	0.0	0.0	0.0	0.0	0.0	0.0	0.0	0.0	0.0	0.0	0.0	0.0	0.0	0.0	0.0	1.0	0.0	0.0	0.0	0.0	0.0	0.0	0.0	0.0	0.0	0.0	0.0	0.0	1.0	2.0	0.0	1.0	0.0	0.0
seq5906	0.0	0.0	1.0	0.0	1.0	0.0	0.0	0.0	0.0	0.0	0.0	0.0	15.0	10.0	13.0	14.0	7.0	1.0	4.0	0.0	1.0	3.0	0.0	0.0	0.0	0.0	0.0	0.0	0.0	1.0	0.0	0.0	0.0	1.0	0.0	0.0	0.0	0.0	0.0	0.0	0.0	0.0	0.0	0.0	0.0	0.0	0.0	0.0	0.0
seq1919	0.0	0.0	0.0	0.0	0.0	0.0	0.0	0.0	0.0	0.0	0.0	0.0	3.0	14.0	4.0	28.0	0.0	0.0	4.0	1.0	0.0	2.0	3.0	0.0	0.0	0.0	0.0	0.0	0.0	0.0	0.0	0.0	0.0	0.0	0.0	0.0	0.0	0.0	0.0	0.0	0.0	0.0	0.0	0.0	0.0	0.0	0.0	0.0	0.0
seq9864	1.0	5.0	0.0	4.0	24.0	0.0	8.0	0.0	12.0	3.0	3.0	0.0	2.0	15.0	4.0	4.0	5.0	0.0	3.0	0.0	0.0	5.0	3.0	0.0	0.0	14.0	0.0	0.0	1.0	5.0	10.0	1.0	2.0	14.0	0.0	0.0	0.0	0.0	0.0	0.0	0.0	0.0	0.0	0.0	0.0	0.0	2.0	0.0	0.0
seq62	1.0	0.0	0.0	2.0	3.0	2.0	1.0	2.0	0.0	0.0	2.0	0.0	1546.0	1395.0	1794.0	2488.0	1435.0	75.0	1831.0	370.0	697.0	189.0	673.0	0.0	4.0	4.0	0.0	2.0	13.0	58.0	41.0	24.0	3.0	129.0	0.0	0.0	1.0	0.0	1.0	0.0	0.0	0.0	0.0	0.0	1.0	0.0	2.0	0.0	0.0
seq9860	0.0	1.0	0.0	0.0	0.0	0.0	0.0	0.0	0.0	0.0	0.0	1.0	14.0	9.0	11.0	16.0	12.0	0.0	22.0	4.0	3.0	1.0	5.0	0.0	0.0	0.0	0.0	0.0	0.0	1.0	1.0	0.0	0.0	0.0	0.0	0.0	0.0	0.0	0.0	0.0	0.0	0.0	0.0	0.0	0.0	0.0	0.0	0.0	0.0
seq50336	0.0	0.0	0.0	0.0	0.0	0.0	0.0	0.0	0.0	0.0	0.0	0.0	0.0	1.0	0.0	0.0	0.0	0.0	0.0	0.0	0.0	0.0	0.0	0.0	0.0	0.0	0.0	0.0	0.0	0.0	0.0	0.0	0.0	0.0	0.0	0.0	0.0	0.0	0.0	0.0	0.0	0.0	0.0	0.0	0.0	0.0	0.0	0.0	0.0
seq156081	0.0	1.0	0.0	2.0	0.0	0.0	2.0	0.0	0.0	1.0	0.0	0.0	1.0	1.0	1.0	0.0	3.0	0.0	6.0	0.0	1.0	1.0	1.0	2.0	1.0	1.0	3.0	1.0	1.0	0.0	0.0	0.0	0.0	1.0	0.0	0.0	0.0	0.0	0.0	0.0	0.0	0.0	0.0	0.0	0.0	0.0	0.0	0.0	1.0
seq2521	8.0	5.0	0.0	1.0	93.0	2.0	5.0	0.0	9.0	4.0	15.0	0.0	3.0	3.0	1.0	1.0	0.0	0.0	1.0	0.0	0.0	0.0	0.0	0.0	4.0	0.0	0.0	0.0	9.0	3.0	3.0	1.0	5.0	0.0	0.0	0.0	0.0	0.0	0.0	0.0	0.0	0.0	1.0	1.0	1.0	0.0	3.0	0.0	0.0
seq11568	0.0	7.0	3.0	15.0	11.0	0.0	1.0	0.0	10.0	6.0	17.0	0.0	1.0	1.0	4.0	1.0	2.0	0.0	1.0	0.0	0.0	0.0	0.0	1.0	3.0	41.0	0.0	3.0	1.0	1.0	14.0	4.0	0.0	8.0	0.0	0.0	0.0	0.0	0.0	0.0	1.0	0.0	1.0	0.0	0.0	0.0	6.0	0.0	0.0
seq18994	0.0	2.0	0.0	0.0	0.0	0.0	0.0	0.0	0.0	0.0	0.0	0.0	0.0	0.0	0.0	0.0	1.0	0.0	0.0	0.0	0.0	1.0	0.0	0.0	0.0	0.0	0.0	0.0	0.0	0.0	0.0	2.0	0.0	0.0	0.0	0.0	0.0	0.0	0.0	0.0	0.0	11.0	0.0	2.0	2.0	46.0	1.0	0.0	1.0
seq437	0.0	1.0	0.0	0.0	1.0	0.0	0.0	0.0	0.0	1.0	0.0	0.0	325.0	957.0	347.0	330.0	279.0	24.0	683.0	132.0	554.0	94.0	407.0	0.0	0.0	0.0	0.0	0.0	1.0	1.0	0.0	0.0	1.0	0.0	0.0	0.0	0.0	0.0	0.0	0.0	0.0	0.0	0.0	0.0	0.0	0.0	0.0	0.0	1.0
seq2996	2.0	9.0	0.0	2.0	17.0	11.0	0.0	0.0	1.0	0.0	8.0	0.0	1.0	1.0	1.0	0.0	2.0	0.0	0.0	0.0	0.0	0.0	0.0	0.0	0.0	0.0	0.0	1.0	0.0	0.0	0.0	0.0	0.0	0.0	0.0	0.0	2.0	0.0	0.0	0.0	0.0	1.0	4.0	1.0	3.0	0.0	2.0	0.0	0.0
seq6946	1.0	1.0	0.0	0.0	4.0	0.0	0.0	0.0	0.0	1.0	1.0	0.0	9.0	28.0	7.0	19.0	6.0	0.0	4.0	0.0	0.0	2.0	2.0	0.0	6.0	1.0	0.0	2.0	3.0	5.0	24.0	8.0	1.0	20.0	0.0	1.0	0.0	0.0	0.0	0.0	1.0	0.0	0.0	0.0	0.0	0.0	0.0	0.0	0.0
seq7460	0.0	0.0	0.0	0.0	0.0	0.0	0.0	0.0	0.0	0.0	0.0	0.0	5.0	24.0	15.0	8.0	7.0	0.0	2.0	0.0	0.0	6.0	4.0	0.0	0.0	0.0	0.0	0.0	1.0	0.0	1.0	0.0	0.0	0.0	0.0	0.0	0.0	0.0	0.0	0.0	0.0	0.0	0.0	0.0	0.0	0.0	0.0	0.0	0.0
seq79018	0.0	0.0	0.0	0.0	0.0	0.0	0.0	0.0	0.0	0.0	0.0	0.0	1.0	0.0	0.0	0.0	0.0	0.0	0.0	0.0	0.0	0.0	0.0	0.0	0.0	0.0	0.0	0.0	0.0	0.0	0.0	11.0	0.0	0.0	0.0	0.0	0.0	0.0	0.0	0.0	0.0	0.0	4.0	0.0	0.0	0.0	0.0	0.0	0.0
seq23233	0.0	0.0	0.0	0.0	0.0	0.0	0.0	0.0	0.0	0.0	0.0	0.0	4.0	6.0	2.0	10.0	10.0	0.0	18.0	1.0	1.0	0.0	2.0	0.0	0.0	0.0	0.0	0.0	9.0	0.0	0.0	0.0	0.0	0.0	0.0	0.0	0.0	0.0	0.0	0.0	0.0	0.0	0.0	0.0	0.0	0.0	0.0	0.0	0.0
seq20449	1.0	1.0	0.0	0.0	1.0	0.0	1.0	0.0	0.0	0.0	3.0	0.0	18.0	45.0	7.0	21.0	2.0	0.0	1.0	0.0	0.0	0.0	3.0	0.0	0.0	1.0	0.0	0.0	0.0	2.0	4.0	0.0	0.0	0.0	0.0	0.0	0.0	0.0	0.0	1.0	0.0	0.0	0.0	0.0	0.0	0.0	0.0	0.0	0.0
seq1634	2.0	2.0	0.0	1.0	4.0	1.0	1.0	0.0	2.0	0.0	8.0	0.0	21.0	82.0	28.0	46.0	13.0	1.0	5.0	5.0	2.0	5.0	5.0	0.0	23.0	13.0	0.0	1.0	27.0	28.0	37.0	10.0	16.0	28.0	0.0	1.0	0.0	0.0	0.0	0.0	0.0	0.0	0.0	0.0	0.0	0.0	0.0	0.0	0.0
seq8537	0.0	0.0	0.0	0.0	0.0	0.0	0.0	0.0	0.0	0.0	0.0	0.0	10.0	42.0	8.0	17.0	5.0	1.0	5.0	0.0	0.0	2.0	2.0	0.0	5.0	0.0	0.0	1.0	2.0	13.0	2.0	2.0	1.0	4.0	0.0	0.0	0.0	0.0	0.0	0.0	0.0	0.0	0.0	0.0	0.0	0.0	0.0	0.0	0.0
seq1345	0.0	0.0	0.0	0.0	0.0	0.0	0.0	0.0	0.0	0.0	0.0	0.0	2.0	6.0	5.0	2.0	8.0	1.0	2.0	0.0	1.0	2.0	0.0	0.0	0.0	1.0	0.0	0.0	0.0	0.0	0.0	0.0	0.0	2.0	0.0	0.0	0.0	0.0	0.0	0.0	0.0	0.0	0.0	0.0	0.0	0.0	0.0	0.0	0.0
seq41451	1.0	0.0	0.0	0.0	14.0	1.0	1.0	0.0	1.0	1.0	3.0	0.0	0.0	7.0	1.0	11.0	0.0	0.0	0.0	0.0	0.0	2.0	1.0	0.0	0.0	0.0	0.0	0.0	2.0	1.0	0.0	0.0	1.0	1.0	0.0	0.0	0.0	0.0	0.0	0.0	0.0	0.0	0.0	0.0	0.0	0.0	0.0	0.0	0.0
seq40	956.0	1814.0	299.0	141.0	1943.0	2872.0	187.0	7.0	543.0	147.0	2244.0	0.0	9.0	17.0	7.0	14.0	10.0	15.0	25.0	2.0	3.0	6.0	0.0	1.0	33.0	22.0	0.0	2.0	52.0	19.0	11.0	13.0	57.0	1.0	1.0	0.0	34.0	24.0	61.0	34.0	7.0	49.0	600.0	648.0	1172.0	183.0	976.0	1.0	2.0
seq14366	0.0	0.0	0.0	0.0	0.0	0.0	0.0	0.0	0.0	0.0	0.0	0.0	7.0	3.0	3.0	15.0	17.0	0.0	8.0	0.0	0.0	1.0	2.0	1.0	0.0	2.0	0.0	0.0	0.0	0.0	2.0	0.0	0.0	2.0	0.0	0.0	0.0	0.0	0.0	0.0	0.0	0.0	0.0	0.0	0.0	0.0	0.0	0.0	0.0
seq25417	1.0	0.0	0.0	0.0	1.0	0.0	0.0	0.0	0.0	1.0	1.0	0.0	0.0	0.0	0.0	0.0	0.0	0.0	0.0	1.0	0.0	0.0	1.0	0.0	0.0	2.0	0.0	0.0	0.0	1.0	0.0	0.0	1.0	0.0	0.0	0.0	0.0	0.0	0.0	0.0	0.0	0.0	0.0	0.0	0.0	0.0	0.0	0.0	0.0
seq911	1.0	2.0	1.0	0.0	6.0	0.0	0.0	0.0	0.0	0.0	9.0	0.0	2.0	0.0	0.0	0.0	0.0	0.0	0.0	0.0	0.0	0.0	0.0	0.0	0.0	0.0	0.0	0.0	0.0	0.0	0.0	0.0	0.0	0.0	0.0	0.0	0.0	0.0	0.0	0.0	0.0	0.0	0.0	0.0	0.0	0.0	0.0	0.0	0.0
seq859	0.0	12.0	0.0	5.0	3.0	0.0	9.0	0.0	15.0	7.0	7.0	0.0	7.0	6.0	13.0	16.0	19.0	0.0	5.0	2.0	2.0	1.0	3.0	0.0	0.0	4.0	0.0	0.0	0.0	0.0	4.0	0.0	0.0	2.0	0.0	0.0	0.0	0.0	0.0	0.0	0.0	0.0	0.0	0.0	0.0	0.0	0.0	0.0	0.0
seq9440	0.0	0.0	0.0	0.0	0.0	0.0	0.0	0.0	0.0	0.0	0.0	0.0	36.0	119.0	10.0	24.0	5.0	2.0	4.0	4.0	6.0	6.0	5.0	0.0	0.0	0.0	0.0	0.0	0.0	0.0	0.0	0.0	0.0	0.0	0.0	0.0	0.0	0.0	0.0	0.0	0.0	0.0	0.0	0.0	0.0	0.0	0.0	0.0	0.0
seq3263	0.0	0.0	0.0	0.0	0.0	0.0	1.0	0.0	0.0	0.0	0.0	0.0	33.0	36.0	18.0	56.0	7.0	1.0	14.0	3.0	5.0	3.0	2.0	0.0	0.0	0.0	0.0	0.0	0.0	0.0	3.0	0.0	0.0	5.0	0.0	0.0	0.0	0.0	0.0	1.0	0.0	1.0	0.0	0.0	0.0	0.0	0.0	0.0	0.0
seq6808	1.0	54.0	0.0	5.0	41.0	5.0	10.0	0.0	17.0	4.0	46.0	0.0	0.0	0.0	0.0	0.0	0.0	0.0	0.0	1.0	0.0	0.0	0.0	0.0	0.0	1.0	0.0	0.0	0.0	0.0	0.0	0.0	0.0	0.0	0.0	0.0	3.0	0.0	1.0	0.0	0.0	0.0	4.0	0.0	1.0	0.0	11.0	0.0	0.0
seq23437	0.0	0.0	0.0	0.0	6.0	0.0	8.0	0.0	7.0	1.0	0.0	0.0	12.0	0.0	12.0	3.0	3.0	0.0	2.0	0.0	0.0	2.0	0.0	0.0	2.0	0.0	0.0	0.0	4.0	6.0	6.0	5.0	3.0	10.0	0.0	0.0	0.0	0.0	0.0	0.0	0.0	0.0	0.0	0.0	0.0	0.0	2.0	0.0	0.0
seq354	3.0	1.0	0.0	1.0	17.0	0.0	14.0	2.0	5.0	4.0	6.0	1.0	36.0	53.0	50.0	28.0	28.0	3.0	13.0	6.0	6.0	2.0	19.0	0.0	21.0	7.0	0.0	6.0	64.0	81.0	36.0	45.0	29.0	41.0	0.0	0.0	1.0	0.0	0.0	0.0	0.0	0.0	0.0	2.0	2.0	0.0	3.0	0.0	0.0
seq1235	65.0	149.0	38.0	27.0	99.0	17.0	114.0	16.0	170.0	127.0	27.0	0.0	1.0	0.0	2.0	1.0	1.0	0.0	0.0	0.0	0.0	0.0	0.0	0.0	0.0	0.0	0.0	0.0	0.0	0.0	0.0	0.0	0.0	0.0	0.0	0.0	0.0	0.0	0.0	0.0	0.0	0.0	0.0	0.0	0.0	0.0	0.0	0.0	0.0
seq1401	0.0	0.0	0.0	0.0	1.0	0.0	0.0	0.0	9.0	0.0	0.0	1.0	5.0	4.0	3.0	12.0	4.0	0.0	4.0	0.0	0.0	0.0	6.0	0.0	0.0	0.0	0.0	3.0	3.0	9.0	3.0	0.0	2.0	11.0	0.0	0.0	0.0	0.0	0.0	0.0	0.0	0.0	0.0	0.0	0.0	0.0	0.0	0.0	0.0
seq1096	0.0	0.0	0.0	0.0	0.0	0.0	0.0	0.0	0.0	0.0	0.0	0.0	1.0	16.0	8.0	19.0	11.0	0.0	6.0	0.0	5.0	2.0	1.0	0.0	0.0	0.0	0.0	0.0	0.0	0.0	0.0	0.0	0.0	1.0	0.0	0.0	0.0	0.0	0.0	0.0	0.0	1.0	0.0	0.0	0.0	0.0	0.0	0.0	0.0
seq127885	3.0	0.0	0.0	1.0	1.0	0.0	0.0	0.0	0.0	0.0	1.0	0.0	0.0	0.0	0.0	0.0	0.0	0.0	0.0	0.0	0.0	0.0	0.0	0.0	0.0	0.0	0.0	0.0	0.0	0.0	0.0	0.0	0.0	0.0	0.0	0.0	0.0	0.0	0.0	0.0	0.0	0.0	0.0	0.0	2.0	0.0	0.0	0.0	0.0
seq4905	1.0	2.0	0.0	0.0	7.0	3.0	1.0	0.0	6.0	4.0	8.0	0.0	0.0	0.0	1.0	0.0	2.0	0.0	3.0	0.0	0.0	0.0	0.0	0.0	0.0	1.0	0.0	0.0	0.0	0.0	1.0	0.0	0.0	0.0	0.0	0.0	0.0	1.0	0.0	0.0	0.0	0.0	1.0	3.0	10.0	1.0	7.0	0.0	0.0
seq1883	1.0	21.0	1.0	7.0	94.0	0.0	60.0	1.0	28.0	20.0	16.0	0.0	13.0	12.0	11.0	11.0	26.0	1.0	7.0	0.0	1.0	2.0	2.0	0.0	5.0	90.0	0.0	1.0	1.0	18.0	66.0	6.0	1.0	66.0	0.0	0.0	0.0	0.0	0.0	0.0	0.0	0.0	0.0	0.0	0.0	0.0	0.0	0.0	0.0
seq2758	0.0	0.0	1.0	0.0	0.0	0.0	0.0	0.0	0.0	1.0	0.0	1.0	20.0	66.0	79.0	48.0	72.0	6.0	60.0	4.0	20.0	13.0	65.0	0.0	0.0	0.0	0.0	0.0	0.0	0.0	0.0	0.0	0.0	0.0	0.0	1.0	0.0	0.0	0.0	0.0	0.0	0.0	0.0	0.0	0.0	0.0	0.0	0.0	0.0
seq5792	0.0	18.0	0.0	20.0	12.0	0.0	15.0	2.0	19.0	6.0	4.0	0.0	3.0	5.0	3.0	3.0	6.0	0.0	1.0	0.0	2.0	2.0	2.0	4.0	1.0	28.0	2.0	0.0	1.0	2.0	14.0	2.0	5.0	14.0	0.0	0.0	1.0	0.0	1.0	0.0	0.0	0.0	0.0	0.0	0.0	0.0	3.0	0.0	0.0
seq1799	0.0	0.0	0.0	0.0	1.0	0.0	0.0	0.0	0.0	0.0	0.0	2.0	3.0	16.0	1.0	13.0	11.0	1.0	0.0	7.0	0.0	0.0	0.0	0.0	89.0	5.0	0.0	3.0	29.0	408.0	115.0	245.0	83.0	394.0	0.0	1.0	0.0	0.0	0.0	0.0	1.0	0.0	0.0	0.0	0.0	0.0	0.0	0.0	1.0
seq4877	2.0	76.0	3.0	9.0	46.0	2.0	11.0	0.0	37.0	7.0	63.0	0.0	0.0	1.0	0.0	1.0	6.0	0.0	1.0	0.0	0.0	1.0	2.0	0.0	0.0	3.0	0.0	0.0	0.0	0.0	0.0	0.0	0.0	0.0	0.0	0.0	0.0	0.0	0.0	0.0	0.0	0.0	0.0	0.0	1.0	1.0	14.0	0.0	0.0
seq20703	0.0	0.0	0.0	0.0	0.0	0.0	0.0	0.0	0.0	0.0	0.0	0.0	0.0	0.0	0.0	0.0	0.0	0.0	0.0	0.0	0.0	0.0	0.0	0.0	0.0	0.0	0.0	0.0	0.0	0.0	0.0	0.0	0.0	0.0	0.0	0.0	0.0	0.0	0.0	0.0	0.0	0.0	0.0	0.0	0.0	0.0	0.0	0.0	0.0
seq11111	4.0	4.0	1.0	2.0	13.0	6.0	0.0	0.0	2.0	0.0	15.0	0.0	0.0	0.0	0.0	0.0	0.0	0.0	1.0	0.0	0.0	0.0	0.0	0.0	2.0	0.0	0.0	0.0	0.0	0.0	0.0	0.0	0.0	0.0	0.0	0.0	0.0	0.0	0.0	0.0	0.0	0.0	1.0	0.0	3.0	1.0	14.0	0.0	0.0
seq6686	5.0	0.0	0.0	1.0	24.0	0.0	24.0	0.0	8.0	5.0	5.0	0.0	32.0	17.0	28.0	18.0	14.0	0.0	8.0	0.0	1.0	1.0	4.0	0.0	17.0	0.0	0.0	0.0	14.0	29.0	18.0	15.0	17.0	31.0	0.0	0.0	0.0	0.0	0.0	0.0	0.0	0.0	0.0	0.0	0.0	0.0	0.0	0.0	0.0
seq162395	0.0	0.0	0.0	0.0	0.0	0.0	0.0	0.0	0.0	0.0	0.0	0.0	0.0	0.0	0.0	0.0	0.0	0.0	0.0	0.0	0.0	0.0	0.0	0.0	0.0	0.0	0.0	0.0	0.0	0.0	0.0	0.0	0.0	0.0	0.0	0.0	0.0	0.0	0.0	0.0	0.0	0.0	0.0	0.0	0.0	0.0	0.0	0.0	0.0
seq9826	0.0	0.0	1.0	0.0	1.0	0.0	0.0	1.0	0.0	0.0	14.0	0.0	0.0	4.0	0.0	4.0	0.0	0.0	0.0	0.0	1.0	1.0	1.0	0.0	64.0	5.0	0.0	2.0	10.0	4.0	26.0	4.0	73.0	0.0	0.0	0.0	0.0	0.0	0.0	0.0	0.0	0.0	1.0	0.0	2.0	0.0	0.0	0.0	0.0
seq11790	0.0	0.0	0.0	0.0	0.0	0.0	0.0	0.0	0.0	0.0	0.0	0.0	0.0	0.0	0.0	0.0	4.0	0.0	0.0	0.0	1.0	0.0	0.0	0.0	0.0	0.0	0.0	0.0	0.0	0.0	1.0	0.0	0.0	0.0	0.0	2.0	0.0	0.0	0.0	0.0	0.0	0.0	0.0	0.0	0.0	0.0	0.0	0.0	0.0
seq12822	4.0	1.0	0.0	0.0	4.0	0.0	0.0	1.0	1.0	0.0	61.0	0.0	1.0	2.0	0.0	4.0	0.0	0.0	1.0	0.0	0.0	0.0	0.0	0.0	6.0	7.0	0.0	4.0	0.0	1.0	17.0	2.0	4.0	0.0	0.0	0.0	0.0	0.0	0.0	0.0	0.0	0.0	1.0	0.0	1.0	0.0	0.0	0.0	0.0
seq176698	0.0	0.0	0.0	0.0	0.0	0.0	0.0	0.0	0.0	0.0	0.0	0.0	0.0	1.0	0.0	0.0	0.0	0.0	0.0	0.0	0.0	0.0	0.0	0.0	0.0	0.0	0.0	0.0	0.0	0.0	0.0	0.0	0.0	0.0	0.0	0.0	0.0	0.0	0.0	0.0	0.0	0.0	0.0	0.0	0.0	0.0	0.0	0.0	0.0
seq179	3.0	0.0	0.0	1.0	1.0	0.0	0.0	0.0	0.0	0.0	0.0	4.0	215.0	446.0	256.0	237.0	91.0	11.0	286.0	16.0	27.0	38.0	78.0	0.0	100.0	500.0	48.0	188.0	208.0	410.0	367.0	2233.0	206.0	191.0	0.0	2.0	0.0	1.0	0.0	0.0	0.0	0.0	4.0	5.0	8.0	0.0	8.0	0.0	1.0
seq29667	0.0	0.0	3.0	0.0	0.0	1.0	0.0	0.0	0.0	0.0	0.0	1.0	0.0	0.0	0.0	1.0	0.0	0.0	1.0	0.0	3.0	1.0	0.0	3.0	3.0	1.0	0.0	0.0	0.0	0.0	0.0	0.0	2.0	0.0	1.0	0.0	0.0	1.0	1.0	0.0	2.0	0.0	0.0	1.0	0.0	0.0	0.0	0.0	0.0
seq388	0.0	0.0	0.0	0.0	0.0	0.0	1.0	0.0	1.0	0.0	0.0	0.0	312.0	284.0	365.0	121.0	182.0	5.0	78.0	5.0	10.0	27.0	93.0	1.0	14.0	38.0	0.0	87.0	447.0	353.0	79.0	115.0	87.0	79.0	0.0	0.0	0.0	0.0	0.0	0.0	0.0	0.0	0.0	0.0	0.0	0.0	0.0	0.0	1.0
seq27	163.0	2.0	44.0	19.0	253.0	38.0	10.0	2.0	43.0	8.0	191.0	5.0	48.0	242.0	47.0	361.0	69.0	3.0	199.0	12.0	38.0	29.0	115.0	13.0	364.0	347.0	464.0	133.0	322.0	312.0	447.0	669.0	1020.0	51.0	1.0	7.0	41.0	3.0	94.0	72.0	6.0	73.0	1446.0	489.0	131.0	148.0	1177.0	2.0	2.0
seq71208	0.0	0.0	4.0	0.0	0.0	0.0	0.0	0.0	0.0	0.0	0.0	0.0	0.0	0.0	0.0	0.0	0.0	0.0	0.0	0.0	0.0	0.0	0.0	0.0	13.0	0.0	0.0	0.0	1.0	0.0	0.0	0.0	0.0	0.0	0.0	5.0	0.0	0.0	0.0	0.0	0.0	13.0	1.0	0.0	0.0	0.0	2.0	0.0	14.0
seq37050	0.0	0.0	0.0	0.0	0.0	0.0	0.0	0.0	0.0	0.0	0.0	0.0	0.0	0.0	0.0	2.0	0.0	1.0	1.0	2.0	0.0	3.0	6.0	0.0	0.0	1.0	0.0	0.0	0.0	1.0	0.0	0.0	1.0	0.0	0.0	0.0	0.0	0.0	0.0	0.0	0.0	0.0	0.0	0.0	0.0	0.0	0.0	1.0	0.0
seq14528	1.0	0.0	2.0	0.0	1.0	0.0	0.0	1.0	0.0	0.0	0.0	0.0	1.0	8.0	1.0	3.0	0.0	1.0	0.0	0.0	0.0	2.0	0.0	0.0	48.0	7.0	0.0	2.0	2.0	1.0	4.0	2.0	9.0	0.0	0.0	0.0	0.0	0.0	0.0	0.0	0.0	0.0	0.0	0.0	0.0	0.0	0.0	0.0	0.0
seq34929	0.0	0.0	1.0	0.0	2.0	0.0	0.0	0.0	0.0	0.0	1.0	0.0	4.0	24.0	0.0	11.0	1.0	0.0	0.0	0.0	1.0	0.0	1.0	0.0	16.0	5.0	0.0	0.0	6.0	14.0	9.0	10.0	18.0	5.0	0.0	0.0	0.0	0.0	0.0	0.0	0.0	0.0	0.0	1.0	1.0	2.0	15.0	0.0	0.0
seq19546	2.0	0.0	0.0	15.0	12.0	1.0	1.0	1.0	4.0	0.0	2.0	0.0	2.0	11.0	3.0	11.0	0.0	0.0	1.0	1.0	0.0	1.0	3.0	0.0	4.0	3.0	0.0	0.0	2.0	3.0	13.0	3.0	4.0	1.0	0.0	0.0	0.0	0.0	0.0	1.0	0.0	0.0	1.0	1.0	0.0	0.0	5.0	0.0	0.0
seq8281	0.0	0.0	0.0	0.0	0.0	0.0	0.0	0.0	0.0	0.0	0.0	0.0	0.0	26.0	3.0	15.0	0.0	0.0	1.0	0.0	0.0	0.0	0.0	0.0	12.0	5.0	0.0	3.0	22.0	11.0	18.0	29.0	23.0	1.0	0.0	0.0	0.0	0.0	0.0	0.0	0.0	0.0	0.0	1.0	0.0	0.0	0.0	0.0	0.0
seq3251	0.0	0.0	43.0	0.0	3.0	18.0	0.0	0.0	0.0	0.0	0.0	0.0	0.0	1.0	0.0	0.0	0.0	0.0	0.0	0.0	0.0	0.0	0.0	0.0	0.0	0.0	0.0	0.0	0.0	0.0	0.0	0.0	1.0	0.0	0.0	0.0	0.0	0.0	0.0	0.0	0.0	0.0	0.0	0.0	0.0	0.0	0.0	0.0	0.0
seq15727	0.0	0.0	0.0	87.0	0.0	2.0	0.0	0.0	1.0	1.0	0.0	0.0	0.0	4.0	0.0	8.0	1.0	0.0	0.0	0.0	0.0	1.0	0.0	0.0	0.0	5.0	0.0	0.0	0.0	1.0	4.0	0.0	0.0	0.0	0.0	0.0	0.0	0.0	0.0	0.0	0.0	0.0	0.0	0.0	0.0	0.0	5.0	0.0	0.0
seq11	3422.0	591.0	1737.0	6210.0	6781.0	3233.0	914.0	334.0	2004.0	1047.0	3467.0	4.0	320.0	623.0	381.0	1074.0	441.0	29.0	943.0	61.0	135.0	163.0	512.0	7.0	509.0	1575.0	561.0	600.0	192.0	565.0	1970.0	772.0	439.0	329.0	1.0	10.0	132.0	180.0	244.0	120.0	5.0	112.0	1362.0	1969.0	461.0	136.0	2788.0	0.0	6.0
seq2379	8.0	9.0	0.0	0.0	33.0	2.0	3.0	0.0	13.0	0.0	28.0	0.0	1.0	16.0	1.0	15.0	0.0	0.0	0.0	1.0	0.0	1.0	0.0	0.0	5.0	2.0	0.0	0.0	1.0	0.0	4.0	0.0	2.0	0.0	0.0	0.0	0.0	1.0	0.0	0.0	0.0	0.0	0.0	0.0	0.0	0.0	5.0	0.0	0.0
seq14332	0.0	2.0	4.0	71.0	21.0	3.0	5.0	1.0	4.0	7.0	20.0	0.0	1.0	4.0	2.0	8.0	1.0	0.0	2.0	0.0	0.0	2.0	0.0	0.0	0.0	8.0	0.0	2.0	0.0	0.0	5.0	1.0	2.0	0.0	0.0	0.0	0.0	0.0	0.0	0.0	0.0	0.0	0.0	4.0	0.0	0.0	12.0	0.0	0.0
seq17315	0.0	1.0	1.0	0.0	3.0	0.0	0.0	0.0	0.0	0.0	3.0	0.0	3.0	5.0	1.0	2.0	1.0	1.0	4.0	0.0	1.0	2.0	1.0	0.0	16.0	7.0	0.0	0.0	2.0	2.0	7.0	3.0	6.0	1.0	3.0	1.0	1.0	0.0	0.0	1.0	1.0	0.0	5.0	2.0	1.0	0.0	3.0	0.0	3.0
seq10452	0.0	0.0	0.0	0.0	0.0	0.0	0.0	0.0	0.0	0.0	0.0	0.0	0.0	1.0	0.0	0.0	0.0	0.0	0.0	0.0	0.0	0.0	0.0	0.0	0.0	0.0	0.0	0.0	0.0	0.0	0.0	0.0	0.0	0.0	0.0	0.0	0.0	0.0	0.0	0.0	0.0	0.0	0.0	0.0	0.0	0.0	0.0	0.0	0.0
seq3480	0.0	0.0	0.0	218.0	2.0	2.0	0.0	1.0	0.0	1.0	1.0	0.0	2.0	5.0	2.0	13.0	0.0	0.0	1.0	0.0	0.0	1.0	0.0	0.0	0.0	8.0	0.0	1.0	0.0	0.0	13.0	0.0	0.0	0.0	0.0	0.0	0.0	0.0	0.0	0.0	0.0	0.0	0.0	1.0	0.0	0.0	11.0	0.0	0.0
seq672	0.0	0.0	0.0	0.0	3.0	0.0	0.0	0.0	0.0	0.0	2.0	0.0	12.0	73.0	2.0	47.0	0.0	0.0	6.0	0.0	3.0	6.0	1.0	0.0	13.0	18.0	0.0	27.0	8.0	21.0	114.0	7.0	17.0	5.0	0.0	0.0	0.0	0.0	1.0	0.0	0.0	0.0	1.0	0.0	0.0	0.0	2.0	0.0	0.0
seq89867	0.0	0.0	0.0	0.0	0.0	0.0	0.0	2.0	0.0	0.0	0.0	0.0	0.0	0.0	0.0	0.0	0.0	0.0	0.0	0.0	0.0	0.0	0.0	0.0	0.0	0.0	0.0	0.0	0.0	0.0	0.0	0.0	0.0	0.0	0.0	0.0	0.0	0.0	0.0	0.0	0.0	0.0	0.0	0.0	0.0	0.0	0.0	0.0	0.0
seq68727	0.0	0.0	0.0	0.0	0.0	0.0	0.0	0.0	0.0	0.0	0.0	0.0	0.0	0.0	0.0	0.0	0.0	0.0	0.0	0.0	0.0	0.0	0.0	0.0	0.0	0.0	0.0	0.0	0.0	0.0	0.0	0.0	0.0	0.0	0.0	0.0	0.0	0.0	0.0	0.0	0.0	0.0	0.0	0.0	0.0	0.0	0.0	0.0	0.0
seq38416	1.0	0.0	0.0	0.0	0.0	0.0	0.0	0.0	0.0	0.0	0.0	1.0	0.0	6.0	2.0	7.0	1.0	0.0	1.0	0.0	1.0	0.0	0.0	0.0	9.0	5.0	0.0	3.0	5.0	4.0	12.0	4.0	6.0	5.0	0.0	0.0	0.0	0.0	0.0	0.0	0.0	0.0	0.0	0.0	0.0	0.0	0.0	0.0	0.0
seq60167	0.0	0.0	0.0	0.0	0.0	0.0	0.0	0.0	0.0	0.0	0.0	0.0	0.0	0.0	0.0	0.0	0.0	0.0	0.0	0.0	0.0	0.0	0.0	0.0	0.0	0.0	0.0	0.0	0.0	0.0	0.0	0.0	0.0	0.0	0.0	0.0	0.0	0.0	0.0	0.0	0.0	0.0	0.0	0.0	11.0	0.0	0.0	0.0	0.0
seq33458	3.0	1.0	0.0	0.0	1.0	0.0	1.0	0.0	3.0	0.0	3.0	2.0	1.0	6.0	2.0	5.0	0.0	0.0	0.0	0.0	0.0	0.0	0.0	0.0	2.0	3.0	0.0	0.0	0.0	2.0	2.0	2.0	1.0	0.0	0.0	1.0	0.0	0.0	0.0	0.0	0.0	0.0	0.0	0.0	0.0	0.0	2.0	1.0	0.0
seq23072	0.0	35.0	0.0	0.0	2.0	0.0	0.0	0.0	0.0	0.0	0.0	0.0	0.0	0.0	0.0	0.0	0.0	0.0	0.0	0.0	0.0	0.0	0.0	0.0	0.0	0.0	0.0	0.0	0.0	0.0	0.0	0.0	0.0	0.0	0.0	0.0	0.0	0.0	0.0	0.0	0.0	0.0	0.0	0.0	0.0	0.0	0.0	0.0	0.0
seq277749	0.0	0.0	0.0	0.0	0.0	0.0	0.0	0.0	0.0	0.0	0.0	0.0	0.0	0.0	0.0	0.0	0.0	0.0	0.0	0.0	0.0	0.0	0.0	3.0	0.0	0.0	0.0	1.0	0.0	0.0	0.0	0.0	0.0	0.0	0.0	1.0	0.0	0.0	0.0	0.0	0.0	0.0	0.0	0.0	0.0	0.0	0.0	7.0	0.0
seq570	0.0	0.0	0.0	0.0	0.0	1.0	0.0	0.0	0.0	0.0	0.0	2.0	82.0	168.0	105.0	82.0	56.0	2.0	91.0	8.0	0.0	29.0	50.0	0.0	187.0	234.0	0.0	343.0	448.0	551.0	184.0	793.0	346.0	188.0	0.0	0.0	0.0	0.0	0.0	0.0	0.0	0.0	15.0	0.0	0.0	0.0	0.0	0.0	0.0
seq34588	0.0	0.0	7.0	0.0	0.0	0.0	0.0	17.0	0.0	2.0	0.0	0.0	0.0	1.0	0.0	1.0	0.0	0.0	0.0	0.0	0.0	0.0	0.0	0.0	1.0	0.0	0.0	1.0	1.0	1.0	0.0	0.0	0.0	0.0	0.0	0.0	0.0	0.0	0.0	0.0	0.0	0.0	0.0	0.0	0.0	0.0	0.0	0.0	0.0
seq1202	5.0	3.0	24.0	0.0	2.0	0.0	0.0	24.0	4.0	0.0	5.0	0.0	24.0	157.0	46.0	81.0	56.0	4.0	33.0	0.0	10.0	8.0	60.0	0.0	532.0	117.0	0.0	44.0	80.0	0.0	7.0	1.0	171.0	0.0	0.0	0.0	0.0	1.0	0.0	0.0	0.0	0.0	0.0	0.0	1.0	0.0	1.0	0.0	0.0
seq14497	1.0	0.0	1.0	0.0	2.0	2.0	3.0	1.0	1.0	0.0	1.0	0.0	1.0	4.0	0.0	5.0	1.0	0.0	0.0	1.0	0.0	1.0	3.0	2.0	9.0	4.0	2.0	0.0	7.0	3.0	3.0	10.0	14.0	0.0	0.0	6.0	1.0	0.0	0.0	3.0	1.0	0.0	1.0	0.0	2.0	2.0	0.0	1.0	3.0
seq86682	0.0	0.0	0.0	0.0	0.0	0.0	0.0	0.0	0.0	0.0	0.0	0.0	0.0	0.0	0.0	0.0	0.0	0.0	0.0	0.0	0.0	0.0	0.0	1.0	0.0	0.0	0.0	0.0	2.0	0.0	0.0	0.0	0.0	0.0	0.0	7.0	0.0	0.0	0.0	0.0	0.0	0.0	0.0	0.0	0.0	0.0	0.0	0.0	0.0
seq6397	4.0	0.0	5.0	0.0	8.0	1.0	2.0	0.0	1.0	0.0	79.0	0.0	3.0	4.0	1.0	4.0	0.0	0.0	1.0	0.0	0.0	2.0	1.0	0.0	14.0	9.0	0.0	5.0	0.0	2.0	28.0	0.0	9.0	0.0	0.0	0.0	0.0	0.0	0.0	0.0	0.0	0.0	0.0	0.0	1.0	0.0	2.0	0.0	0.0
seq4124	0.0	0.0	0.0	0.0	0.0	0.0	0.0	0.0	0.0	0.0	0.0	0.0	31.0	39.0	37.0	23.0	6.0	0.0	56.0	1.0	1.0	5.0	5.0	0.0	72.0	18.0	0.0	35.0	18.0	5.0	474.0	59.0	134.0	15.0	0.0	0.0	0.0	0.0	0.0	0.0	0.0	0.0	0.0	0.0	0.0	0.0	0.0	0.0	0.0
seq497	0.0	0.0	0.0	0.0	0.0	0.0	0.0	0.0	0.0	0.0	0.0	0.0	68.0	83.0	35.0	57.0	8.0	0.0	31.0	2.0	2.0	11.0	13.0	0.0	282.0	64.0	0.0	32.0	57.0	27.0	75.0	37.0	241.0	9.0	0.0	0.0	0.0	0.0	0.0	0.0	0.0	0.0	0.0	0.0	0.0	0.0	0.0	0.0	0.0
seq17468	0.0	0.0	0.0	0.0	0.0	1.0	0.0	0.0	0.0	0.0	0.0	0.0	3.0	16.0	1.0	1.0	2.0	1.0	5.0	0.0	0.0	8.0	0.0	0.0	3.0	4.0	0.0	1.0	0.0	0.0	11.0	0.0	1.0	2.0	0.0	0.0	0.0	0.0	0.0	0.0	0.0	0.0	0.0	0.0	0.0	0.0	0.0	0.0	0.0
seq39709	0.0	0.0	9.0	0.0	2.0	0.0	0.0	15.0	0.0	10.0	0.0	0.0	0.0	0.0	0.0	0.0	0.0	0.0	0.0	0.0	0.0	0.0	0.0	0.0	0.0	0.0	0.0	0.0	0.0	0.0	0.0	0.0	0.0	0.0	0.0	0.0	0.0	0.0	0.0	0.0	0.0	0.0	0.0	0.0	0.0	0.0	0.0	0.0	0.0
seq7704	0.0	0.0	0.0	0.0	0.0	0.0	0.0	0.0	0.0	0.0	0.0	0.0	7.0	4.0	1.0	3.0	0.0	0.0	0.0	0.0	2.0	1.0	8.0	0.0	69.0	3.0	0.0	0.0	10.0	0.0	0.0	0.0	0.0	0.0	0.0	0.0	0.0	0.0	0.0	0.0	0.0	0.0	0.0	0.0	0.0	0.0	0.0	0.0	0.0
seq259	1242.0	20.0	243.0	44.0	916.0	262.0	196.0	26.0	393.0	171.0	720.0	38.0	68.0	636.0	234.0	777.0	124.0	12.0	397.0	37.0	92.0	54.0	364.0	26.0	697.0	561.0	46.0	296.0	1103.0	918.0	1262.0	1769.0	3031.0	113.0	3.0	49.0	163.0	0.0	14.0	170.0	4.0	12.0	188.0	20.0	85.0	115.0	98.0	0.0	2.0
seq7368	0.0	0.0	0.0	0.0	0.0	0.0	0.0	0.0	0.0	0.0	0.0	0.0	0.0	0.0	2.0	2.0	3.0	0.0	0.0	3.0	0.0	1.0	1.0	4.0	1.0	1.0	53.0	0.0	2.0	0.0	0.0	0.0	2.0	0.0	4.0	11.0	0.0	0.0	0.0	0.0	10.0	5.0	0.0	0.0	0.0	0.0	0.0	0.0	2.0
seq51586	0.0	0.0	0.0	0.0	0.0	0.0	0.0	0.0	0.0	1.0	0.0	0.0	0.0	0.0	0.0	0.0	0.0	0.0	0.0	0.0	0.0	0.0	0.0	0.0	0.0	0.0	0.0	0.0	0.0	0.0	0.0	0.0	0.0	0.0	0.0	0.0	0.0	0.0	0.0	0.0	0.0	0.0	0.0	0.0	0.0	0.0	0.0	0.0	0.0
seq2312	88.0	6.0	10.0	1.0	14.0	10.0	0.0	1.0	9.0	0.0	31.0	0.0	3.0	24.0	5.0	37.0	5.0	0.0	5.0	0.0	3.0	6.0	5.0	0.0	21.0	10.0	0.0	2.0	7.0	1.0	59.0	2.0	7.0	0.0	1.0	2.0	0.0	0.0	0.0	0.0	0.0	0.0	1.0	0.0	2.0	0.0	40.0	0.0	0.0
seq45988	1.0	0.0	1.0	0.0	1.0	0.0	0.0	1.0	0.0	1.0	1.0	0.0	0.0	14.0	0.0	12.0	0.0	0.0	0.0	1.0	4.0	3.0	18.0	0.0	0.0	0.0	0.0	0.0	0.0	1.0	0.0	0.0	0.0	0.0	0.0	0.0	0.0	0.0	2.0	0.0	0.0	1.0	0.0	1.0	0.0	0.0	1.0	0.0	0.0
seq68624	0.0	0.0	0.0	0.0	0.0	0.0	0.0	0.0	0.0	0.0	0.0	1.0	0.0	0.0	0.0	0.0	1.0	0.0	0.0	0.0	0.0	0.0	12.0	0.0	0.0	0.0	0.0	0.0	0.0	0.0	0.0	0.0	1.0	0.0	0.0	1.0	0.0	0.0	0.0	0.0	0.0	0.0	0.0	0.0	0.0	0.0	0.0	0.0	0.0
seq6246	0.0	0.0	0.0	0.0	2.0	0.0	0.0	0.0	0.0	0.0	3.0	0.0	21.0	52.0	5.0	38.0	1.0	1.0	2.0	1.0	0.0	7.0	4.0	0.0	11.0	19.0	0.0	14.0	7.0	16.0	48.0	6.0	9.0	5.0	0.0	0.0	1.0	0.0	0.0	0.0	0.0	0.0	0.0	0.0	0.0	0.0	6.0	0.0	0.0
seq12483	0.0	0.0	0.0	0.0	0.0	0.0	0.0	0.0	0.0	0.0	0.0	0.0	0.0	0.0	0.0	0.0	0.0	0.0	0.0	0.0	0.0	0.0	0.0	0.0	0.0	0.0	0.0	0.0	0.0	0.0	0.0	0.0	0.0	0.0	0.0	0.0	0.0	0.0	0.0	0.0	0.0	0.0	0.0	0.0	0.0	0.0	0.0	0.0	0.0
seq1294	0.0	0.0	0.0	0.0	0.0	1.0	0.0	0.0	0.0	0.0	1.0	0.0	31.0	123.0	14.0	34.0	4.0	0.0	4.0	0.0	0.0	3.0	4.0	0.0	23.0	12.0	1.0	3.0	23.0	37.0	33.0	16.0	32.0	16.0	0.0	0.0	0.0	0.0	0.0	0.0	0.0	0.0	0.0	0.0	0.0	0.0	0.0	0.0	0.0
seq55798	0.0	0.0	0.0	0.0	0.0	0.0	0.0	0.0	0.0	0.0	0.0	0.0	1.0	3.0	0.0	0.0	2.0	0.0	15.0	0.0	0.0	0.0	4.0	0.0	0.0	3.0	0.0	0.0	0.0	0.0	0.0	0.0	0.0	0.0	0.0	0.0	0.0	0.0	0.0	0.0	0.0	0.0	0.0	0.0	0.0	0.0	0.0	0.0	0.0
seq70731	2.0	0.0	1.0	0.0	1.0	0.0	0.0	0.0	7.0	0.0	3.0	0.0	0.0	0.0	0.0	0.0	0.0	0.0	0.0	0.0	0.0	0.0	0.0	0.0	0.0	0.0	0.0	0.0	0.0	0.0	0.0	0.0	0.0	0.0	0.0	0.0	0.0	0.0	0.0	0.0	0.0	1.0	0.0	0.0	0.0	0.0	1.0	0.0	0.0
seq17333	0.0	0.0	0.0	0.0	0.0	0.0	0.0	0.0	0.0	0.0	0.0	0.0	3.0	7.0	1.0	2.0	2.0	0.0	0.0	0.0	0.0	1.0	19.0	0.0	1.0	0.0	0.0	0.0	0.0	0.0	0.0	1.0	0.0	0.0	0.0	0.0	0.0	0.0	0.0	0.0	0.0	0.0	0.0	0.0	0.0	0.0	0.0	0.0	0.0
seq60861	0.0	0.0	0.0	0.0	0.0	0.0	0.0	0.0	0.0	1.0	0.0	0.0	0.0	1.0	0.0	2.0	0.0	0.0	0.0	0.0	2.0	0.0	0.0	0.0	0.0	0.0	0.0	0.0	0.0	0.0	0.0	0.0	0.0	0.0	0.0	0.0	0.0	0.0	0.0	0.0	0.0	0.0	0.0	0.0	0.0	0.0	0.0	0.0	0.0
seq13223	0.0	1.0	0.0	0.0	0.0	0.0	0.0	0.0	0.0	0.0	1.0	0.0	0.0	0.0	0.0	0.0	0.0	0.0	0.0	0.0	0.0	0.0	0.0	0.0	0.0	0.0	0.0	0.0	0.0	0.0	0.0	0.0	0.0	0.0	0.0	0.0	0.0	0.0	0.0	0.0	0.0	0.0	0.0	0.0	0.0	0.0	0.0	0.0	0.0
seq320	6.0	0.0	0.0	0.0	1.0	1.0	1.0	0.0	0.0	0.0	1.0	0.0	5.0	23.0	2.0	18.0	0.0	0.0	2.0	0.0	0.0	1.0	0.0	0.0	10.0	10.0	0.0	2.0	11.0	3.0	23.0	22.0	33.0	0.0	0.0	1.0	0.0	0.0	0.0	0.0	0.0	0.0	0.0	0.0	0.0	0.0	2.0	0.0	0.0
seq54989	0.0	0.0	0.0	0.0	0.0	0.0	0.0	2.0	0.0	0.0	0.0	0.0	0.0	0.0	0.0	0.0	0.0	0.0	0.0	0.0	0.0	0.0	0.0	0.0	1.0	0.0	0.0	0.0	0.0	0.0	0.0	0.0	0.0	0.0	0.0	0.0	0.0	0.0	0.0	0.0	0.0	0.0	0.0	0.0	0.0	0.0	0.0	0.0	0.0
seq23565	0.0	0.0	0.0	0.0	0.0	0.0	0.0	0.0	0.0	0.0	0.0	2.0	0.0	0.0	0.0	6.0	0.0	0.0	10.0	0.0	1.0	0.0	17.0	2.0	0.0	0.0	0.0	0.0	0.0	0.0	2.0	0.0	0.0	0.0	0.0	3.0	0.0	0.0	0.0	0.0	0.0	0.0	0.0	0.0	0.0	0.0	0.0	0.0	0.0
seq328	0.0	0.0	0.0	0.0	0.0	0.0	0.0	0.0	0.0	0.0	0.0	0.0	1.0	1.0	0.0	0.0	0.0	0.0	1.0	0.0	0.0	0.0	2.0	0.0	0.0	0.0	0.0	0.0	0.0	0.0	0.0	0.0	0.0	0.0	0.0	0.0	0.0	0.0	0.0	0.0	0.0	0.0	0.0	0.0	0.0	0.0	0.0	0.0	0.0
seq25180	0.0	0.0	0.0	0.0	0.0	0.0	0.0	0.0	0.0	0.0	0.0	0.0	0.0	0.0	0.0	0.0	0.0	0.0	0.0	0.0	0.0	0.0	0.0	0.0	0.0	0.0	0.0	0.0	0.0	0.0	0.0	0.0	0.0	0.0	0.0	0.0	0.0	0.0	0.0	0.0	0.0	0.0	0.0	0.0	0.0	0.0	0.0	0.0	0.0
seq74493	0.0	0.0	0.0	0.0	0.0	0.0	0.0	0.0	0.0	0.0	0.0	0.0	0.0	1.0	0.0	0.0	0.0	0.0	0.0	0.0	0.0	0.0	0.0	0.0	19.0	0.0	0.0	0.0	1.0	0.0	4.0	0.0	9.0	0.0	0.0	0.0	0.0	0.0	0.0	0.0	0.0	0.0	0.0	0.0	0.0	0.0	0.0	0.0	0.0
seq2095	10.0	1.0	1.0	0.0	6.0	0.0	0.0	0.0	1.0	0.0	2.0	0.0	9.0	83.0	4.0	27.0	0.0	0.0	4.0	0.0	0.0	5.0	4.0	1.0	27.0	17.0	0.0	14.0	27.0	16.0	47.0	21.0	109.0	1.0	0.0	0.0	0.0	0.0	0.0	0.0	0.0	0.0	0.0	0.0	0.0	0.0	0.0	0.0	0.0
seq2098	0.0	0.0	1.0	0.0	2.0	0.0	0.0	0.0	0.0	0.0	0.0	0.0	1.0	4.0	0.0	2.0	0.0	0.0	0.0	0.0	1.0	0.0	0.0	0.0	69.0	2.0	0.0	1.0	1.0	0.0	0.0	0.0	9.0	0.0	0.0	0.0	0.0	0.0	0.0	0.0	0.0	0.0	0.0	0.0	0.0	0.0	0.0	0.0	0.0
seq6335	5.0	0.0	2.0	0.0	13.0	0.0	0.0	0.0	2.0	2.0	3.0	0.0	22.0	68.0	18.0	42.0	8.0	0.0	5.0	1.0	0.0	2.0	2.0	0.0	54.0	26.0	0.0	23.0	15.0	20.0	93.0	14.0	44.0	5.0	0.0	0.0	0.0	0.0	0.0	0.0	0.0	0.0	2.0	0.0	0.0	0.0	6.0	0.0	0.0
seq143390	0.0	12.0	1.0	0.0	1.0	0.0	0.0	0.0	0.0	0.0	3.0	0.0	0.0	0.0	0.0	0.0	0.0	0.0	0.0	0.0	0.0	0.0	0.0	0.0	0.0	2.0	0.0	0.0	0.0	0.0	0.0	0.0	0.0	0.0	0.0	0.0	0.0	0.0	0.0	0.0	0.0	0.0	0.0	0.0	0.0	0.0	0.0	0.0	0.0
seq194251	0.0	1.0	0.0	0.0	0.0	0.0	0.0	0.0	0.0	0.0	0.0	0.0	0.0	0.0	0.0	0.0	0.0	0.0	0.0	0.0	0.0	0.0	0.0	0.0	8.0	0.0	0.0	0.0	0.0	0.0	0.0	1.0	0.0	0.0	0.0	6.0	0.0	0.0	0.0	0.0	0.0	0.0	0.0	0.0	0.0	0.0	0.0	0.0	0.0
seq65	1541.0	709.0	850.0	82.0	1788.0	934.0	106.0	11.0	541.0	81.0	1578.0	1.0	19.0	304.0	62.0	336.0	15.0	3.0	252.0	2.0	40.0	18.0	35.0	0.0	21.0	30.0	2.0	9.0	4.0	22.0	143.0	26.0	39.0	5.0	0.0	2.0	0.0	1.0	40.0	0.0	0.0	7.0	208.0	254.0	11.0	2.0	229.0	0.0	0.0
seq331	0.0	1.0	68.0	0.0	8.0	13.0	0.0	0.0	1.0	5.0	7.0	1.0	4.0	27.0	8.0	15.0	16.0	0.0	3.0	3.0	5.0	4.0	7.0	0.0	812.0	100.0	0.0	24.0	41.0	0.0	7.0	10.0	91.0	0.0	1.0	0.0	0.0	0.0	0.0	0.0	55.0	0.0	13.0	3.0	43.0	0.0	1.0	0.0	1.0
seq5822	0.0	0.0	0.0	0.0	0.0	0.0	0.0	0.0	0.0	0.0	0.0	0.0	0.0	0.0	0.0	0.0	0.0	0.0	0.0	0.0	0.0	0.0	0.0	0.0	0.0	0.0	0.0	0.0	0.0	0.0	0.0	0.0	0.0	0.0	0.0	0.0	0.0	0.0	0.0	0.0	0.0	0.0	0.0	0.0	0.0	0.0	0.0	0.0	0.0
seq2831	11.0	2.0	1.0	0.0	0.0	1.0	0.0	1.0	3.0	2.0	2.0	6.0	5.0	21.0	6.0	16.0	5.0	1.0	8.0	2.0	3.0	4.0	2.0	1.0	28.0	4.0	0.0	0.0	7.0	1.0	17.0	3.0	11.0	1.0	1.0	5.0	0.0	0.0	0.0	1.0	0.0	0.0	3.0	0.0	6.0	1.0	9.0	1.0	4.0
seq8603	0.0	0.0	0.0	0.0	0.0	0.0	0.0	0.0	0.0	0.0	0.0	0.0	0.0	0.0	0.0	0.0	0.0	0.0	0.0	0.0	0.0	0.0	0.0	0.0	0.0	0.0	0.0	0.0	0.0	0.0	0.0	0.0	0.0	0.0	0.0	0.0	0.0	0.0	0.0	0.0	0.0	0.0	0.0	0.0	0.0	0.0	0.0	0.0	0.0
seq722	4.0	0.0	1.0	0.0	8.0	0.0	1.0	0.0	0.0	0.0	39.0	0.0	1.0	5.0	0.0	8.0	0.0	0.0	1.0	0.0	0.0	1.0	0.0	0.0	9.0	6.0	0.0	5.0	7.0	1.0	24.0	0.0	21.0	3.0	0.0	0.0	0.0	0.0	0.0	0.0	0.0	0.0	1.0	0.0	1.0	0.0	2.0	0.0	0.0
seq3277	3.0	0.0	0.0	0.0	23.0	0.0	2.0	0.0	7.0	0.0	10.0	0.0	5.0	29.0	1.0	22.0	3.0	0.0	1.0	0.0	2.0	1.0	6.0	0.0	14.0	6.0	0.0	0.0	18.0	24.0	36.0	15.0	49.0	4.0	0.0	0.0	0.0	0.0	0.0	0.0	0.0	0.0	0.0	0.0	0.0	1.0	0.0	0.0	0.0
seq40713	0.0	0.0	0.0	0.0	0.0	0.0	0.0	0.0	0.0	0.0	0.0	0.0	0.0	0.0	0.0	0.0	0.0	0.0	0.0	0.0	0.0	0.0	0.0	0.0	0.0	0.0	0.0	0.0	0.0	0.0	0.0	0.0	0.0	0.0	0.0	0.0	0.0	0.0	0.0	0.0	0.0	5.0	0.0	0.0	0.0	0.0	0.0	0.0	2.0
seq17624	3.0	0.0	4.0	3.0	7.0	2.0	1.0	2.0	3.0	2.0	8.0	2.0	3.0	1.0	3.0	3.0	2.0	5.0	0.0	0.0	1.0	1.0	1.0	0.0	2.0	1.0	0.0	1.0	2.0	0.0	2.0	1.0	2.0	1.0	0.0	0.0	0.0	0.0	0.0	0.0	0.0	0.0	0.0	1.0	2.0	0.0	6.0	0.0	0.0
seq2023	10.0	1.0	0.0	0.0	4.0	0.0	0.0	1.0	0.0	0.0	34.0	0.0	0.0	6.0	0.0	8.0	0.0	0.0	0.0	0.0	0.0	2.0	0.0	0.0	14.0	3.0	0.0	1.0	11.0	3.0	25.0	2.0	57.0	0.0	0.0	0.0	0.0	0.0	0.0	0.0	0.0	0.0	0.0	0.0	0.0	0.0	1.0	0.0	0.0
seq1720	0.0	0.0	0.0	0.0	0.0	0.0	0.0	0.0	0.0	0.0	1.0	8.0	1.0	16.0	9.0	19.0	8.0	0.0	61.0	4.0	15.0	4.0	1.0	0.0	0.0	6.0	0.0	1.0	3.0	0.0	0.0	0.0	1.0	4.0	3.0	46.0	0.0	0.0	0.0	0.0	0.0	0.0	0.0	0.0	0.0	0.0	0.0	0.0	0.0
seq6184	0.0	0.0	0.0	1.0	2.0	0.0	0.0	0.0	1.0	0.0	0.0	0.0	6.0	6.0	2.0	9.0	0.0	1.0	0.0	1.0	1.0	2.0	21.0	0.0	0.0	0.0	0.0	0.0	1.0	0.0	0.0	0.0	0.0	0.0	0.0	0.0	0.0	0.0	0.0	0.0	0.0	0.0	0.0	0.0	0.0	0.0	0.0	0.0	0.0
seq4314	0.0	0.0	0.0	0.0	0.0	0.0	0.0	0.0	4.0	0.0	0.0	0.0	1.0	4.0	5.0	4.0	7.0	0.0	0.0	2.0	0.0	3.0	0.0	0.0	0.0	0.0	0.0	0.0	0.0	2.0	0.0	0.0	6.0	0.0	0.0	0.0	0.0	0.0	0.0	0.0	0.0	0.0	0.0	0.0	0.0	0.0	0.0	0.0	0.0
seq11275	0.0	0.0	0.0	0.0	0.0	0.0	0.0	0.0	0.0	0.0	0.0	0.0	0.0	0.0	0.0	0.0	0.0	0.0	0.0	0.0	0.0	0.0	0.0	0.0	0.0	0.0	0.0	0.0	0.0	0.0	0.0	0.0	0.0	0.0	0.0	1.0	0.0	0.0	0.0	0.0	0.0	0.0	0.0	0.0	0.0	0.0	0.0	0.0	0.0
seq9871	0.0	0.0	0.0	0.0	0.0	0.0	0.0	0.0	0.0	0.0	0.0	0.0	10.0	63.0	9.0	56.0	2.0	0.0	4.0	0.0	0.0	6.0	5.0	0.0	36.0	9.0	0.0	16.0	43.0	34.0	103.0	33.0	144.0	2.0	0.0	0.0	0.0	0.0	0.0	0.0	0.0	0.0	0.0	0.0	0.0	0.0	2.0	0.0	0.0
seq2702	0.0	0.0	0.0	0.0	0.0	0.0	0.0	0.0	0.0	0.0	0.0	0.0	7.0	12.0	1.0	3.0	0.0	0.0	1.0	0.0	0.0	1.0	2.0	0.0	30.0	13.0	0.0	10.0	15.0	5.0	10.0	1.0	26.0	2.0	0.0	0.0	0.0	0.0	0.0	0.0	0.0	0.0	0.0	0.0	0.0	0.0	0.0	0.0	0.0
seq28964	18.0	10.0	10.0	42.0	38.0	12.0	11.0	5.0	20.0	9.0	29.0	0.0	6.0	18.0	5.0	16.0	4.0	4.0	4.0	3.0	2.0	5.0	3.0	0.0	3.0	18.0	1.0	9.0	0.0	2.0	24.0	2.0	6.0	1.0	0.0	1.0	1.0	1.0	0.0	1.0	1.0	2.0	9.0	9.0	0.0	5.0	31.0	0.0	0.0
seq23239	0.0	0.0	0.0	0.0	0.0	0.0	0.0	0.0	0.0	0.0	0.0	0.0	0.0	4.0	1.0	0.0	0.0	0.0	0.0	0.0	0.0	1.0	0.0	0.0	4.0	0.0	0.0	0.0	2.0	4.0	1.0	0.0	1.0	6.0	0.0	0.0	0.0	0.0	0.0	0.0	0.0	0.0	0.0	0.0	0.0	0.0	0.0	0.0	0.0
seq12982	0.0	0.0	0.0	0.0	0.0	0.0	0.0	0.0	0.0	0.0	1.0	0.0	0.0	0.0	1.0	0.0	0.0	0.0	1.0	0.0	1.0	0.0	0.0	0.0	0.0	0.0	0.0	0.0	0.0	0.0	0.0	0.0	0.0	0.0	0.0	0.0	0.0	0.0	0.0	0.0	0.0	0.0	0.0	0.0	0.0	0.0	0.0	0.0	1.0
seq22324	0.0	0.0	0.0	1.0	0.0	0.0	0.0	0.0	1.0	2.0	1.0	0.0	0.0	0.0	0.0	0.0	0.0	0.0	0.0	0.0	0.0	0.0	1.0	0.0	0.0	0.0	0.0	0.0	0.0	0.0	0.0	1.0	0.0	0.0	0.0	0.0	0.0	0.0	0.0	0.0	0.0	0.0	1.0	1.0	0.0	0.0	0.0	0.0	0.0
seq8431	0.0	0.0	0.0	0.0	0.0	0.0	0.0	0.0	0.0	0.0	0.0	0.0	0.0	3.0	1.0	2.0	0.0	0.0	0.0	0.0	0.0	0.0	0.0	0.0	14.0	0.0	0.0	0.0	2.0	0.0	18.0	2.0	29.0	0.0	0.0	0.0	0.0	0.0	0.0	0.0	0.0	0.0	0.0	0.0	0.0	2.0	0.0	0.0	0.0
seq1434	162.0	17.0	26.0	1.0	71.0	27.0	10.0	3.0	8.0	7.0	43.0	0.0	68.0	170.0	30.0	41.0	21.0	1.0	61.0	3.0	4.0	7.0	36.0	0.0	9.0	15.0	0.0	15.0	15.0	10.0	35.0	25.0	28.0	11.0	0.0	1.0	0.0	0.0	0.0	0.0	0.0	0.0	1.0	0.0	1.0	0.0	3.0	0.0	0.0
seq60726	0.0	0.0	0.0	0.0	0.0	0.0	0.0	0.0	0.0	0.0	0.0	0.0	3.0	3.0	1.0	0.0	0.0	0.0	0.0	0.0	1.0	0.0	0.0	0.0	17.0	1.0	0.0	1.0	2.0	0.0	0.0	0.0	0.0	0.0	0.0	0.0	0.0	0.0	0.0	0.0	0.0	0.0	0.0	0.0	0.0	0.0	0.0	0.0	0.0
seq41	3.0	0.0	0.0	1.0	14.0	0.0	0.0	1.0	0.0	2.0	7.0	3.0	743.0	1385.0	478.0	750.0	203.0	20.0	973.0	28.0	20.0	135.0	441.0	1.0	707.0	589.0	30.0	965.0	1098.0	1262.0	937.0	1848.0	1501.0	460.0	2.0	1.0	17.0	2.0	34.0	0.0	0.0	0.0	16.0	15.0	2.0	1.0	27.0	0.0	2.0
seq15667	0.0	0.0	0.0	0.0	0.0	0.0	0.0	0.0	0.0	0.0	0.0	0.0	3.0	6.0	4.0	1.0	0.0	0.0	1.0	0.0	2.0	2.0	1.0	0.0	0.0	0.0	0.0	2.0	1.0	0.0	1.0	0.0	0.0	3.0	0.0	0.0	0.0	0.0	0.0	0.0	0.0	0.0	0.0	0.0	0.0	0.0	0.0	0.0	0.0
seq16771	0.0	0.0	0.0	0.0	0.0	0.0	0.0	0.0	0.0	0.0	0.0	0.0	0.0	0.0	0.0	0.0	0.0	0.0	0.0	0.0	0.0	0.0	0.0	0.0	0.0	0.0	0.0	0.0	0.0	0.0	0.0	0.0	0.0	0.0	0.0	0.0	0.0	0.0	0.0	0.0	0.0	0.0	0.0	0.0	0.0	0.0	0.0	0.0	0.0
seq3901	3.0	0.0	0.0	0.0	0.0	0.0	0.0	0.0	0.0	0.0	0.0	0.0	5.0	21.0	8.0	7.0	2.0	1.0	0.0	0.0	1.0	2.0	1.0	0.0	12.0	0.0	0.0	5.0	7.0	0.0	11.0	1.0	17.0	0.0	0.0	0.0	0.0	0.0	0.0	0.0	0.0	0.0	0.0	0.0	0.0	0.0	0.0	0.0	0.0
seq22439	0.0	0.0	0.0	0.0	69.0	0.0	0.0	0.0	0.0	0.0	0.0	0.0	0.0	0.0	0.0	0.0	0.0	0.0	0.0	0.0	0.0	0.0	0.0	0.0	0.0	0.0	0.0	0.0	0.0	0.0	0.0	0.0	0.0	0.0	0.0	0.0	0.0	0.0	0.0	0.0	0.0	0.0	0.0	0.0	0.0	0.0	0.0	0.0	0.0
seq453	0.0	0.0	0.0	0.0	0.0	2.0	0.0	0.0	0.0	0.0	0.0	0.0	7.0	18.0	5.0	5.0	10.0	0.0	45.0	0.0	0.0	1.0	0.0	0.0	1552.0	182.0	0.0	29.0	72.0	12.0	21.0	14.0	329.0	0.0	0.0	0.0	0.0	0.0	0.0	0.0	0.0	0.0	0.0	0.0	0.0	0.0	1.0	0.0	0.0
seq8428	1.0	0.0	0.0	0.0	0.0	0.0	3.0	0.0	0.0	0.0	0.0	0.0	1.0	0.0	1.0	0.0	0.0	0.0	0.0	0.0	1.0	0.0	0.0	0.0	10.0	5.0	0.0	1.0	5.0	7.0	11.0	0.0	17.0	0.0	0.0	1.0	1.0	0.0	0.0	0.0	0.0	0.0	0.0	1.0	0.0	0.0	0.0	0.0	0.0
seq191	955.0	121.0	333.0	3.0	28.0	122.0	12.0	2.0	19.0	13.0	118.0	235.0	92.0	304.0	270.0	245.0	296.0	23.0	263.0	65.0	111.0	41.0	247.0	165.0	388.0	101.0	0.0	70.0	185.0	64.0	439.0	330.0	648.0	26.0	43.0	198.0	85.0	19.0	32.0	0.0	19.0	8.0	196.0	21.0	110.0	10.0	173.0	2.0	60.0
seq17933	0.0	0.0	0.0	0.0	0.0	0.0	0.0	0.0	0.0	0.0	0.0	0.0	0.0	0.0	0.0	0.0	0.0	0.0	0.0	0.0	0.0	0.0	0.0	0.0	8.0	0.0	0.0	1.0	0.0	0.0	0.0	0.0	0.0	0.0	0.0	1.0	0.0	0.0	0.0	0.0	0.0	0.0	0.0	0.0	0.0	0.0	0.0	0.0	0.0
seq1318	137.0	3.0	68.0	2.0	55.0	0.0	11.0	1.0	5.0	0.0	561.0	4.0	100.0	98.0	54.0	80.0	29.0	5.0	69.0	4.0	3.0	25.0	78.0	4.0	131.0	160.0	49.0	128.0	285.0	126.0	345.0	138.0	738.0	15.0	0.0	6.0	0.0	0.0	14.0	0.0	7.0	0.0	116.0	3.0	139.0	0.0	5.0	0.0	0.0
seq99186	0.0	0.0	0.0	0.0	0.0	0.0	0.0	0.0	0.0	0.0	0.0	0.0	0.0	0.0	0.0	0.0	0.0	0.0	0.0	0.0	0.0	0.0	0.0	0.0	0.0	0.0	0.0	0.0	0.0	0.0	0.0	0.0	0.0	0.0	0.0	0.0	0.0	0.0	0.0	0.0	0.0	8.0	0.0	0.0	0.0	0.0	0.0	0.0	0.0
seq2459	0.0	0.0	0.0	0.0	0.0	0.0	0.0	0.0	0.0	0.0	0.0	0.0	5.0	7.0	1.0	7.0	1.0	0.0	1.0	0.0	0.0	0.0	0.0	0.0	7.0	2.0	0.0	10.0	11.0	11.0	19.0	3.0	44.0	0.0	0.0	0.0	0.0	0.0	0.0	0.0	0.0	0.0	1.0	0.0	0.0	0.0	0.0	0.0	0.0
seq27718	1.0	1.0	1.0	1.0	1.0	2.0	1.0	2.0	1.0	1.0	1.0	0.0	3.0	2.0	1.0	3.0	0.0	0.0	0.0	0.0	0.0	0.0	0.0	0.0	10.0	4.0	1.0	1.0	0.0	1.0	5.0	0.0	4.0	0.0	0.0	0.0	2.0	2.0	0.0	2.0	0.0	0.0	0.0	2.0	0.0	0.0	1.0	0.0	0.0
seq1393	0.0	0.0	0.0	0.0	0.0	0.0	0.0	0.0	0.0	0.0	0.0	0.0	11.0	36.0	5.0	14.0	1.0	0.0	7.0	1.0	0.0	6.0	1.0	0.0	23.0	32.0	0.0	9.0	19.0	14.0	47.0	32.0	17.0	6.0	0.0	0.0	0.0	0.0	0.0	0.0	0.0	0.0	0.0	0.0	0.0	0.0	2.0	0.0	0.0
seq8654	0.0	0.0	0.0	0.0	0.0	0.0	0.0	0.0	0.0	1.0	1.0	14.0	1.0	11.0	7.0	12.0	0.0	1.0	30.0	4.0	3.0	5.0	0.0	3.0	0.0	7.0	0.0	0.0	0.0	0.0	0.0	0.0	4.0	0.0	0.0	170.0	0.0	0.0	0.0	0.0	0.0	0.0	0.0	0.0	0.0	0.0	0.0	0.0	1.0
seq2695	9.0	0.0	2.0	0.0	5.0	1.0	2.0	0.0	1.0	1.0	2.0	0.0	1.0	32.0	0.0	11.0	0.0	0.0	4.0	0.0	0.0	1.0	0.0	0.0	1.0	13.0	0.0	1.0	1.0	2.0	25.0	5.0	2.0	2.0	0.0	0.0	0.0	0.0	0.0	0.0	0.0	0.0	0.0	0.0	0.0	0.0	0.0	0.0	0.0
seq23214	0.0	0.0	0.0	0.0	0.0	0.0	0.0	0.0	0.0	0.0	0.0	0.0	0.0	0.0	0.0	2.0	0.0	0.0	0.0	0.0	0.0	0.0	0.0	0.0	75.0	4.0	0.0	1.0	8.0	0.0	0.0	0.0	0.0	0.0	0.0	0.0	0.0	0.0	0.0	0.0	4.0	0.0	0.0	0.0	0.0	0.0	0.0	1.0	0.0
seq10773	0.0	0.0	148.0	0.0	1.0	0.0	0.0	0.0	0.0	0.0	0.0	0.0	0.0	1.0	1.0	1.0	0.0	0.0	0.0	0.0	0.0	0.0	0.0	0.0	0.0	0.0	0.0	0.0	1.0	0.0	0.0	0.0	0.0	0.0	0.0	0.0	0.0	0.0	0.0	0.0	0.0	0.0	0.0	0.0	0.0	0.0	0.0	0.0	0.0
seq29998	0.0	0.0	0.0	0.0	0.0	0.0	0.0	0.0	0.0	0.0	0.0	1.0	3.0	27.0	8.0	14.0	0.0	5.0	6.0	3.0	2.0	1.0	1.0	0.0	5.0	8.0	4.0	5.0	9.0	7.0	7.0	7.0	8.0	4.0	0.0	0.0	1.0	0.0	0.0	0.0	0.0	0.0	2.0	0.0	0.0	0.0	0.0	0.0	0.0
seq1009	0.0	6.0	0.0	0.0	0.0	1.0	0.0	0.0	0.0	1.0	0.0	14.0	8.0	6.0	7.0	5.0	0.0	1.0	19.0	1.0	10.0	0.0	25.0	0.0	3.0	1.0	0.0	2.0	1.0	2.0	0.0	0.0	0.0	1.0	2.0	15.0	16.0	0.0	0.0	0.0	0.0	0.0	3.0	0.0	0.0	0.0	0.0	0.0	0.0
seq111832	0.0	0.0	0.0	0.0	0.0	0.0	0.0	0.0	0.0	0.0	0.0	0.0	0.0	0.0	0.0	0.0	0.0	0.0	0.0	0.0	0.0	0.0	0.0	0.0	0.0	0.0	0.0	0.0	0.0	0.0	0.0	0.0	0.0	0.0	0.0	0.0	0.0	0.0	0.0	0.0	0.0	0.0	0.0	0.0	0.0	0.0	0.0	0.0	0.0
seq84945	0.0	0.0	0.0	0.0	0.0	0.0	0.0	0.0	0.0	0.0	0.0	0.0	0.0	0.0	2.0	0.0	1.0	0.0	0.0	0.0	0.0	0.0	0.0	1.0	0.0	1.0	0.0	0.0	0.0	0.0	0.0	0.0	0.0	0.0	0.0	0.0	0.0	0.0	0.0	0.0	0.0	0.0	0.0	0.0	0.0	0.0	0.0	0.0	0.0
seq16308	1.0	2.0	3.0	2.0	12.0	7.0	4.0	0.0	1.0	0.0	8.0	0.0	0.0	2.0	0.0	1.0	0.0	0.0	0.0	0.0	0.0	0.0	0.0	0.0	2.0	0.0	0.0	1.0	3.0	0.0	5.0	1.0	7.0	0.0	0.0	0.0	0.0	0.0	0.0	0.0	0.0	0.0	1.0	1.0	1.0	0.0	5.0	0.0	0.0
seq31073	0.0	0.0	0.0	0.0	0.0	0.0	0.0	0.0	0.0	0.0	0.0	0.0	0.0	0.0	0.0	0.0	0.0	0.0	0.0	0.0	0.0	0.0	0.0	0.0	0.0	0.0	0.0	0.0	0.0	0.0	0.0	0.0	0.0	0.0	0.0	0.0	26.0	0.0	12.0	0.0	0.0	0.0	0.0	0.0	0.0	0.0	0.0	0.0	0.0
seq32220	0.0	0.0	0.0	0.0	0.0	0.0	0.0	1.0	0.0	0.0	0.0	0.0	0.0	0.0	0.0	0.0	0.0	1.0	0.0	6.0	6.0	0.0	0.0	0.0	0.0	0.0	0.0	0.0	0.0	0.0	0.0	0.0	0.0	0.0	0.0	0.0	0.0	0.0	0.0	0.0	0.0	0.0	0.0	0.0	0.0	0.0	0.0	2.0	0.0
seq3817	0.0	0.0	19.0	0.0	0.0	0.0	0.0	5.0	0.0	3.0	0.0	10.0	0.0	7.0	1.0	0.0	2.0	4.0	0.0	11.0	10.0	0.0	4.0	7.0	0.0	0.0	0.0	0.0	7.0	1.0	0.0	6.0	0.0	0.0	3.0	3.0	0.0	1.0	1.0	0.0	6.0	0.0	0.0	0.0	0.0	0.0	3.0	115.0	28.0
seq170197	0.0	0.0	0.0	0.0	0.0	0.0	0.0	0.0	0.0	0.0	0.0	0.0	1.0	2.0	0.0	0.0	1.0	0.0	0.0	0.0	0.0	0.0	0.0	0.0	0.0	0.0	0.0	0.0	0.0	1.0	0.0	0.0	0.0	1.0	0.0	0.0	0.0	0.0	0.0	0.0	0.0	0.0	0.0	0.0	0.0	0.0	0.0	0.0	0.0
seq91982	0.0	0.0	1.0	0.0	0.0	0.0	0.0	0.0	0.0	0.0	0.0	0.0	0.0	0.0	0.0	0.0	0.0	0.0	1.0	0.0	0.0	0.0	1.0	0.0	0.0	0.0	0.0	0.0	0.0	1.0	0.0	10.0	0.0	1.0	0.0	0.0	0.0	0.0	1.0	0.0	0.0	0.0	0.0	0.0	0.0	0.0	0.0	0.0	0.0
seq35134	0.0	0.0	0.0	0.0	0.0	0.0	0.0	0.0	0.0	0.0	0.0	0.0	0.0	0.0	0.0	0.0	0.0	0.0	0.0	0.0	0.0	0.0	0.0	0.0	0.0	0.0	0.0	0.0	0.0	0.0	0.0	0.0	0.0	0.0	5.0	0.0	0.0	0.0	0.0	0.0	0.0	0.0	0.0	0.0	0.0	0.0	0.0	0.0	0.0
seq24779	0.0	0.0	0.0	0.0	0.0	0.0	0.0	0.0	0.0	0.0	0.0	0.0	0.0	0.0	0.0	1.0	0.0	0.0	0.0	0.0	0.0	0.0	3.0	0.0	0.0	0.0	0.0	0.0	1.0	0.0	0.0	4.0	2.0	0.0	1.0	0.0	0.0	0.0	0.0	0.0	4.0	0.0	0.0	1.0	0.0	0.0	0.0	0.0	6.0
seq19936	0.0	0.0	0.0	0.0	0.0	0.0	0.0	0.0	0.0	0.0	0.0	0.0	0.0	0.0	0.0	0.0	0.0	0.0	0.0	0.0	0.0	0.0	0.0	0.0	0.0	0.0	0.0	0.0	0.0	0.0	0.0	0.0	0.0	0.0	0.0	0.0	0.0	0.0	0.0	0.0	2.0	0.0	16.0	0.0	0.0	0.0	1.0	45.0	6.0
seq10234	0.0	0.0	0.0	0.0	0.0	0.0	0.0	0.0	0.0	0.0	0.0	0.0	6.0	15.0	0.0	5.0	8.0	1.0	6.0	0.0	0.0	2.0	21.0	0.0	0.0	0.0	0.0	0.0	0.0	0.0	0.0	1.0	1.0	0.0	0.0	0.0	0.0	0.0	0.0	0.0	16.0	0.0	0.0	2.0	0.0	0.0	0.0	0.0	1.0
seq2172	0.0	0.0	0.0	0.0	0.0	0.0	0.0	0.0	0.0	0.0	0.0	10.0	0.0	3.0	5.0	1.0	2.0	0.0	0.0	0.0	8.0	0.0	0.0	5.0	0.0	1.0	0.0	1.0	0.0	1.0	0.0	0.0	0.0	0.0	1.0	4.0	17.0	82.0	17.0	15.0	73.0	1.0	10.0	1.0	15.0	6.0	6.0	598.0	259.0
seq7790	0.0	0.0	0.0	0.0	0.0	0.0	0.0	0.0	0.0	0.0	0.0	5.0	0.0	0.0	0.0	0.0	4.0	0.0	0.0	2.0	1.0	0.0	0.0	7.0	0.0	1.0	0.0	1.0	1.0	1.0	0.0	0.0	0.0	0.0	5.0	17.0	0.0	0.0	0.0	0.0	2.0	0.0	0.0	0.0	0.0	0.0	0.0	5.0	26.0
seq19629	0.0	0.0	1.0	2.0	0.0	1.0	0.0	0.0	0.0	0.0	0.0	3.0	0.0	2.0	3.0	0.0	0.0	1.0	0.0	1.0	0.0	0.0	0.0	0.0	34.0	2.0	0.0	0.0	1.0	0.0	1.0	0.0	4.0	0.0	16.0	1.0	0.0	0.0	2.0	0.0	0.0	0.0	0.0	0.0	0.0	1.0	0.0	3.0	3.0
seq5273	0.0	0.0	4.0	0.0	0.0	0.0	0.0	0.0	0.0	0.0	0.0	8.0	0.0	14.0	31.0	4.0	12.0	6.0	27.0	21.0	6.0	2.0	10.0	6.0	12.0	8.0	0.0	0.0	3.0	0.0	0.0	0.0	1.0	0.0	5.0	18.0	0.0	0.0	9.0	0.0	3.0	0.0	0.0	0.0	0.0	0.0	0.0	0.0	0.0
seq35113	0.0	0.0	0.0	0.0	0.0	1.0	0.0	0.0	0.0	0.0	0.0	0.0	0.0	0.0	0.0	1.0	0.0	0.0	1.0	0.0	0.0	1.0	0.0	0.0	0.0	4.0	0.0	0.0	0.0	1.0	2.0	0.0	2.0	0.0	0.0	0.0	0.0	0.0	0.0	0.0	0.0	0.0	0.0	0.0	0.0	0.0	0.0	0.0	1.0
seq13627	0.0	0.0	0.0	0.0	0.0	0.0	0.0	0.0	0.0	0.0	0.0	0.0	0.0	0.0	0.0	0.0	0.0	0.0	0.0	0.0	0.0	0.0	0.0	0.0	0.0	0.0	0.0	0.0	0.0	0.0	0.0	0.0	0.0	0.0	0.0	0.0	0.0	0.0	0.0	0.0	0.0	0.0	0.0	0.0	0.0	0.0	0.0	0.0	0.0
seq13867	0.0	0.0	0.0	0.0	0.0	0.0	0.0	0.0	0.0	0.0	0.0	6.0	0.0	3.0	0.0	0.0	0.0	3.0	0.0	1.0	1.0	0.0	0.0	1.0	0.0	0.0	0.0	0.0	2.0	2.0	0.0	0.0	0.0	0.0	4.0	2.0	0.0	0.0	0.0	0.0	0.0	2.0	0.0	0.0	0.0	0.0	0.0	2.0	8.0
seq2563	0.0	0.0	0.0	0.0	0.0	0.0	0.0	0.0	0.0	0.0	0.0	0.0	0.0	0.0	0.0	0.0	0.0	0.0	0.0	0.0	0.0	0.0	0.0	2.0	0.0	0.0	0.0	0.0	0.0	0.0	0.0	0.0	0.0	0.0	0.0	0.0	0.0	0.0	0.0	0.0	0.0	0.0	0.0	0.0	0.0	0.0	0.0	0.0	0.0
seq1464	0.0	0.0	12.0	0.0	0.0	0.0	0.0	0.0	1.0	0.0	0.0	11.0	1.0	12.0	22.0	39.0	10.0	4.0	20.0	7.0	13.0	2.0	7.0	88.0	4.0	4.0	1.0	2.0	3.0	0.0	0.0	0.0	0.0	0.0	13.0	15.0	2.0	0.0	12.0	0.0	0.0	0.0	0.0	0.0	1.0	0.0	0.0	0.0	0.0
seq764	0.0	0.0	108.0	0.0	1.0	0.0	0.0	18.0	0.0	25.0	0.0	0.0	0.0	1.0	1.0	1.0	2.0	0.0	0.0	10.0	7.0	0.0	4.0	0.0	0.0	0.0	0.0	0.0	0.0	0.0	0.0	0.0	0.0	0.0	0.0	0.0	0.0	1.0	0.0	0.0	3.0	0.0	0.0	0.0	0.0	0.0	0.0	27.0	0.0
seq9501	0.0	0.0	0.0	0.0	0.0	0.0	0.0	0.0	0.0	0.0	0.0	1.0	0.0	0.0	0.0	0.0	1.0	0.0	0.0	0.0	0.0	0.0	0.0	8.0	1.0	0.0	0.0	0.0	1.0	1.0	0.0	0.0	0.0	0.0	9.0	0.0	2.0	23.0	9.0	0.0	9.0	0.0	0.0	0.0	0.0	0.0	3.0	16.0	51.0
seq8163	0.0	0.0	0.0	0.0	0.0	0.0	0.0	0.0	0.0	0.0	0.0	0.0	0.0	0.0	0.0	0.0	0.0	0.0	0.0	0.0	0.0	0.0	0.0	2.0	0.0	0.0	0.0	0.0	2.0	0.0	0.0	0.0	0.0	0.0	14.0	2.0	0.0	1.0	25.0	4.0	3.0	0.0	0.0	0.0	0.0	0.0	0.0	100.0	3.0
seq1468	0.0	0.0	0.0	0.0	0.0	0.0	0.0	0.0	0.0	0.0	0.0	0.0	0.0	10.0	1.0	7.0	0.0	1.0	1.0	0.0	3.0	7.0	0.0	0.0	9.0	56.0	0.0	2.0	23.0	4.0	16.0	0.0	26.0	1.0	0.0	0.0	0.0	0.0	0.0	0.0	0.0	0.0	0.0	0.0	0.0	0.0	0.0	0.0	0.0
seq17137	2.0	1.0	1.0	0.0	0.0	0.0	0.0	0.0	0.0	0.0	0.0	0.0	0.0	0.0	0.0	0.0	0.0	0.0	0.0	0.0	0.0	0.0	0.0	0.0	0.0	0.0	0.0	0.0	0.0	0.0	0.0	0.0	0.0	0.0	0.0	0.0	1.0	0.0	1.0	0.0	0.0	0.0	1.0	1.0	1.0	0.0	1.0	0.0	0.0
seq3391	0.0	0.0	0.0	0.0	0.0	0.0	0.0	0.0	0.0	0.0	0.0	0.0	0.0	0.0	0.0	0.0	0.0	0.0	0.0	0.0	0.0	0.0	0.0	0.0	0.0	0.0	0.0	0.0	0.0	0.0	0.0	0.0	0.0	0.0	0.0	0.0	0.0	0.0	0.0	0.0	0.0	0.0	0.0	0.0	0.0	0.0	1.0	0.0	0.0
seq1136	0.0	0.0	13.0	0.0	0.0	0.0	0.0	0.0	2.0	0.0	0.0	2.0	0.0	0.0	0.0	0.0	0.0	0.0	0.0	0.0	2.0	0.0	0.0	1.0	1.0	0.0	4.0	4.0	0.0	0.0	0.0	0.0	0.0	0.0	3.0	2.0	0.0	0.0	3.0	0.0	8.0	0.0	6.0	0.0	0.0	0.0	0.0	51.0	28.0
seq8765	0.0	0.0	0.0	0.0	0.0	0.0	0.0	2.0	0.0	0.0	0.0	0.0	0.0	0.0	0.0	0.0	0.0	0.0	0.0	0.0	0.0	0.0	0.0	0.0	0.0	0.0	0.0	0.0	0.0	0.0	0.0	0.0	0.0	0.0	0.0	0.0	0.0	0.0	0.0	0.0	12.0	6.0	0.0	0.0	0.0	0.0	0.0	13.0	16.0
seq34825	0.0	0.0	0.0	0.0	0.0	0.0	0.0	0.0	0.0	0.0	0.0	0.0	0.0	0.0	0.0	0.0	0.0	0.0	0.0	0.0	0.0	0.0	0.0	0.0	0.0	0.0	0.0	0.0	0.0	0.0	0.0	0.0	0.0	0.0	0.0	0.0	1.0	0.0	0.0	0.0	0.0	0.0	0.0	0.0	0.0	0.0	0.0	0.0	0.0
seq126108	0.0	0.0	0.0	0.0	0.0	0.0	0.0	0.0	0.0	0.0	0.0	0.0	0.0	0.0	0.0	0.0	0.0	0.0	0.0	0.0	0.0	0.0	0.0	0.0	0.0	0.0	0.0	0.0	0.0	0.0	0.0	0.0	0.0	0.0	0.0	0.0	0.0	0.0	0.0	0.0	0.0	0.0	0.0	0.0	0.0	0.0	0.0	0.0	0.0
seq45538	0.0	0.0	0.0	0.0	0.0	0.0	0.0	0.0	0.0	0.0	0.0	0.0	0.0	0.0	0.0	0.0	0.0	0.0	0.0	0.0	0.0	0.0	0.0	0.0	0.0	0.0	0.0	0.0	0.0	0.0	0.0	0.0	0.0	0.0	0.0	0.0	0.0	0.0	0.0	0.0	0.0	11.0	0.0	0.0	0.0	0.0	0.0	0.0	0.0
seq1545	0.0	0.0	0.0	0.0	0.0	0.0	0.0	0.0	0.0	0.0	0.0	0.0	0.0	0.0	0.0	0.0	0.0	0.0	0.0	0.0	0.0	0.0	0.0	0.0	0.0	0.0	0.0	0.0	0.0	0.0	0.0	0.0	0.0	0.0	0.0	0.0	23.0	0.0	2.0	0.0	0.0	0.0	0.0	2.0	1.0	0.0	0.0	0.0	1.0
seq19785	0.0	0.0	1.0	0.0	0.0	0.0	0.0	0.0	0.0	0.0	0.0	0.0	0.0	0.0	7.0	0.0	2.0	2.0	0.0	1.0	1.0	1.0	0.0	4.0	1.0	0.0	0.0	0.0	0.0	1.0	0.0	0.0	0.0	1.0	2.0	0.0	1.0	0.0	0.0	0.0	0.0	0.0	0.0	0.0	0.0	0.0	1.0	18.0	13.0
seq22820	0.0	0.0	9.0	0.0	0.0	0.0	0.0	0.0	0.0	5.0	0.0	0.0	0.0	0.0	0.0	0.0	0.0	1.0	0.0	0.0	0.0	0.0	0.0	0.0	0.0	0.0	0.0	0.0	0.0	0.0	0.0	0.0	0.0	0.0	0.0	0.0	0.0	0.0	0.0	0.0	0.0	0.0	0.0	0.0	0.0	0.0	0.0	1.0	0.0
seq278	0.0	0.0	0.0	0.0	0.0	0.0	5.0	0.0	0.0	0.0	0.0	152.0	20.0	32.0	28.0	56.0	65.0	4.0	82.0	30.0	55.0	7.0	62.0	93.0	1.0	3.0	0.0	13.0	1.0	4.0	1.0	2.0	7.0	4.0	15.0	125.0	0.0	18.0	7.0	0.0	24.0	0.0	0.0	0.0	2.0	0.0	0.0	4.0	7.0
seq16571	3.0	1.0	1.0	0.0	0.0	0.0	1.0	2.0	0.0	0.0	0.0	0.0	0.0	0.0	0.0	0.0	7.0	4.0	0.0	1.0	1.0	1.0	0.0	0.0	51.0	0.0	0.0	0.0	1.0	0.0	0.0	0.0	1.0	0.0	1.0	0.0	0.0	1.0	0.0	0.0	0.0	0.0	1.0	0.0	0.0	3.0	0.0	1.0	0.0
seq2145	0.0	0.0	0.0	0.0	0.0	0.0	0.0	0.0	0.0	0.0	0.0	0.0	0.0	0.0	0.0	0.0	0.0	0.0	0.0	0.0	0.0	0.0	0.0	0.0	0.0	0.0	0.0	0.0	0.0	0.0	0.0	0.0	0.0	0.0	1.0	0.0	9.0	25.0	16.0	0.0	17.0	1.0	7.0	0.0	2.0	0.0	10.0	73.0	105.0
seq2377	0.0	0.0	0.0	0.0	0.0	0.0	0.0	0.0	0.0	0.0	0.0	0.0	2.0	4.0	5.0	6.0	23.0	1.0	23.0	6.0	5.0	1.0	54.0	0.0	1.0	9.0	0.0	1.0	5.0	0.0	14.0	17.0	0.0	2.0	0.0	12.0	0.0	0.0	0.0	0.0	0.0	0.0	0.0	0.0	8.0	0.0	1.0	0.0	0.0
seq3768	0.0	0.0	0.0	0.0	0.0	0.0	0.0	0.0	0.0	0.0	0.0	12.0	2.0	12.0	11.0	13.0	8.0	1.0	24.0	5.0	4.0	0.0	0.0	372.0	2.0	0.0	0.0	1.0	1.0	0.0	0.0	0.0	1.0	0.0	4.0	8.0	0.0	0.0	0.0	0.0	0.0	6.0	0.0	0.0	0.0	0.0	1.0	0.0	2.0
seq2898	0.0	0.0	0.0	0.0	0.0	0.0	0.0	0.0	0.0	0.0	0.0	0.0	0.0	0.0	0.0	0.0	0.0	0.0	0.0	0.0	0.0	0.0	0.0	0.0	0.0	0.0	0.0	0.0	0.0	0.0	0.0	0.0	0.0	0.0	0.0	0.0	21.0	0.0	0.0	0.0	0.0	3.0	0.0	2.0	0.0	0.0	0.0	0.0	0.0
seq106460	0.0	0.0	0.0	0.0	0.0	0.0	0.0	2.0	0.0	0.0	0.0	0.0	0.0	0.0	0.0	0.0	0.0	0.0	0.0	0.0	0.0	0.0	0.0	0.0	0.0	0.0	0.0	0.0	0.0	0.0	0.0	0.0	0.0	0.0	0.0	0.0	0.0	0.0	0.0	0.0	0.0	0.0	0.0	0.0	0.0	0.0	0.0	0.0	0.0
seq23860	0.0	0.0	0.0	0.0	0.0	0.0	0.0	0.0	0.0	0.0	0.0	0.0	0.0	0.0	0.0	0.0	0.0	0.0	0.0	0.0	0.0	0.0	0.0	0.0	0.0	0.0	0.0	0.0	0.0	0.0	0.0	0.0	0.0	0.0	0.0	0.0	43.0	0.0	0.0	0.0	0.0	10.0	0.0	1.0	1.0	0.0	1.0	0.0	0.0
seq62902	0.0	0.0	0.0	0.0	0.0	0.0	0.0	0.0	0.0	0.0	0.0	0.0	0.0	0.0	0.0	0.0	0.0	0.0	0.0	0.0	0.0	0.0	0.0	3.0	0.0	0.0	0.0	2.0	1.0	4.0	0.0	0.0	0.0	0.0	1.0	0.0	0.0	0.0	0.0	0.0	0.0	0.0	0.0	0.0	0.0	0.0	0.0	0.0	0.0
seq1077	39.0	9.0	40.0	1.0	38.0	1.0	0.0	2.0	0.0	3.0	6.0	4.0	5.0	58.0	13.0	45.0	53.0	3.0	11.0	27.0	9.0	14.0	40.0	16.0	332.0	287.0	35.0	64.0	27.0	6.0	3.0	0.0	139.0	2.0	4.0	22.0	5.0	0.0	0.0	0.0	28.0	5.0	14.0	0.0	0.0	0.0	0.0	10.0	3.0
seq13	1865.0	207.0	210.0	577.0	148.0	928.0	58.0	2.0	141.0	70.0	275.0	1.0	49.0	215.0	79.0	323.0	64.0	16.0	429.0	55.0	131.0	54.0	36.0	14.0	990.0	1214.0	110.0	234.0	428.0	526.0	1027.0	652.0	1399.0	86.0	0.0	30.0	96.0	29.0	24.0	16.0	2.0	9.0	404.0	280.0	6.0	7.0	561.0	5.0	3.0
seq20007	0.0	0.0	0.0	0.0	0.0	0.0	0.0	0.0	0.0	0.0	0.0	0.0	0.0	0.0	0.0	0.0	0.0	0.0	0.0	0.0	0.0	0.0	0.0	0.0	0.0	0.0	0.0	0.0	0.0	0.0	0.0	0.0	0.0	0.0	0.0	0.0	32.0	0.0	0.0	0.0	0.0	3.0	0.0	0.0	0.0	0.0	0.0	0.0	0.0
seq16903	0.0	0.0	0.0	0.0	0.0	0.0	0.0	0.0	0.0	0.0	0.0	0.0	0.0	0.0	0.0	0.0	0.0	0.0	0.0	0.0	0.0	0.0	0.0	0.0	0.0	0.0	0.0	0.0	0.0	0.0	0.0	0.0	0.0	0.0	0.0	0.0	0.0	0.0	13.0	0.0	0.0	0.0	0.0	0.0	0.0	0.0	0.0	2.0	8.0
seq64316	1.0	1.0	1.0	0.0	7.0	0.0	0.0	0.0	0.0	0.0	3.0	0.0	0.0	0.0	0.0	0.0	0.0	0.0	0.0	0.0	0.0	0.0	0.0	0.0	1.0	0.0	0.0	0.0	0.0	0.0	3.0	0.0	3.0	0.0	0.0	0.0	0.0	0.0	0.0	0.0	0.0	0.0	0.0	0.0	0.0	0.0	5.0	0.0	0.0
seq10751	0.0	0.0	0.0	0.0	0.0	0.0	0.0	0.0	0.0	0.0	0.0	0.0	0.0	0.0	0.0	0.0	0.0	0.0	0.0	0.0	0.0	0.0	0.0	0.0	0.0	0.0	0.0	0.0	0.0	0.0	0.0	0.0	0.0	0.0	0.0	0.0	0.0	0.0	0.0	0.0	0.0	0.0	0.0	0.0	0.0	0.0	0.0	0.0	0.0
seq2068	0.0	0.0	0.0	0.0	0.0	0.0	0.0	0.0	0.0	2.0	0.0	57.0	17.0	45.0	167.0	44.0	47.0	76.0	60.0	217.0	333.0	14.0	41.0	92.0	6.0	4.0	47.0	3.0	7.0	0.0	0.0	4.0	0.0	0.0	28.0	45.0	30.0	41.0	32.0	0.0	47.0	22.0	2.0	0.0	0.0	0.0	1.0	12.0	39.0
seq85985	0.0	0.0	0.0	0.0	0.0	0.0	0.0	0.0	0.0	1.0	0.0	0.0	1.0	0.0	0.0	0.0	0.0	0.0	1.0	0.0	0.0	0.0	0.0	0.0	0.0	0.0	0.0	0.0	0.0	0.0	0.0	0.0	0.0	0.0	0.0	0.0	0.0	0.0	0.0	0.0	0.0	0.0	0.0	0.0	0.0	0.0	0.0	1.0	0.0
seq4197	0.0	1.0	0.0	0.0	2.0	0.0	0.0	0.0	0.0	14.0	0.0	0.0	3.0	1.0	3.0	0.0	1.0	0.0	0.0	0.0	1.0	0.0	0.0	16.0	3.0	0.0	0.0	0.0	0.0	0.0	0.0	0.0	0.0	0.0	5.0	10.0	0.0	7.0	11.0	6.0	7.0	0.0	0.0	0.0	2.0	0.0	0.0	14.0	52.0
seq10455	0.0	0.0	0.0	0.0	0.0	0.0	0.0	0.0	0.0	0.0	0.0	0.0	0.0	0.0	0.0	0.0	2.0	0.0	0.0	0.0	0.0	0.0	0.0	0.0	0.0	0.0	0.0	0.0	0.0	0.0	0.0	0.0	0.0	0.0	0.0	0.0	0.0	0.0	0.0	18.0	4.0	18.0	0.0	0.0	0.0	0.0	0.0	0.0	1.0
seq8672	0.0	0.0	0.0	0.0	0.0	0.0	0.0	0.0	0.0	0.0	0.0	0.0	0.0	0.0	0.0	0.0	0.0	0.0	0.0	0.0	0.0	0.0	0.0	0.0	0.0	0.0	0.0	0.0	0.0	0.0	0.0	0.0	0.0	0.0	0.0	0.0	0.0	0.0	1.0	0.0	0.0	0.0	0.0	0.0	0.0	0.0	0.0	0.0	0.0
seq30222	0.0	0.0	0.0	0.0	0.0	0.0	0.0	0.0	0.0	0.0	0.0	3.0	0.0	10.0	0.0	0.0	0.0	0.0	0.0	0.0	0.0	0.0	0.0	0.0	0.0	0.0	0.0	0.0	9.0	0.0	0.0	0.0	0.0	0.0	1.0	1.0	0.0	0.0	0.0	0.0	0.0	0.0	0.0	0.0	0.0	0.0	0.0	1.0	1.0
seq6911	0.0	3.0	0.0	0.0	0.0	0.0	0.0	0.0	0.0	4.0	0.0	0.0	0.0	0.0	0.0	0.0	0.0	0.0	0.0	0.0	0.0	0.0	8.0	0.0	0.0	0.0	0.0	0.0	0.0	0.0	0.0	0.0	0.0	0.0	0.0	0.0	0.0	0.0	0.0	0.0	0.0	0.0	0.0	0.0	0.0	0.0	1.0	0.0	0.0
seq41062	0.0	0.0	0.0	0.0	0.0	0.0	0.0	0.0	0.0	1.0	0.0	0.0	0.0	0.0	0.0	0.0	0.0	0.0	0.0	0.0	0.0	0.0	0.0	3.0	0.0	0.0	0.0	0.0	0.0	0.0	0.0	1.0	0.0	0.0	1.0	0.0	1.0	0.0	0.0	0.0	0.0	0.0	0.0	0.0	0.0	0.0	0.0	0.0	0.0
seq3647	0.0	0.0	0.0	0.0	0.0	0.0	0.0	0.0	0.0	0.0	0.0	22.0	5.0	3.0	3.0	2.0	2.0	0.0	0.0	2.0	6.0	1.0	8.0	9.0	0.0	0.0	0.0	0.0	5.0	0.0	0.0	1.0	1.0	0.0	2.0	46.0	0.0	0.0	0.0	0.0	0.0	0.0	0.0	0.0	0.0	0.0	0.0	0.0	1.0
seq3649	0.0	0.0	0.0	0.0	0.0	0.0	0.0	0.0	0.0	0.0	0.0	0.0	0.0	0.0	0.0	0.0	0.0	0.0	0.0	0.0	0.0	0.0	0.0	0.0	0.0	5.0	8.0	0.0	0.0	0.0	0.0	0.0	0.0	0.0	4.0	0.0	0.0	0.0	0.0	0.0	2.0	0.0	0.0	0.0	0.0	0.0	0.0	6.0	0.0
seq84463	0.0	0.0	0.0	0.0	0.0	0.0	0.0	0.0	0.0	0.0	0.0	0.0	0.0	0.0	0.0	0.0	0.0	0.0	0.0	0.0	0.0	0.0	0.0	0.0	0.0	0.0	0.0	0.0	0.0	0.0	0.0	0.0	0.0	0.0	0.0	0.0	0.0	0.0	0.0	0.0	0.0	0.0	0.0	0.0	0.0	0.0	0.0	0.0	0.0
seq86551	0.0	0.0	0.0	0.0	3.0	0.0	0.0	0.0	0.0	8.0	0.0	0.0	0.0	0.0	0.0	0.0	0.0	0.0	0.0	0.0	0.0	0.0	0.0	0.0	0.0	0.0	0.0	0.0	0.0	0.0	0.0	0.0	0.0	0.0	0.0	0.0	0.0	0.0	0.0	0.0	0.0	0.0	0.0	0.0	0.0	0.0	0.0	2.0	0.0
seq34850	0.0	0.0	0.0	0.0	0.0	0.0	0.0	0.0	0.0	0.0	0.0	2.0	0.0	1.0	0.0	0.0	0.0	0.0	0.0	0.0	0.0	0.0	0.0	5.0	0.0	0.0	0.0	0.0	0.0	0.0	0.0	0.0	0.0	2.0	9.0	0.0	0.0	0.0	0.0	0.0	0.0	0.0	0.0	0.0	0.0	0.0	0.0	0.0	0.0
seq19793	2.0	1.0	0.0	0.0	0.0	0.0	0.0	0.0	0.0	0.0	0.0	0.0	0.0	1.0	0.0	0.0	0.0	0.0	0.0	0.0	0.0	1.0	0.0	0.0	0.0	0.0	0.0	0.0	0.0	0.0	0.0	0.0	0.0	0.0	0.0	0.0	1.0	0.0	0.0	0.0	0.0	0.0	0.0	0.0	0.0	0.0	0.0	0.0	0.0
seq1305	0.0	0.0	0.0	0.0	0.0	0.0	0.0	0.0	0.0	0.0	0.0	7.0	6.0	11.0	202.0	12.0	31.0	29.0	9.0	102.0	283.0	0.0	1.0	0.0	0.0	0.0	0.0	0.0	0.0	0.0	0.0	0.0	0.0	0.0	10.0	1.0	0.0	0.0	0.0	0.0	0.0	0.0	0.0	0.0	0.0	0.0	0.0	0.0	0.0
seq45750	0.0	0.0	0.0	0.0	0.0	0.0	0.0	0.0	0.0	0.0	0.0	1.0	1.0	2.0	0.0	1.0	0.0	0.0	0.0	1.0	0.0	0.0	4.0	1.0	5.0	2.0	0.0	0.0	2.0	0.0	0.0	0.0	0.0	0.0	0.0	1.0	0.0	0.0	0.0	0.0	8.0	0.0	0.0	0.0	0.0	0.0	0.0	2.0	1.0
seq7498	0.0	0.0	0.0	0.0	0.0	0.0	0.0	0.0	0.0	0.0	1.0	0.0	1.0	35.0	1.0	88.0	18.0	0.0	104.0	0.0	5.0	4.0	0.0	0.0	0.0	1.0	0.0	0.0	0.0	0.0	0.0	0.0	0.0	0.0	0.0	0.0	0.0	0.0	0.0	0.0	0.0	0.0	0.0	0.0	0.0	0.0	0.0	0.0	0.0
seq16424	0.0	0.0	0.0	0.0	0.0	0.0	0.0	0.0	0.0	0.0	0.0	0.0	0.0	1.0	0.0	0.0	0.0	0.0	0.0	0.0	0.0	0.0	0.0	1.0	0.0	0.0	0.0	0.0	0.0	0.0	0.0	0.0	0.0	0.0	0.0	0.0	0.0	0.0	0.0	0.0	0.0	0.0	0.0	0.0	0.0	0.0	0.0	2.0	0.0
seq19628	0.0	0.0	0.0	0.0	0.0	0.0	0.0	0.0	0.0	0.0	0.0	0.0	0.0	0.0	0.0	0.0	0.0	1.0	0.0	0.0	0.0	0.0	0.0	0.0	2.0	38.0	0.0	2.0	11.0	1.0	0.0	0.0	17.0	0.0	0.0	0.0	0.0	0.0	0.0	0.0	0.0	0.0	0.0	0.0	0.0	0.0	2.0	0.0	1.0
seq268	0.0	0.0	0.0	0.0	0.0	0.0	1.0	1.0	0.0	1.0	0.0	0.0	0.0	0.0	0.0	0.0	0.0	1.0	0.0	0.0	0.0	0.0	1.0	0.0	0.0	0.0	0.0	0.0	0.0	0.0	0.0	0.0	0.0	0.0	0.0	0.0	3737.0	35.0	1173.0	91.0	6.0	687.0	88.0	72.0	51.0	36.0	11.0	1.0	0.0
seq572	0.0	0.0	0.0	0.0	0.0	0.0	0.0	0.0	0.0	0.0	0.0	0.0	46.0	7.0	33.0	8.0	7.0	1.0	24.0	0.0	3.0	1.0	40.0	0.0	0.0	0.0	0.0	7.0	1.0	0.0	11.0	40.0	1.0	68.0	0.0	0.0	0.0	0.0	0.0	0.0	0.0	0.0	0.0	0.0	0.0	0.0	0.0	0.0	0.0
seq14183	0.0	0.0	0.0	0.0	0.0	0.0	0.0	0.0	0.0	0.0	0.0	1.0	1.0	0.0	1.0	1.0	0.0	1.0	0.0	0.0	1.0	0.0	0.0	0.0	0.0	1.0	0.0	0.0	0.0	1.0	0.0	0.0	1.0	0.0	2.0	0.0	0.0	22.0	1.0	0.0	2.0	0.0	0.0	0.0	0.0	0.0	0.0	68.0	27.0
seq4528	0.0	0.0	0.0	0.0	0.0	0.0	0.0	0.0	0.0	0.0	0.0	2.0	1.0	3.0	42.0	3.0	15.0	11.0	9.0	36.0	14.0	0.0	0.0	24.0	3.0	0.0	27.0	0.0	0.0	0.0	0.0	0.0	0.0	0.0	2.0	1.0	0.0	2.0	0.0	0.0	6.0	0.0	3.0	0.0	0.0	0.0	0.0	19.0	0.0
seq26005	0.0	0.0	0.0	0.0	0.0	0.0	0.0	0.0	0.0	0.0	0.0	0.0	0.0	2.0	0.0	0.0	0.0	0.0	0.0	0.0	0.0	0.0	0.0	0.0	0.0	0.0	0.0	0.0	0.0	0.0	0.0	0.0	0.0	0.0	0.0	0.0	0.0	8.0	19.0	0.0	30.0	4.0	0.0	0.0	0.0	0.0	0.0	47.0	17.0
seq45588	0.0	0.0	0.0	0.0	0.0	0.0	1.0	0.0	0.0	0.0	0.0	2.0	0.0	0.0	0.0	2.0	0.0	0.0	0.0	1.0	1.0	0.0	16.0	0.0	6.0	0.0	0.0	1.0	1.0	0.0	5.0	0.0	1.0	0.0	1.0	0.0	0.0	0.0	0.0	0.0	0.0	0.0	0.0	0.0	0.0	0.0	1.0	0.0	1.0
seq2308	0.0	0.0	55.0	1.0	5.0	0.0	0.0	0.0	0.0	36.0	0.0	0.0	1.0	1.0	0.0	1.0	0.0	0.0	0.0	0.0	0.0	0.0	0.0	2.0	2.0	0.0	0.0	11.0	0.0	1.0	0.0	0.0	0.0	0.0	28.0	3.0	6.0	17.0	1.0	0.0	80.0	4.0	0.0	0.0	0.0	1.0	9.0	149.0	124.0
seq4638	0.0	0.0	0.0	0.0	0.0	0.0	0.0	0.0	0.0	0.0	0.0	0.0	0.0	1.0	0.0	0.0	0.0	0.0	0.0	0.0	0.0	0.0	0.0	0.0	0.0	0.0	0.0	0.0	0.0	0.0	0.0	0.0	0.0	0.0	0.0	0.0	0.0	0.0	0.0	0.0	0.0	0.0	0.0	0.0	0.0	0.0	0.0	4.0	2.0
seq19554	0.0	0.0	0.0	0.0	0.0	0.0	0.0	0.0	0.0	0.0	0.0	0.0	0.0	0.0	0.0	0.0	0.0	0.0	0.0	0.0	0.0	0.0	0.0	0.0	0.0	0.0	0.0	0.0	0.0	0.0	0.0	0.0	0.0	0.0	0.0	0.0	0.0	0.0	20.0	0.0	5.0	5.0	0.0	0.0	0.0	0.0	0.0	38.0	1.0
seq120889	0.0	0.0	0.0	0.0	0.0	0.0	0.0	0.0	0.0	0.0	0.0	0.0	0.0	0.0	0.0	0.0	0.0	0.0	0.0	0.0	0.0	0.0	0.0	1.0	0.0	0.0	0.0	0.0	0.0	0.0	0.0	0.0	0.0	0.0	0.0	0.0	1.0	0.0	0.0	0.0	2.0	0.0	1.0	0.0	0.0	0.0	0.0	0.0	0.0
seq3557	0.0	0.0	0.0	0.0	0.0	0.0	1.0	0.0	0.0	0.0	0.0	0.0	0.0	0.0	0.0	0.0	0.0	0.0	0.0	0.0	0.0	0.0	0.0	0.0	0.0	0.0	0.0	0.0	0.0	0.0	1.0	0.0	0.0	0.0	0.0	0.0	5.0	0.0	24.0	0.0	0.0	0.0	0.0	0.0	0.0	0.0	0.0	6.0	1.0
seq56720	0.0	0.0	0.0	0.0	0.0	0.0	0.0	0.0	0.0	0.0	0.0	0.0	1.0	2.0	0.0	1.0	0.0	0.0	17.0	4.0	0.0	0.0	0.0	0.0	0.0	0.0	0.0	0.0	0.0	0.0	0.0	0.0	0.0	0.0	2.0	1.0	0.0	0.0	0.0	0.0	0.0	0.0	0.0	0.0	0.0	0.0	3.0	0.0	0.0
seq12770	0.0	0.0	0.0	0.0	0.0	0.0	0.0	0.0	0.0	0.0	0.0	1.0	0.0	0.0	0.0	0.0	0.0	0.0	0.0	0.0	0.0	0.0	0.0	2.0	0.0	0.0	0.0	2.0	0.0	0.0	0.0	0.0	0.0	0.0	10.0	0.0	0.0	1.0	0.0	0.0	10.0	0.0	0.0	0.0	5.0	0.0	2.0	8.0	51.0
seq5441	0.0	0.0	0.0	0.0	0.0	0.0	0.0	0.0	0.0	0.0	0.0	1.0	0.0	0.0	0.0	0.0	0.0	0.0	0.0	1.0	2.0	0.0	0.0	0.0	8.0	2.0	0.0	0.0	0.0	0.0	0.0	0.0	12.0	0.0	0.0	0.0	0.0	0.0	0.0	0.0	0.0	0.0	0.0	0.0	0.0	0.0	0.0	0.0	0.0
seq132712	0.0	0.0	0.0	0.0	0.0	0.0	0.0	0.0	0.0	0.0	0.0	0.0	0.0	0.0	0.0	0.0	0.0	0.0	0.0	0.0	0.0	0.0	0.0	0.0	0.0	0.0	0.0	0.0	0.0	0.0	0.0	0.0	0.0	0.0	0.0	0.0	0.0	0.0	0.0	0.0	0.0	3.0	0.0	0.0	0.0	0.0	0.0	0.0	0.0
seq5191	0.0	0.0	0.0	0.0	0.0	0.0	0.0	3.0	0.0	0.0	0.0	3.0	1.0	6.0	10.0	8.0	1.0	0.0	14.0	1.0	4.0	0.0	5.0	0.0	30.0	15.0	0.0	0.0	2.0	4.0	0.0	0.0	11.0	0.0	3.0	4.0	0.0	7.0	0.0	0.0	4.0	27.0	0.0	0.0	0.0	0.0	0.0	31.0	24.0
seq17062	0.0	3.0	1.0	0.0	0.0	0.0	0.0	0.0	0.0	0.0	0.0	0.0	0.0	0.0	1.0	0.0	0.0	0.0	0.0	0.0	0.0	0.0	0.0	0.0	0.0	0.0	0.0	0.0	0.0	0.0	0.0	0.0	0.0	0.0	0.0	0.0	0.0	0.0	0.0	0.0	0.0	0.0	4.0	0.0	0.0	0.0	0.0	1.0	1.0
seq17245	0.0	0.0	0.0	0.0	0.0	0.0	0.0	0.0	0.0	0.0	0.0	0.0	0.0	0.0	0.0	0.0	0.0	0.0	0.0	0.0	0.0	0.0	0.0	0.0	0.0	0.0	0.0	0.0	0.0	0.0	0.0	0.0	0.0	0.0	0.0	0.0	0.0	0.0	0.0	0.0	0.0	0.0	0.0	0.0	0.0	0.0	0.0	0.0	0.0
seq33393	0.0	0.0	0.0	0.0	0.0	0.0	0.0	0.0	0.0	0.0	0.0	0.0	0.0	0.0	0.0	0.0	0.0	0.0	0.0	0.0	0.0	0.0	0.0	0.0	0.0	0.0	0.0	0.0	0.0	0.0	0.0	0.0	0.0	0.0	0.0	0.0	0.0	0.0	0.0	0.0	0.0	0.0	0.0	0.0	0.0	0.0	0.0	0.0	0.0
seq43685	0.0	0.0	0.0	0.0	0.0	0.0	0.0	0.0	0.0	0.0	0.0	0.0	0.0	2.0	0.0	1.0	3.0	0.0	5.0	0.0	0.0	0.0	0.0	0.0	0.0	0.0	0.0	0.0	0.0	0.0	0.0	0.0	0.0	0.0	0.0	0.0	0.0	0.0	0.0	0.0	0.0	0.0	0.0	0.0	0.0	0.0	0.0	0.0	0.0
seq17111	0.0	0.0	0.0	0.0	0.0	0.0	0.0	0.0	1.0	7.0	0.0	0.0	0.0	1.0	0.0	0.0	0.0	0.0	0.0	0.0	0.0	0.0	0.0	2.0	0.0	0.0	0.0	0.0	0.0	0.0	0.0	0.0	0.0	0.0	0.0	0.0	0.0	0.0	0.0	0.0	0.0	0.0	0.0	0.0	0.0	0.0	0.0	0.0	0.0
seq1449	0.0	0.0	0.0	0.0	0.0	0.0	0.0	0.0	0.0	0.0	0.0	12.0	0.0	1.0	2.0	3.0	1.0	0.0	0.0	0.0	5.0	1.0	0.0	62.0	0.0	0.0	0.0	1.0	0.0	0.0	0.0	0.0	0.0	0.0	3.0	7.0	20.0	3.0	0.0	0.0	9.0	0.0	1.0	0.0	0.0	1.0	0.0	65.0	32.0
seq1686	0.0	0.0	255.0	0.0	0.0	0.0	0.0	0.0	0.0	11.0	2.0	1.0	0.0	0.0	3.0	1.0	0.0	0.0	0.0	0.0	0.0	0.0	0.0	0.0	0.0	0.0	0.0	0.0	0.0	0.0	0.0	0.0	0.0	0.0	0.0	0.0	0.0	0.0	0.0	0.0	0.0	0.0	0.0	0.0	0.0	0.0	0.0	0.0	0.0
seq2701	0.0	0.0	0.0	0.0	0.0	0.0	0.0	0.0	0.0	0.0	0.0	0.0	0.0	0.0	0.0	0.0	0.0	0.0	0.0	0.0	0.0	0.0	0.0	0.0	0.0	0.0	0.0	0.0	0.0	0.0	0.0	0.0	0.0	0.0	0.0	0.0	0.0	0.0	0.0	0.0	0.0	0.0	0.0	0.0	0.0	0.0	0.0	0.0	0.0
seq51567	0.0	0.0	0.0	0.0	0.0	0.0	0.0	0.0	0.0	0.0	0.0	0.0	0.0	0.0	0.0	0.0	0.0	0.0	0.0	0.0	0.0	0.0	0.0	0.0	0.0	0.0	0.0	0.0	0.0	0.0	0.0	0.0	0.0	0.0	0.0	0.0	0.0	0.0	11.0	0.0	0.0	0.0	0.0	0.0	0.0	0.0	0.0	0.0	0.0
seq3091	0.0	0.0	0.0	0.0	0.0	0.0	0.0	0.0	0.0	0.0	0.0	0.0	2.0	1.0	0.0	1.0	0.0	1.0	0.0	1.0	1.0	0.0	4.0	0.0	0.0	0.0	0.0	0.0	0.0	0.0	0.0	0.0	0.0	0.0	0.0	0.0	0.0	0.0	0.0	0.0	0.0	0.0	0.0	0.0	0.0	0.0	0.0	0.0	0.0
seq83241	0.0	0.0	0.0	0.0	0.0	0.0	0.0	0.0	0.0	0.0	0.0	0.0	0.0	0.0	0.0	0.0	0.0	0.0	0.0	0.0	0.0	0.0	0.0	0.0	0.0	0.0	0.0	0.0	0.0	0.0	0.0	0.0	0.0	0.0	0.0	0.0	0.0	0.0	0.0	0.0	0.0	0.0	0.0	0.0	0.0	0.0	0.0	0.0	0.0
seq42004	0.0	0.0	0.0	0.0	0.0	0.0	0.0	0.0	0.0	0.0	0.0	0.0	0.0	0.0	0.0	0.0	0.0	0.0	0.0	0.0	0.0	0.0	0.0	34.0	0.0	0.0	0.0	0.0	0.0	0.0	0.0	0.0	0.0	0.0	7.0	0.0	0.0	0.0	0.0	0.0	0.0	0.0	5.0	0.0	0.0	0.0	0.0	0.0	6.0
seq9757	0.0	0.0	0.0	0.0	0.0	0.0	0.0	0.0	0.0	2.0	0.0	0.0	1.0	1.0	0.0	0.0	0.0	0.0	0.0	0.0	0.0	0.0	0.0	5.0	0.0	0.0	0.0	0.0	0.0	0.0	0.0	0.0	0.0	0.0	0.0	1.0	1.0	11.0	0.0	0.0	32.0	8.0	1.0	0.0	1.0	0.0	6.0	24.0	13.0
seq2955	3.0	0.0	14.0	0.0	2.0	2.0	1.0	3.0	0.0	6.0	1.0	41.0	13.0	29.0	113.0	24.0	34.0	34.0	22.0	28.0	31.0	1.0	44.0	51.0	17.0	7.0	0.0	4.0	4.0	0.0	3.0	3.0	8.0	3.0	13.0	13.0	0.0	25.0	6.0	0.0	57.0	0.0	7.0	1.0	0.0	6.0	0.0	16.0	111.0
seq22278	0.0	0.0	0.0	0.0	0.0	0.0	0.0	0.0	0.0	0.0	0.0	0.0	1.0	2.0	1.0	1.0	1.0	1.0	0.0	3.0	0.0	0.0	3.0	0.0	1.0	0.0	0.0	0.0	0.0	0.0	0.0	0.0	0.0	0.0	1.0	1.0	0.0	0.0	0.0	0.0	0.0	0.0	0.0	0.0	0.0	0.0	0.0	3.0	2.0
seq19845	24.0	2.0	3.0	1.0	6.0	10.0	3.0	0.0	3.0	0.0	4.0	1.0	0.0	2.0	1.0	2.0	0.0	3.0	4.0	4.0	0.0	0.0	0.0	1.0	1.0	14.0	0.0	2.0	10.0	6.0	14.0	6.0	4.0	3.0	0.0	3.0	1.0	2.0	2.0	1.0	0.0	0.0	4.0	4.0	0.0	0.0	5.0	0.0	0.0
seq24102	0.0	0.0	0.0	0.0	0.0	0.0	0.0	0.0	0.0	0.0	0.0	4.0	10.0	0.0	0.0	2.0	0.0	0.0	0.0	3.0	1.0	0.0	0.0	12.0	0.0	0.0	0.0	3.0	0.0	0.0	0.0	0.0	0.0	0.0	0.0	1.0	0.0	0.0	0.0	0.0	0.0	0.0	0.0	0.0	0.0	0.0	0.0	0.0	3.0
seq26719	0.0	0.0	0.0	0.0	0.0	0.0	0.0	0.0	0.0	0.0	0.0	0.0	0.0	0.0	0.0	0.0	0.0	0.0	0.0	1.0	0.0	0.0	0.0	0.0	0.0	0.0	0.0	0.0	0.0	0.0	0.0	0.0	0.0	0.0	5.0	0.0	0.0	0.0	0.0	0.0	0.0	0.0	0.0	0.0	0.0	0.0	0.0	1.0	1.0
seq1165	0.0	0.0	43.0	0.0	3.0	0.0	14.0	1.0	0.0	65.0	0.0	2.0	1.0	7.0	12.0	3.0	5.0	2.0	38.0	1.0	7.0	2.0	0.0	29.0	2.0	0.0	0.0	4.0	10.0	1.0	1.0	1.0	0.0	0.0	44.0	25.0	5.0	0.0	34.0	2.0	91.0	27.0	1.0	1.0	3.0	5.0	6.0	182.0	171.0
seq67167	2.0	0.0	0.0	0.0	0.0	0.0	0.0	0.0	0.0	0.0	0.0	0.0	0.0	17.0	1.0	0.0	0.0	0.0	0.0	0.0	2.0	0.0	0.0	0.0	0.0	0.0	0.0	0.0	0.0	0.0	0.0	0.0	0.0	0.0	0.0	0.0	0.0	0.0	0.0	0.0	0.0	0.0	0.0	0.0	0.0	0.0	0.0	0.0	0.0
seq15239	0.0	0.0	0.0	0.0	0.0	0.0	0.0	0.0	0.0	0.0	0.0	0.0	0.0	0.0	0.0	0.0	0.0	0.0	0.0	0.0	1.0	0.0	0.0	0.0	0.0	0.0	0.0	0.0	0.0	0.0	0.0	0.0	0.0	0.0	0.0	0.0	0.0	0.0	0.0	0.0	0.0	0.0	0.0	0.0	0.0	0.0	0.0	0.0	0.0
seq8187	0.0	0.0	0.0	0.0	0.0	0.0	0.0	0.0	0.0	0.0	1.0	0.0	1.0	2.0	0.0	0.0	4.0	0.0	1.0	0.0	1.0	0.0	1.0	0.0	16.0	23.0	0.0	4.0	4.0	0.0	14.0	2.0	12.0	1.0	0.0	0.0	0.0	0.0	0.0	0.0	0.0	0.0	0.0	0.0	0.0	0.0	0.0	0.0	0.0
seq165772	0.0	0.0	0.0	0.0	0.0	0.0	0.0	0.0	0.0	0.0	0.0	0.0	0.0	1.0	0.0	0.0	1.0	0.0	0.0	0.0	0.0	0.0	0.0	1.0	0.0	0.0	0.0	0.0	0.0	0.0	0.0	0.0	0.0	0.0	0.0	0.0	0.0	0.0	0.0	0.0	4.0	0.0	0.0	0.0	0.0	0.0	0.0	0.0	0.0
seq12857	1.0	0.0	0.0	0.0	0.0	0.0	0.0	2.0	0.0	0.0	0.0	7.0	0.0	6.0	4.0	1.0	2.0	0.0	0.0	3.0	3.0	1.0	0.0	0.0	0.0	0.0	2.0	2.0	0.0	0.0	0.0	0.0	0.0	0.0	2.0	1.0	0.0	0.0	0.0	0.0	0.0	0.0	0.0	0.0	1.0	0.0	0.0	2.0	0.0
seq1105	0.0	0.0	0.0	0.0	2.0	0.0	0.0	0.0	0.0	0.0	0.0	11.0	7.0	9.0	59.0	7.0	32.0	20.0	30.0	335.0	87.0	24.0	17.0	0.0	0.0	1.0	0.0	0.0	0.0	0.0	0.0	0.0	0.0	0.0	2.0	0.0	0.0	0.0	0.0	0.0	0.0	7.0	0.0	0.0	0.0	0.0	0.0	0.0	0.0
seq5227	5.0	27.0	2.0	0.0	23.0	2.0	0.0	0.0	1.0	0.0	9.0	0.0	0.0	1.0	0.0	0.0	0.0	0.0	0.0	0.0	0.0	0.0	0.0	0.0	0.0	0.0	0.0	1.0	0.0	0.0	5.0	0.0	5.0	0.0	0.0	0.0	0.0	0.0	0.0	0.0	0.0	0.0	0.0	0.0	1.0	0.0	6.0	0.0	0.0
seq108956	0.0	0.0	0.0	0.0	0.0	0.0	0.0	0.0	0.0	0.0	0.0	0.0	0.0	0.0	0.0	0.0	0.0	0.0	0.0	0.0	0.0	1.0	0.0	0.0	0.0	0.0	0.0	0.0	0.0	0.0	0.0	0.0	0.0	0.0	0.0	0.0	0.0	0.0	0.0	0.0	0.0	0.0	0.0	0.0	0.0	0.0	0.0	0.0	0.0
seq18374	0.0	0.0	0.0	0.0	0.0	0.0	0.0	0.0	0.0	0.0	0.0	0.0	0.0	0.0	0.0	0.0	0.0	0.0	0.0	0.0	0.0	0.0	0.0	0.0	0.0	0.0	0.0	0.0	0.0	0.0	0.0	0.0	0.0	2.0	11.0	0.0	0.0	0.0	0.0	0.0	0.0	0.0	0.0	0.0	0.0	0.0	0.0	0.0	0.0
seq17873	21.0	7.0	2.0	0.0	1.0	0.0	0.0	0.0	0.0	0.0	0.0	2.0	0.0	1.0	0.0	0.0	0.0	0.0	1.0	0.0	0.0	0.0	6.0	0.0	0.0	0.0	0.0	1.0	1.0	0.0	1.0	0.0	0.0	0.0	4.0	0.0	0.0	0.0	0.0	0.0	0.0	0.0	0.0	0.0	0.0	0.0	0.0	0.0	0.0
seq4625	0.0	0.0	0.0	0.0	0.0	0.0	0.0	0.0	0.0	0.0	0.0	0.0	0.0	2.0	0.0	0.0	0.0	0.0	0.0	0.0	0.0	0.0	0.0	0.0	0.0	0.0	0.0	0.0	1.0	0.0	0.0	0.0	0.0	0.0	0.0	0.0	0.0	28.0	34.0	10.0	12.0	0.0	9.0	2.0	7.0	0.0	0.0	109.0	35.0
seq41633	0.0	0.0	0.0	0.0	0.0	0.0	0.0	0.0	0.0	0.0	0.0	0.0	0.0	0.0	0.0	0.0	0.0	0.0	0.0	0.0	2.0	0.0	0.0	0.0	0.0	0.0	0.0	1.0	0.0	0.0	0.0	0.0	0.0	0.0	0.0	0.0	0.0	0.0	0.0	0.0	0.0	0.0	0.0	0.0	0.0	0.0	0.0	0.0	0.0
seq9813	8.0	5.0	1.0	26.0	0.0	1.0	0.0	0.0	1.0	0.0	2.0	0.0	0.0	2.0	1.0	5.0	0.0	0.0	0.0	0.0	0.0	0.0	0.0	0.0	5.0	8.0	0.0	0.0	0.0	1.0	22.0	2.0	3.0	1.0	0.0	0.0	0.0	0.0	0.0	0.0	0.0	0.0	2.0	3.0	0.0	0.0	30.0	0.0	0.0
seq151513	0.0	0.0	0.0	0.0	0.0	0.0	0.0	0.0	0.0	0.0	0.0	1.0	0.0	0.0	0.0	0.0	0.0	1.0	0.0	1.0	1.0	0.0	0.0	2.0	0.0	0.0	0.0	0.0	0.0	0.0	0.0	0.0	0.0	0.0	0.0	0.0	0.0	0.0	0.0	0.0	0.0	0.0	0.0	0.0	0.0	0.0	0.0	1.0	0.0
seq34072	0.0	0.0	0.0	0.0	0.0	0.0	0.0	0.0	0.0	0.0	0.0	0.0	0.0	0.0	0.0	0.0	0.0	0.0	1.0	2.0	3.0	0.0	0.0	7.0	0.0	0.0	0.0	0.0	0.0	1.0	0.0	0.0	0.0	0.0	1.0	3.0	0.0	0.0	0.0	0.0	2.0	1.0	0.0	0.0	2.0	0.0	0.0	7.0	22.0
seq3234	0.0	0.0	0.0	0.0	1.0	0.0	0.0	0.0	0.0	0.0	1.0	1.0	6.0	28.0	7.0	7.0	7.0	1.0	7.0	2.0	3.0	0.0	4.0	0.0	5.0	0.0	0.0	0.0	3.0	0.0	1.0	0.0	0.0	0.0	1.0	9.0	0.0	0.0	0.0	0.0	0.0	0.0	0.0	1.0	0.0	0.0	0.0	0.0	0.0
seq39992	0.0	0.0	0.0	0.0	0.0	0.0	0.0	0.0	0.0	0.0	0.0	0.0	0.0	0.0	0.0	0.0	0.0	0.0	0.0	0.0	0.0	0.0	0.0	0.0	0.0	0.0	0.0	0.0	0.0	0.0	0.0	0.0	0.0	0.0	0.0	0.0	19.0	0.0	0.0	0.0	0.0	0.0	0.0	0.0	2.0	0.0	0.0	0.0	0.0
seq112098	0.0	0.0	0.0	0.0	0.0	0.0	0.0	0.0	0.0	0.0	0.0	0.0	0.0	0.0	0.0	0.0	0.0	0.0	0.0	0.0	0.0	0.0	0.0	0.0	0.0	0.0	0.0	0.0	0.0	0.0	0.0	0.0	0.0	0.0	0.0	0.0	0.0	0.0	0.0	0.0	0.0	0.0	0.0	0.0	0.0	0.0	0.0	0.0	0.0
seq5346	0.0	0.0	0.0	0.0	0.0	0.0	0.0	0.0	0.0	0.0	0.0	0.0	1.0	4.0	11.0	1.0	3.0	15.0	0.0	3.0	2.0	0.0	0.0	40.0	0.0	0.0	0.0	0.0	2.0	0.0	0.0	0.0	0.0	0.0	3.0	1.0	0.0	0.0	0.0	0.0	0.0	0.0	0.0	0.0	3.0	0.0	0.0	6.0	0.0
seq103609	0.0	0.0	0.0	0.0	0.0	0.0	0.0	0.0	0.0	0.0	0.0	0.0	0.0	0.0	0.0	0.0	0.0	0.0	0.0	4.0	2.0	0.0	0.0	0.0	0.0	0.0	0.0	0.0	0.0	0.0	0.0	0.0	0.0	0.0	0.0	0.0	0.0	0.0	0.0	0.0	0.0	0.0	0.0	0.0	0.0	0.0	0.0	3.0	0.0
seq7523	0.0	0.0	0.0	0.0	0.0	0.0	0.0	0.0	1.0	0.0	0.0	18.0	3.0	10.0	16.0	21.0	21.0	4.0	17.0	14.0	22.0	4.0	33.0	13.0	10.0	4.0	0.0	0.0	6.0	4.0	3.0	0.0	2.0	1.0	3.0	55.0	0.0	0.0	3.0	0.0	23.0	0.0	0.0	0.0	0.0	0.0	1.0	3.0	9.0
seq5610	0.0	0.0	0.0	0.0	0.0	0.0	0.0	0.0	0.0	0.0	0.0	0.0	0.0	13.0	0.0	0.0	4.0	0.0	0.0	0.0	8.0	0.0	3.0	2.0	0.0	0.0	0.0	0.0	0.0	0.0	0.0	0.0	0.0	0.0	0.0	1.0	0.0	1.0	0.0	0.0	0.0	0.0	0.0	0.0	0.0	0.0	0.0	1.0	1.0
seq70	941.0	654.0	362.0	7.0	967.0	1271.0	48.0	9.0	193.0	10.0	630.0	0.0	3.0	13.0	25.0	15.0	7.0	5.0	10.0	1.0	6.0	0.0	22.0	0.0	196.0	95.0	2.0	16.0	5.0	7.0	161.0	12.0	1145.0	12.0	0.0	4.0	9.0	9.0	1.0	17.0	3.0	0.0	53.0	9.0	31.0	0.0	231.0	1.0	2.0
seq52979	0.0	0.0	0.0	0.0	0.0	0.0	0.0	0.0	0.0	7.0	0.0	0.0	0.0	0.0	0.0	0.0	0.0	0.0	0.0	0.0	0.0	0.0	0.0	0.0	0.0	0.0	0.0	0.0	0.0	0.0	0.0	0.0	0.0	0.0	0.0	0.0	0.0	0.0	11.0	0.0	5.0	0.0	0.0	0.0	7.0	0.0	0.0	8.0	13.0
seq891	5.0	0.0	75.0	0.0	16.0	2.0	1.0	1.0	39.0	5.0	0.0	1.0	2.0	18.0	13.0	38.0	25.0	11.0	16.0	3.0	8.0	4.0	13.0	37.0	6.0	4.0	0.0	6.0	3.0	3.0	0.0	2.0	0.0	0.0	14.0	8.0	114.0	36.0	17.0	2.0	35.0	13.0	23.0	0.0	2.0	0.0	3.0	104.0	86.0
seq40887	0.0	0.0	0.0	0.0	0.0	0.0	0.0	0.0	0.0	0.0	0.0	1.0	0.0	0.0	0.0	0.0	0.0	1.0	0.0	0.0	0.0	0.0	0.0	5.0	0.0	0.0	1.0	0.0	0.0	0.0	0.0	2.0	0.0	0.0	2.0	0.0	0.0	0.0	0.0	0.0	0.0	0.0	0.0	0.0	0.0	0.0	0.0	0.0	0.0
seq37658	0.0	0.0	0.0	0.0	0.0	0.0	0.0	0.0	0.0	0.0	0.0	0.0	0.0	0.0	0.0	0.0	0.0	0.0	0.0	0.0	0.0	0.0	0.0	0.0	0.0	0.0	0.0	0.0	0.0	0.0	0.0	0.0	0.0	0.0	0.0	0.0	22.0	0.0	0.0	0.0	0.0	0.0	0.0	0.0	0.0	0.0	0.0	0.0	0.0
seq18525	0.0	0.0	0.0	0.0	0.0	0.0	0.0	0.0	0.0	0.0	0.0	0.0	0.0	0.0	0.0	0.0	0.0	0.0	0.0	0.0	0.0	0.0	0.0	0.0	0.0	0.0	0.0	0.0	0.0	0.0	0.0	0.0	0.0	0.0	0.0	0.0	0.0	0.0	0.0	0.0	0.0	0.0	0.0	0.0	0.0	0.0	0.0	0.0	0.0
seq8614	0.0	0.0	0.0	0.0	0.0	0.0	0.0	0.0	0.0	0.0	0.0	0.0	0.0	2.0	2.0	0.0	10.0	0.0	0.0	5.0	1.0	1.0	6.0	0.0	6.0	0.0	0.0	0.0	0.0	0.0	0.0	0.0	0.0	0.0	0.0	0.0	10.0	35.0	20.0	0.0	47.0	0.0	12.0	2.0	28.0	0.0	2.0	113.0	99.0
seq22463	0.0	0.0	0.0	0.0	0.0	0.0	0.0	0.0	0.0	0.0	0.0	0.0	0.0	0.0	0.0	0.0	0.0	0.0	0.0	0.0	0.0	0.0	0.0	5.0	0.0	0.0	0.0	1.0	8.0	0.0	0.0	0.0	0.0	0.0	0.0	0.0	0.0	0.0	0.0	0.0	7.0	0.0	0.0	0.0	0.0	0.0	0.0	2.0	0.0
seq9686	1.0	3.0	1.0	0.0	4.0	3.0	1.0	0.0	1.0	0.0	2.0	0.0	0.0	0.0	0.0	0.0	0.0	0.0	0.0	0.0	0.0	0.0	0.0	0.0	0.0	1.0	0.0	0.0	0.0	0.0	7.0	0.0	5.0	0.0	0.0	0.0	0.0	0.0	0.0	0.0	0.0	0.0	0.0	0.0	0.0	0.0	1.0	0.0	0.0
seq67277	0.0	0.0	0.0	0.0	0.0	0.0	0.0	0.0	0.0	0.0	0.0	0.0	0.0	0.0	0.0	0.0	1.0	0.0	0.0	0.0	0.0	0.0	0.0	0.0	0.0	0.0	0.0	0.0	0.0	0.0	0.0	0.0	0.0	0.0	0.0	0.0	0.0	3.0	0.0	0.0	0.0	0.0	0.0	0.0	0.0	0.0	0.0	0.0	0.0
seq40040	0.0	0.0	0.0	0.0	0.0	0.0	0.0	0.0	0.0	0.0	0.0	2.0	0.0	0.0	0.0	0.0	0.0	0.0	1.0	0.0	3.0	0.0	0.0	0.0	2.0	0.0	0.0	0.0	3.0	0.0	0.0	0.0	0.0	0.0	1.0	0.0	0.0	0.0	0.0	0.0	0.0	0.0	0.0	0.0	0.0	0.0	0.0	3.0	1.0
seq5111	0.0	0.0	0.0	0.0	0.0	0.0	0.0	0.0	0.0	0.0	0.0	5.0	1.0	1.0	14.0	9.0	4.0	1.0	0.0	10.0	7.0	2.0	5.0	24.0	2.0	0.0	0.0	0.0	4.0	0.0	0.0	0.0	1.0	0.0	9.0	4.0	33.0	24.0	0.0	7.0	118.0	3.0	4.0	0.0	4.0	0.0	2.0	9.0	30.0
seq1363	0.0	0.0	14.0	0.0	0.0	0.0	0.0	0.0	0.0	3.0	0.0	63.0	7.0	6.0	7.0	18.0	3.0	0.0	6.0	2.0	2.0	3.0	0.0	153.0	0.0	1.0	0.0	15.0	7.0	0.0	0.0	0.0	2.0	1.0	88.0	29.0	20.0	20.0	20.0	0.0	106.0	22.0	38.0	0.0	8.0	6.0	11.0	174.0	416.0
seq55717	0.0	0.0	0.0	0.0	0.0	0.0	0.0	0.0	0.0	0.0	0.0	0.0	0.0	0.0	0.0	0.0	0.0	0.0	0.0	0.0	0.0	0.0	0.0	0.0	0.0	0.0	0.0	0.0	0.0	0.0	0.0	0.0	0.0	0.0	0.0	0.0	0.0	0.0	1.0	10.0	0.0	0.0	0.0	0.0	0.0	0.0	0.0	0.0	0.0
seq29495	0.0	0.0	0.0	0.0	0.0	0.0	0.0	0.0	0.0	0.0	0.0	0.0	5.0	31.0	3.0	0.0	4.0	1.0	0.0	2.0	1.0	0.0	2.0	11.0	2.0	0.0	0.0	0.0	0.0	0.0	0.0	0.0	0.0	0.0	3.0	0.0	0.0	0.0	0.0	0.0	2.0	0.0	0.0	0.0	0.0	0.0	0.0	1.0	4.0
seq305	0.0	0.0	0.0	0.0	0.0	0.0	0.0	0.0	0.0	0.0	0.0	0.0	4.0	0.0	1.0	0.0	1.0	0.0	0.0	1.0	5.0	0.0	0.0	0.0	0.0	0.0	0.0	0.0	0.0	2.0	0.0	0.0	0.0	0.0	0.0	4.0	15.0	54.0	39.0	0.0	37.0	0.0	21.0	0.0	0.0	0.0	1.0	337.0	37.0
seq409	0.0	0.0	0.0	0.0	0.0	0.0	0.0	0.0	0.0	0.0	0.0	0.0	0.0	0.0	0.0	0.0	0.0	0.0	0.0	0.0	0.0	0.0	0.0	0.0	0.0	0.0	0.0	0.0	3.0	0.0	0.0	0.0	0.0	0.0	0.0	0.0	0.0	0.0	0.0	0.0	0.0	0.0	0.0	0.0	0.0	0.0	0.0	0.0	0.0
seq46678	0.0	0.0	0.0	0.0	0.0	0.0	0.0	0.0	0.0	0.0	0.0	0.0	0.0	0.0	0.0	0.0	0.0	1.0	0.0	0.0	0.0	0.0	0.0	0.0	0.0	2.0	29.0	0.0	0.0	0.0	0.0	0.0	0.0	0.0	0.0	4.0	3.0	0.0	0.0	0.0	0.0	0.0	0.0	0.0	0.0	0.0	0.0	0.0	0.0
seq102586	0.0	0.0	0.0	0.0	0.0	0.0	0.0	0.0	0.0	0.0	0.0	0.0	0.0	0.0	0.0	0.0	0.0	0.0	0.0	0.0	0.0	0.0	0.0	0.0	0.0	0.0	0.0	0.0	0.0	0.0	0.0	0.0	0.0	0.0	0.0	0.0	0.0	0.0	0.0	0.0	0.0	1.0	0.0	1.0	0.0	0.0	0.0	0.0	0.0
seq90657	0.0	0.0	0.0	1.0	0.0	0.0	0.0	0.0	0.0	0.0	0.0	0.0	0.0	0.0	0.0	0.0	0.0	0.0	0.0	0.0	0.0	0.0	0.0	0.0	0.0	0.0	0.0	0.0	1.0	19.0	0.0	0.0	0.0	0.0	0.0	0.0	0.0	0.0	0.0	0.0	0.0	0.0	0.0	0.0	0.0	0.0	0.0	0.0	0.0
seq5983	2.0	0.0	0.0	0.0	0.0	0.0	1.0	0.0	0.0	0.0	4.0	0.0	0.0	1.0	0.0	0.0	0.0	0.0	0.0	0.0	0.0	0.0	0.0	0.0	13.0	6.0	0.0	1.0	0.0	0.0	0.0	0.0	4.0	0.0	0.0	0.0	0.0	0.0	0.0	0.0	0.0	0.0	0.0	0.0	0.0	0.0	0.0	0.0	0.0
seq6087	0.0	0.0	0.0	0.0	0.0	0.0	0.0	0.0	0.0	0.0	0.0	0.0	0.0	0.0	0.0	2.0	0.0	0.0	4.0	0.0	0.0	1.0	1.0	9.0	0.0	0.0	0.0	1.0	0.0	0.0	0.0	0.0	0.0	0.0	0.0	5.0	0.0	0.0	0.0	0.0	0.0	0.0	0.0	0.0	0.0	0.0	0.0	0.0	14.0
seq932	12.0	5.0	49.0	0.0	3.0	0.0	1.0	0.0	0.0	9.0	7.0	82.0	1.0	16.0	11.0	10.0	16.0	9.0	11.0	13.0	1.0	0.0	4.0	5.0	24.0	37.0	0.0	3.0	5.0	0.0	0.0	0.0	6.0	1.0	16.0	13.0	22.0	1.0	0.0	0.0	7.0	1.0	41.0	2.0	0.0	0.0	3.0	7.0	26.0
seq75898	0.0	0.0	0.0	0.0	0.0	0.0	0.0	0.0	0.0	0.0	0.0	0.0	0.0	0.0	3.0	1.0	0.0	0.0	0.0	0.0	0.0	0.0	0.0	0.0	0.0	0.0	0.0	0.0	0.0	0.0	0.0	0.0	0.0	0.0	0.0	0.0	0.0	0.0	0.0	0.0	0.0	0.0	0.0	0.0	0.0	0.0	0.0	0.0	0.0
seq132713	0.0	0.0	0.0	0.0	0.0	0.0	0.0	0.0	0.0	0.0	0.0	0.0	0.0	0.0	0.0	0.0	0.0	0.0	0.0	0.0	0.0	0.0	0.0	0.0	0.0	0.0	0.0	0.0	0.0	0.0	0.0	0.0	0.0	0.0	0.0	0.0	1.0	0.0	0.0	0.0	0.0	0.0	0.0	0.0	0.0	0.0	0.0	0.0	0.0
seq36172	0.0	0.0	0.0	0.0	0.0	0.0	0.0	0.0	0.0	0.0	0.0	0.0	0.0	0.0	0.0	0.0	0.0	0.0	0.0	0.0	0.0	0.0	0.0	0.0	0.0	0.0	0.0	0.0	0.0	0.0	0.0	0.0	0.0	0.0	0.0	0.0	0.0	0.0	0.0	0.0	0.0	0.0	0.0	0.0	0.0	0.0	0.0	0.0	0.0
seq6338	0.0	0.0	3.0	0.0	0.0	0.0	0.0	0.0	0.0	0.0	0.0	0.0	0.0	0.0	0.0	0.0	0.0	0.0	0.0	0.0	0.0	0.0	0.0	0.0	0.0	0.0	0.0	0.0	1.0	0.0	0.0	0.0	0.0	0.0	0.0	0.0	0.0	0.0	0.0	0.0	0.0	0.0	0.0	0.0	0.0	0.0	0.0	0.0	0.0
seq38949	0.0	0.0	0.0	0.0	0.0	0.0	0.0	0.0	0.0	0.0	0.0	1.0	0.0	0.0	0.0	0.0	0.0	0.0	0.0	4.0	0.0	0.0	0.0	0.0	0.0	0.0	0.0	0.0	0.0	0.0	0.0	0.0	0.0	0.0	1.0	2.0	0.0	0.0	0.0	0.0	0.0	0.0	0.0	0.0	0.0	0.0	0.0	0.0	0.0
seq7128	0.0	0.0	0.0	0.0	0.0	0.0	0.0	0.0	0.0	0.0	0.0	9.0	1.0	0.0	1.0	1.0	0.0	0.0	0.0	0.0	0.0	0.0	0.0	0.0	0.0	0.0	0.0	0.0	1.0	0.0	0.0	0.0	0.0	0.0	1.0	2.0	0.0	0.0	0.0	0.0	0.0	0.0	0.0	0.0	0.0	0.0	0.0	0.0	0.0
seq134980	0.0	0.0	0.0	0.0	0.0	0.0	0.0	0.0	0.0	0.0	0.0	0.0	0.0	0.0	0.0	0.0	0.0	0.0	0.0	0.0	0.0	0.0	0.0	0.0	0.0	0.0	0.0	0.0	0.0	0.0	0.0	0.0	0.0	0.0	0.0	0.0	0.0	0.0	0.0	0.0	0.0	0.0	0.0	0.0	0.0	0.0	0.0	0.0	0.0
seq4549	0.0	0.0	0.0	0.0	0.0	0.0	0.0	0.0	0.0	0.0	0.0	0.0	0.0	0.0	0.0	0.0	0.0	0.0	0.0	0.0	0.0	0.0	0.0	2.0	0.0	0.0	0.0	3.0	0.0	0.0	0.0	0.0	0.0	0.0	8.0	1.0	0.0	7.0	0.0	13.0	39.0	16.0	0.0	0.0	6.0	0.0	1.0	1.0	45.0
seq36717	0.0	0.0	0.0	0.0	0.0	0.0	0.0	0.0	0.0	0.0	0.0	0.0	0.0	0.0	6.0	0.0	0.0	1.0	0.0	0.0	0.0	0.0	0.0	0.0	0.0	0.0	0.0	3.0	1.0	0.0	0.0	0.0	0.0	0.0	4.0	0.0	0.0	0.0	0.0	0.0	0.0	0.0	0.0	0.0	0.0	0.0	0.0	0.0	0.0
seq1917	0.0	0.0	0.0	0.0	0.0	0.0	0.0	0.0	0.0	0.0	0.0	0.0	0.0	2.0	0.0	4.0	0.0	0.0	0.0	2.0	0.0	0.0	0.0	0.0	2.0	1.0	0.0	0.0	0.0	0.0	0.0	0.0	0.0	0.0	0.0	0.0	0.0	9.0	2.0	10.0	3.0	0.0	0.0	0.0	0.0	0.0	0.0	0.0	10.0
seq29946	0.0	0.0	0.0	0.0	0.0	0.0	0.0	0.0	0.0	0.0	0.0	0.0	0.0	0.0	0.0	0.0	0.0	0.0	0.0	0.0	0.0	0.0	0.0	0.0	0.0	0.0	0.0	0.0	0.0	0.0	0.0	0.0	0.0	0.0	0.0	0.0	0.0	0.0	0.0	0.0	0.0	6.0	0.0	0.0	0.0	0.0	0.0	0.0	0.0
seq6235	0.0	0.0	0.0	0.0	0.0	0.0	0.0	0.0	0.0	0.0	0.0	0.0	0.0	0.0	0.0	0.0	0.0	0.0	0.0	0.0	0.0	0.0	0.0	0.0	0.0	0.0	0.0	0.0	0.0	0.0	0.0	0.0	0.0	0.0	0.0	0.0	0.0	0.0	0.0	0.0	0.0	0.0	0.0	0.0	0.0	0.0	0.0	0.0	0.0
seq33235	0.0	0.0	0.0	0.0	0.0	0.0	0.0	0.0	0.0	0.0	0.0	0.0	0.0	0.0	0.0	0.0	0.0	0.0	0.0	0.0	0.0	0.0	0.0	0.0	0.0	0.0	0.0	0.0	0.0	0.0	0.0	0.0	0.0	0.0	0.0	0.0	0.0	0.0	0.0	0.0	0.0	0.0	0.0	0.0	0.0	0.0	0.0	0.0	0.0
seq21831	0.0	0.0	0.0	0.0	1.0	0.0	0.0	7.0	0.0	2.0	0.0	0.0	0.0	0.0	0.0	0.0	0.0	0.0	0.0	0.0	0.0	0.0	0.0	0.0	0.0	0.0	0.0	0.0	0.0	0.0	0.0	0.0	0.0	0.0	0.0	0.0	0.0	0.0	0.0	0.0	0.0	0.0	0.0	0.0	0.0	0.0	0.0	0.0	0.0
seq11240	0.0	0.0	0.0	0.0	0.0	0.0	0.0	0.0	0.0	0.0	0.0	0.0	0.0	0.0	0.0	0.0	0.0	1.0	1.0	0.0	0.0	0.0	2.0	0.0	0.0	0.0	0.0	3.0	0.0	0.0	0.0	0.0	0.0	0.0	0.0	0.0	0.0	0.0	0.0	4.0	0.0	0.0	0.0	0.0	0.0	0.0	0.0	0.0	0.0
seq3638	7.0	0.0	0.0	0.0	0.0	0.0	0.0	1.0	0.0	0.0	0.0	0.0	0.0	0.0	0.0	0.0	0.0	0.0	0.0	0.0	1.0	0.0	0.0	0.0	0.0	0.0	0.0	0.0	0.0	0.0	0.0	0.0	1.0	0.0	0.0	0.0	0.0	0.0	0.0	0.0	0.0	0.0	0.0	0.0	0.0	0.0	0.0	0.0	0.0
seq7951	2.0	4.0	1.0	0.0	4.0	2.0	0.0	0.0	1.0	0.0	0.0	0.0	0.0	0.0	0.0	0.0	0.0	0.0	0.0	0.0	0.0	0.0	0.0	0.0	1.0	0.0	0.0	0.0	0.0	0.0	0.0	0.0	2.0	0.0	0.0	0.0	0.0	0.0	0.0	0.0	0.0	0.0	0.0	0.0	0.0	0.0	3.0	0.0	0.0
seq1859	0.0	0.0	0.0	0.0	0.0	0.0	0.0	0.0	0.0	0.0	0.0	7.0	2.0	4.0	0.0	0.0	0.0	0.0	5.0	0.0	5.0	1.0	5.0	22.0	1.0	0.0	34.0	3.0	0.0	0.0	0.0	5.0	0.0	0.0	42.0	38.0	0.0	4.0	21.0	0.0	16.0	2.0	0.0	0.0	0.0	0.0	2.0	6.0	13.0
seq60940	0.0	0.0	0.0	0.0	0.0	0.0	0.0	0.0	0.0	5.0	0.0	1.0	0.0	0.0	0.0	0.0	0.0	0.0	0.0	0.0	0.0	0.0	0.0	0.0	0.0	0.0	0.0	0.0	0.0	0.0	0.0	0.0	0.0	0.0	0.0	0.0	0.0	0.0	0.0	0.0	0.0	0.0	0.0	0.0	0.0	0.0	0.0	1.0	12.0
seq10372	0.0	0.0	0.0	0.0	0.0	0.0	0.0	0.0	0.0	0.0	0.0	0.0	0.0	0.0	0.0	0.0	0.0	0.0	0.0	0.0	0.0	0.0	0.0	0.0	0.0	1.0	2.0	0.0	2.0	5.0	0.0	0.0	0.0	1.0	9.0	1.0	0.0	0.0	0.0	0.0	0.0	0.0	0.0	0.0	0.0	0.0	0.0	4.0	0.0
seq81259	0.0	0.0	0.0	0.0	0.0	0.0	0.0	0.0	0.0	0.0	0.0	0.0	0.0	0.0	0.0	0.0	0.0	0.0	0.0	0.0	0.0	0.0	0.0	2.0	1.0	4.0	0.0	0.0	1.0	1.0	0.0	0.0	2.0	0.0	2.0	15.0	0.0	0.0	0.0	0.0	0.0	0.0	0.0	0.0	0.0	0.0	0.0	0.0	0.0
seq8729	0.0	0.0	0.0	0.0	0.0	0.0	0.0	0.0	0.0	0.0	0.0	0.0	0.0	0.0	0.0	0.0	0.0	0.0	0.0	0.0	0.0	0.0	0.0	0.0	0.0	0.0	0.0	0.0	0.0	0.0	0.0	0.0	0.0	0.0	0.0	0.0	5.0	0.0	0.0	0.0	0.0	0.0	0.0	0.0	0.0	0.0	0.0	0.0	0.0
seq431	0.0	0.0	0.0	0.0	0.0	0.0	0.0	0.0	0.0	0.0	0.0	0.0	0.0	0.0	0.0	0.0	0.0	0.0	0.0	0.0	0.0	0.0	0.0	0.0	0.0	0.0	0.0	0.0	0.0	0.0	0.0	0.0	0.0	0.0	0.0	0.0	0.0	0.0	0.0	0.0	0.0	0.0	0.0	0.0	0.0	0.0	0.0	0.0	0.0
seq26988	0.0	1.0	0.0	0.0	0.0	0.0	0.0	0.0	0.0	0.0	0.0	0.0	5.0	0.0	3.0	0.0	1.0	0.0	1.0	0.0	0.0	0.0	0.0	0.0	1.0	1.0	0.0	1.0	2.0	0.0	0.0	0.0	0.0	0.0	0.0	1.0	0.0	0.0	0.0	0.0	0.0	0.0	0.0	0.0	0.0	0.0	0.0	1.0	0.0
seq22704	0.0	0.0	0.0	0.0	0.0	0.0	0.0	0.0	0.0	0.0	0.0	0.0	0.0	0.0	0.0	0.0	0.0	0.0	0.0	0.0	0.0	0.0	0.0	0.0	0.0	0.0	0.0	0.0	0.0	0.0	0.0	0.0	0.0	0.0	0.0	0.0	0.0	0.0	0.0	0.0	0.0	0.0	0.0	0.0	0.0	0.0	0.0	0.0	0.0
seq22311	0.0	0.0	0.0	0.0	0.0	0.0	0.0	0.0	0.0	0.0	0.0	0.0	0.0	0.0	0.0	0.0	0.0	0.0	0.0	0.0	0.0	0.0	0.0	0.0	0.0	0.0	0.0	0.0	0.0	0.0	0.0	0.0	0.0	0.0	0.0	0.0	22.0	0.0	0.0	0.0	0.0	0.0	0.0	0.0	0.0	0.0	0.0	0.0	0.0
seq50685	0.0	0.0	0.0	0.0	0.0	0.0	0.0	0.0	0.0	1.0	0.0	0.0	0.0	0.0	0.0	0.0	0.0	0.0	0.0	0.0	0.0	0.0	0.0	0.0	0.0	0.0	0.0	0.0	0.0	0.0	0.0	0.0	0.0	0.0	0.0	0.0	0.0	0.0	0.0	0.0	0.0	0.0	0.0	0.0	0.0	0.0	0.0	0.0	0.0
seq720	0.0	0.0	0.0	0.0	0.0	0.0	0.0	0.0	0.0	0.0	16.0	3.0	2.0	0.0	0.0	2.0	0.0	0.0	0.0	2.0	2.0	0.0	0.0	4.0	8.0	6.0	0.0	6.0	6.0	0.0	10.0	0.0	0.0	0.0	0.0	16.0	0.0	2.0	0.0	0.0	0.0	0.0	0.0	0.0	0.0	0.0	2.0	2.0	1.0
seq1354	0.0	0.0	0.0	0.0	0.0	0.0	0.0	0.0	0.0	0.0	0.0	0.0	0.0	0.0	0.0	0.0	0.0	0.0	0.0	0.0	0.0	0.0	0.0	0.0	0.0	0.0	0.0	0.0	0.0	0.0	0.0	0.0	0.0	0.0	0.0	0.0	0.0	0.0	0.0	0.0	0.0	0.0	0.0	0.0	0.0	0.0	0.0	0.0	0.0
seq94743	0.0	0.0	0.0	0.0	0.0	0.0	0.0	0.0	0.0	0.0	0.0	0.0	0.0	0.0	0.0	0.0	0.0	0.0	0.0	2.0	3.0	0.0	0.0	0.0	0.0	0.0	0.0	0.0	0.0	0.0	0.0	0.0	0.0	1.0	0.0	0.0	0.0	0.0	0.0	0.0	1.0	0.0	0.0	0.0	0.0	0.0	0.0	6.0	1.0
seq31170	0.0	0.0	0.0	0.0	0.0	0.0	0.0	0.0	0.0	0.0	0.0	0.0	0.0	0.0	0.0	0.0	0.0	0.0	0.0	0.0	0.0	0.0	0.0	0.0	0.0	0.0	0.0	0.0	0.0	0.0	0.0	8.0	0.0	0.0	1.0	1.0	0.0	0.0	0.0	0.0	0.0	0.0	0.0	0.0	0.0	0.0	0.0	1.0	1.0
seq6446	0.0	0.0	0.0	0.0	0.0	0.0	0.0	0.0	0.0	0.0	0.0	0.0	0.0	0.0	0.0	0.0	0.0	0.0	1.0	0.0	0.0	0.0	0.0	0.0	0.0	0.0	0.0	0.0	0.0	0.0	0.0	0.0	0.0	0.0	1.0	0.0	0.0	0.0	0.0	0.0	0.0	0.0	0.0	0.0	0.0	0.0	0.0	0.0	0.0
seq16452	0.0	0.0	0.0	0.0	0.0	0.0	0.0	0.0	0.0	0.0	0.0	0.0	0.0	0.0	0.0	0.0	0.0	0.0	0.0	0.0	0.0	0.0	0.0	0.0	0.0	0.0	0.0	0.0	0.0	0.0	0.0	0.0	0.0	0.0	0.0	0.0	0.0	0.0	0.0	0.0	0.0	0.0	0.0	0.0	0.0	0.0	0.0	0.0	0.0
seq21603	0.0	0.0	0.0	0.0	0.0	0.0	0.0	0.0	0.0	4.0	0.0	0.0	0.0	0.0	0.0	0.0	0.0	0.0	0.0	0.0	2.0	0.0	0.0	0.0	1.0	0.0	0.0	0.0	0.0	0.0	0.0	0.0	0.0	0.0	0.0	0.0	0.0	0.0	0.0	0.0	0.0	0.0	0.0	0.0	0.0	0.0	0.0	1.0	0.0
seq56868	0.0	0.0	0.0	0.0	0.0	0.0	0.0	0.0	0.0	0.0	0.0	0.0	0.0	0.0	0.0	0.0	0.0	0.0	0.0	1.0	0.0	0.0	0.0	0.0	0.0	0.0	0.0	0.0	0.0	0.0	0.0	0.0	0.0	0.0	0.0	0.0	0.0	0.0	0.0	0.0	0.0	0.0	0.0	0.0	0.0	0.0	0.0	0.0	1.0
seq11932	0.0	0.0	0.0	0.0	0.0	0.0	0.0	0.0	0.0	0.0	0.0	0.0	0.0	2.0	0.0	0.0	10.0	2.0	0.0	0.0	0.0	0.0	0.0	0.0	0.0	0.0	0.0	0.0	2.0	0.0	0.0	0.0	0.0	0.0	0.0	1.0	1.0	0.0	0.0	0.0	8.0	0.0	0.0	0.0	1.0	0.0	0.0	1.0	6.0
seq20664	0.0	0.0	0.0	0.0	0.0	0.0	0.0	0.0	0.0	0.0	0.0	0.0	0.0	8.0	1.0	2.0	4.0	0.0	2.0	1.0	1.0	0.0	0.0	0.0	0.0	0.0	0.0	0.0	0.0	0.0	1.0	0.0	0.0	0.0	0.0	0.0	0.0	0.0	0.0	0.0	0.0	0.0	0.0	0.0	0.0	0.0	0.0	0.0	0.0
seq53616	0.0	0.0	0.0	0.0	0.0	0.0	0.0	0.0	0.0	0.0	0.0	0.0	0.0	0.0	0.0	0.0	0.0	0.0	0.0	0.0	0.0	0.0	0.0	0.0	0.0	0.0	0.0	0.0	0.0	0.0	0.0	0.0	0.0	0.0	0.0	0.0	4.0	0.0	1.0	1.0	0.0	0.0	0.0	0.0	0.0	0.0	0.0	0.0	0.0
seq18519	0.0	0.0	0.0	0.0	0.0	0.0	0.0	0.0	0.0	0.0	0.0	5.0	0.0	0.0	0.0	1.0	0.0	0.0	1.0	0.0	4.0	0.0	0.0	4.0	0.0	2.0	0.0	3.0	3.0	0.0	0.0	0.0	1.0	1.0	21.0	7.0	0.0	0.0	1.0	0.0	0.0	0.0	0.0	0.0	0.0	0.0	0.0	2.0	11.0
seq6107	0.0	0.0	0.0	0.0	1.0	0.0	0.0	0.0	0.0	0.0	0.0	6.0	1.0	4.0	7.0	0.0	2.0	2.0	0.0	34.0	1.0	0.0	11.0	0.0	0.0	0.0	0.0	0.0	0.0	0.0	0.0	0.0	0.0	0.0	5.0	0.0	0.0	0.0	0.0	0.0	0.0	0.0	0.0	0.0	0.0	0.0	0.0	22.0	0.0
seq4391	0.0	0.0	0.0	0.0	0.0	0.0	0.0	0.0	0.0	0.0	0.0	2.0	2.0	3.0	27.0	21.0	1.0	5.0	12.0	3.0	2.0	0.0	0.0	31.0	0.0	0.0	0.0	0.0	0.0	0.0	0.0	0.0	0.0	0.0	0.0	1.0	0.0	4.0	16.0	0.0	6.0	0.0	0.0	0.0	1.0	0.0	0.0	15.0	7.0
seq1330	0.0	0.0	0.0	0.0	3.0	0.0	2.0	0.0	0.0	0.0	0.0	254.0	38.0	111.0	162.0	29.0	59.0	59.0	20.0	357.0	79.0	11.0	94.0	21.0	2.0	1.0	101.0	12.0	29.0	3.0	4.0	0.0	10.0	4.0	68.0	71.0	34.0	6.0	0.0	0.0	2.0	0.0	1.0	0.0	5.0	0.0	0.0	218.0	4.0
seq15078	0.0	0.0	0.0	0.0	0.0	0.0	0.0	0.0	0.0	0.0	0.0	4.0	0.0	1.0	2.0	0.0	0.0	0.0	0.0	0.0	4.0	0.0	0.0	2.0	0.0	0.0	0.0	0.0	0.0	0.0	0.0	0.0	0.0	0.0	0.0	9.0	0.0	0.0	0.0	0.0	0.0	0.0	0.0	0.0	0.0	0.0	0.0	0.0	0.0
seq23336	0.0	0.0	0.0	0.0	0.0	0.0	0.0	0.0	0.0	0.0	0.0	0.0	0.0	0.0	0.0	0.0	0.0	0.0	0.0	0.0	0.0	0.0	0.0	0.0	0.0	0.0	0.0	0.0	0.0	0.0	0.0	0.0	0.0	0.0	0.0	1.0	0.0	0.0	0.0	0.0	0.0	0.0	0.0	0.0	0.0	0.0	0.0	6.0	1.0
seq5242	0.0	0.0	0.0	0.0	0.0	0.0	0.0	0.0	0.0	0.0	0.0	0.0	3.0	8.0	1.0	7.0	6.0	1.0	0.0	3.0	4.0	1.0	6.0	0.0	0.0	4.0	14.0	5.0	5.0	3.0	54.0	0.0	13.0	1.0	1.0	6.0	0.0	0.0	0.0	0.0	0.0	0.0	0.0	0.0	1.0	1.0	1.0	0.0	0.0
seq4885	0.0	0.0	0.0	0.0	0.0	0.0	0.0	0.0	0.0	0.0	0.0	0.0	0.0	0.0	0.0	0.0	0.0	0.0	0.0	0.0	0.0	0.0	0.0	0.0	0.0	0.0	0.0	0.0	0.0	0.0	0.0	0.0	0.0	0.0	0.0	0.0	0.0	27.0	0.0	0.0	1.0	0.0	0.0	0.0	0.0	0.0	0.0	11.0	0.0
seq1900	0.0	0.0	0.0	0.0	0.0	0.0	0.0	0.0	0.0	0.0	0.0	0.0	0.0	2.0	0.0	0.0	0.0	1.0	0.0	0.0	0.0	0.0	0.0	1.0	0.0	0.0	0.0	0.0	0.0	0.0	0.0	0.0	0.0	0.0	0.0	0.0	0.0	0.0	0.0	0.0	7.0	0.0	0.0	0.0	0.0	0.0	0.0	0.0	18.0
seq4766	0.0	0.0	0.0	0.0	0.0	0.0	0.0	0.0	0.0	0.0	0.0	8.0	4.0	6.0	17.0	12.0	13.0	1.0	4.0	4.0	6.0	1.0	4.0	82.0	1.0	0.0	2.0	3.0	8.0	0.0	0.0	0.0	0.0	0.0	6.0	17.0	23.0	24.0	25.0	0.0	58.0	13.0	1.0	0.0	0.0	2.0	6.0	279.0	197.0
seq12425	0.0	0.0	0.0	0.0	0.0	0.0	0.0	0.0	0.0	1.0	0.0	1.0	0.0	2.0	2.0	1.0	2.0	0.0	0.0	4.0	6.0	0.0	0.0	21.0	0.0	7.0	0.0	0.0	5.0	0.0	0.0	0.0	0.0	0.0	14.0	3.0	0.0	0.0	0.0	0.0	2.0	0.0	0.0	0.0	0.0	0.0	1.0	5.0	32.0
seq734	0.0	0.0	0.0	0.0	0.0	0.0	0.0	0.0	0.0	0.0	0.0	0.0	0.0	0.0	0.0	0.0	0.0	0.0	0.0	0.0	0.0	0.0	0.0	0.0	0.0	0.0	0.0	0.0	0.0	0.0	0.0	0.0	0.0	0.0	0.0	0.0	0.0	0.0	0.0	0.0	0.0	0.0	0.0	0.0	0.0	0.0	0.0	2.0	0.0
seq44807	0.0	0.0	0.0	0.0	0.0	0.0	0.0	0.0	0.0	1.0	0.0	0.0	0.0	0.0	1.0	0.0	0.0	1.0	8.0	2.0	3.0	0.0	0.0	5.0	4.0	7.0	0.0	0.0	0.0	0.0	0.0	0.0	2.0	0.0	0.0	0.0	0.0	0.0	0.0	11.0	1.0	0.0	0.0	0.0	0.0	0.0	0.0	0.0	4.0
seq15487	0.0	0.0	0.0	0.0	0.0	0.0	0.0	0.0	0.0	0.0	0.0	6.0	1.0	3.0	6.0	4.0	10.0	0.0	15.0	21.0	9.0	1.0	25.0	0.0	0.0	0.0	0.0	0.0	1.0	1.0	0.0	0.0	0.0	0.0	0.0	2.0	0.0	0.0	1.0	0.0	2.0	0.0	0.0	0.0	0.0	0.0	0.0	1.0	1.0
seq67257	0.0	0.0	0.0	0.0	0.0	0.0	0.0	0.0	0.0	0.0	0.0	0.0	0.0	0.0	2.0	1.0	0.0	1.0	0.0	10.0	6.0	0.0	0.0	2.0	0.0	2.0	0.0	0.0	8.0	0.0	0.0	0.0	0.0	1.0	1.0	1.0	0.0	0.0	0.0	0.0	0.0	0.0	0.0	0.0	0.0	0.0	2.0	0.0	0.0
seq1531	1.0	0.0	0.0	0.0	0.0	0.0	0.0	0.0	0.0	0.0	0.0	3.0	35.0	94.0	32.0	43.0	37.0	4.0	102.0	3.0	22.0	31.0	46.0	19.0	142.0	69.0	18.0	1.0	2.0	1.0	8.0	1.0	43.0	0.0	0.0	1.0	0.0	0.0	3.0	0.0	0.0	0.0	0.0	0.0	0.0	0.0	0.0	0.0	0.0
seq36395	2.0	1.0	1.0	0.0	1.0	2.0	0.0	0.0	1.0	0.0	1.0	0.0	0.0	0.0	0.0	1.0	0.0	0.0	0.0	0.0	0.0	0.0	0.0	0.0	2.0	0.0	0.0	0.0	0.0	0.0	0.0	0.0	5.0	0.0	0.0	0.0	0.0	0.0	0.0	0.0	0.0	0.0	0.0	0.0	0.0	0.0	0.0	0.0	0.0
seq107	0.0	0.0	0.0	0.0	0.0	0.0	0.0	0.0	0.0	1.0	0.0	0.0	23.0	19.0	42.0	41.0	127.0	39.0	42.0	2.0	16.0	23.0	79.0	0.0	40.0	130.0	25.0	6.0	41.0	8.0	5.0	49.0	130.0	24.0	1.0	0.0	0.0	0.0	0.0	0.0	0.0	0.0	1.0	0.0	0.0	0.0	3.0	0.0	0.0
seq19515	0.0	0.0	0.0	0.0	0.0	0.0	0.0	0.0	0.0	0.0	0.0	0.0	0.0	2.0	20.0	1.0	2.0	5.0	0.0	3.0	26.0	1.0	5.0	3.0	0.0	0.0	0.0	0.0	0.0	0.0	0.0	0.0	0.0	0.0	1.0	2.0	0.0	0.0	14.0	1.0	0.0	0.0	0.0	0.0	2.0	0.0	0.0	0.0	5.0
seq4953	0.0	0.0	0.0	0.0	0.0	0.0	0.0	0.0	0.0	0.0	0.0	0.0	2.0	0.0	1.0	3.0	0.0	0.0	0.0	0.0	0.0	0.0	0.0	0.0	46.0	24.0	0.0	0.0	0.0	1.0	6.0	0.0	2.0	0.0	0.0	0.0	0.0	0.0	0.0	0.0	0.0	0.0	0.0	0.0	0.0	0.0	0.0	0.0	0.0
seq7126	0.0	0.0	0.0	0.0	0.0	0.0	0.0	0.0	0.0	0.0	0.0	0.0	0.0	2.0	1.0	0.0	2.0	0.0	0.0	1.0	0.0	0.0	0.0	0.0	0.0	2.0	0.0	0.0	0.0	0.0	0.0	0.0	1.0	0.0	1.0	18.0	0.0	0.0	0.0	0.0	0.0	0.0	0.0	0.0	0.0	0.0	0.0	0.0	0.0
seq5138	0.0	0.0	0.0	0.0	0.0	0.0	0.0	0.0	0.0	1.0	0.0	0.0	0.0	0.0	0.0	0.0	0.0	0.0	0.0	0.0	2.0	0.0	0.0	10.0	0.0	0.0	0.0	0.0	4.0	0.0	0.0	1.0	0.0	0.0	2.0	1.0	54.0	5.0	49.0	0.0	69.0	21.0	0.0	0.0	1.0	0.0	0.0	98.0	36.0
seq17944	0.0	0.0	0.0	0.0	0.0	0.0	0.0	0.0	0.0	0.0	0.0	0.0	0.0	0.0	0.0	0.0	0.0	0.0	0.0	0.0	0.0	0.0	0.0	0.0	0.0	0.0	0.0	0.0	0.0	0.0	0.0	0.0	0.0	0.0	0.0	0.0	0.0	0.0	0.0	0.0	0.0	0.0	0.0	0.0	0.0	0.0	0.0	0.0	0.0
seq634	0.0	0.0	0.0	0.0	2.0	0.0	0.0	0.0	0.0	0.0	0.0	0.0	0.0	0.0	0.0	0.0	0.0	0.0	0.0	0.0	0.0	0.0	0.0	0.0	0.0	0.0	0.0	0.0	0.0	0.0	0.0	0.0	0.0	0.0	0.0	0.0	0.0	0.0	0.0	0.0	15.0	0.0	0.0	0.0	6.0	0.0	1.0	1.0	92.0
seq15088	0.0	113.0	17.0	0.0	7.0	0.0	0.0	0.0	0.0	0.0	10.0	0.0	0.0	0.0	0.0	0.0	0.0	0.0	0.0	0.0	0.0	0.0	0.0	0.0	0.0	0.0	0.0	0.0	0.0	0.0	0.0	0.0	0.0	0.0	0.0	0.0	0.0	0.0	0.0	0.0	0.0	0.0	0.0	0.0	0.0	0.0	0.0	0.0	0.0
seq218905	0.0	0.0	0.0	0.0	0.0	0.0	0.0	0.0	0.0	0.0	0.0	0.0	0.0	0.0	0.0	0.0	0.0	0.0	0.0	0.0	0.0	0.0	0.0	0.0	0.0	0.0	0.0	0.0	0.0	0.0	0.0	0.0	0.0	0.0	0.0	0.0	0.0	3.0	0.0	0.0	0.0	0.0	0.0	0.0	0.0	0.0	0.0	0.0	0.0
seq36363	0.0	0.0	0.0	0.0	0.0	0.0	0.0	0.0	0.0	0.0	0.0	0.0	0.0	0.0	0.0	0.0	0.0	0.0	0.0	0.0	0.0	0.0	0.0	0.0	0.0	0.0	0.0	0.0	0.0	0.0	0.0	0.0	0.0	0.0	1.0	0.0	0.0	0.0	0.0	0.0	2.0	0.0	0.0	0.0	2.0	0.0	0.0	0.0	6.0
seq27572	0.0	0.0	0.0	0.0	2.0	0.0	0.0	0.0	0.0	2.0	0.0	0.0	0.0	0.0	0.0	0.0	0.0	0.0	0.0	0.0	0.0	0.0	0.0	0.0	0.0	0.0	0.0	0.0	0.0	0.0	0.0	0.0	0.0	0.0	0.0	0.0	0.0	0.0	0.0	0.0	0.0	0.0	0.0	0.0	0.0	0.0	0.0	0.0	0.0
seq7371	0.0	0.0	6.0	0.0	0.0	0.0	0.0	0.0	0.0	0.0	0.0	0.0	1.0	2.0	1.0	4.0	1.0	0.0	6.0	1.0	3.0	0.0	16.0	10.0	0.0	0.0	0.0	0.0	0.0	0.0	0.0	0.0	0.0	0.0	0.0	0.0	0.0	0.0	0.0	0.0	0.0	0.0	0.0	0.0	0.0	0.0	0.0	0.0	0.0
seq5812	0.0	0.0	0.0	0.0	0.0	0.0	0.0	0.0	0.0	0.0	0.0	8.0	0.0	0.0	0.0	2.0	7.0	0.0	15.0	2.0	2.0	0.0	4.0	0.0	2.0	0.0	0.0	15.0	4.0	0.0	0.0	6.0	1.0	0.0	10.0	6.0	3.0	0.0	0.0	0.0	16.0	2.0	0.0	0.0	0.0	0.0	0.0	4.0	18.0
seq915	0.0	0.0	0.0	0.0	0.0	0.0	0.0	0.0	0.0	0.0	0.0	0.0	0.0	0.0	0.0	0.0	0.0	0.0	0.0	0.0	0.0	0.0	0.0	0.0	0.0	0.0	0.0	0.0	0.0	0.0	0.0	0.0	0.0	0.0	0.0	0.0	0.0	0.0	0.0	0.0	0.0	0.0	0.0	0.0	0.0	0.0	0.0	0.0	0.0
seq3116	0.0	0.0	0.0	0.0	0.0	0.0	0.0	0.0	0.0	0.0	1.0	0.0	0.0	0.0	0.0	0.0	0.0	0.0	0.0	1.0	0.0	0.0	0.0	0.0	1.0	0.0	0.0	0.0	0.0	2.0	0.0	0.0	0.0	0.0	0.0	0.0	0.0	0.0	0.0	0.0	0.0	0.0	0.0	0.0	0.0	0.0	0.0	0.0	1.0
seq95706	0.0	0.0	0.0	0.0	0.0	0.0	0.0	0.0	0.0	0.0	0.0	0.0	0.0	0.0	0.0	0.0	0.0	0.0	0.0	0.0	0.0	0.0	0.0	0.0	0.0	0.0	0.0	0.0	0.0	0.0	0.0	2.0	0.0	0.0	0.0	0.0	12.0	0.0	0.0	0.0	0.0	0.0	0.0	0.0	0.0	0.0	0.0	0.0	0.0
seq1766	0.0	0.0	0.0	0.0	0.0	1.0	0.0	0.0	0.0	0.0	0.0	20.0	7.0	16.0	6.0	2.0	23.0	14.0	6.0	37.0	43.0	2.0	26.0	39.0	1.0	0.0	61.0	5.0	6.0	1.0	1.0	0.0	1.0	2.0	35.0	25.0	17.0	0.0	10.0	0.0	11.0	0.0	11.0	0.0	0.0	0.0	0.0	14.0	10.0
seq11936	0.0	0.0	0.0	0.0	0.0	0.0	0.0	0.0	0.0	0.0	0.0	0.0	0.0	0.0	0.0	0.0	0.0	0.0	0.0	0.0	0.0	0.0	0.0	0.0	0.0	0.0	0.0	0.0	0.0	0.0	0.0	0.0	0.0	0.0	0.0	0.0	0.0	0.0	0.0	16.0	6.0	0.0	0.0	0.0	1.0	0.0	1.0	1.0	22.0
seq3612	0.0	0.0	0.0	0.0	0.0	0.0	0.0	2.0	1.0	2.0	0.0	1.0	1.0	5.0	8.0	7.0	9.0	2.0	15.0	20.0	14.0	2.0	1.0	23.0	11.0	4.0	29.0	3.0	0.0	0.0	0.0	2.0	0.0	0.0	3.0	9.0	0.0	0.0	0.0	0.0	5.0	7.0	14.0	0.0	1.0	0.0	0.0	3.0	13.0
seq73963	0.0	0.0	0.0	0.0	0.0	0.0	0.0	0.0	0.0	0.0	0.0	0.0	0.0	0.0	0.0	0.0	0.0	0.0	0.0	0.0	0.0	0.0	0.0	0.0	0.0	0.0	0.0	0.0	0.0	0.0	0.0	0.0	0.0	0.0	0.0	0.0	0.0	9.0	0.0	0.0	0.0	6.0	0.0	0.0	0.0	0.0	0.0	0.0	0.0
seq11261	0.0	0.0	6.0	0.0	0.0	0.0	0.0	0.0	0.0	0.0	0.0	0.0	0.0	0.0	0.0	0.0	0.0	0.0	0.0	0.0	0.0	0.0	0.0	0.0	0.0	0.0	0.0	0.0	0.0	0.0	0.0	0.0	0.0	0.0	0.0	0.0	0.0	0.0	24.0	0.0	0.0	0.0	0.0	0.0	7.0	0.0	0.0	0.0	0.0
seq177447	0.0	0.0	0.0	0.0	0.0	0.0	0.0	0.0	0.0	0.0	0.0	0.0	0.0	0.0	4.0	0.0	0.0	0.0	0.0	0.0	0.0	0.0	0.0	0.0	0.0	0.0	0.0	0.0	0.0	0.0	0.0	0.0	0.0	0.0	0.0	0.0	0.0	0.0	0.0	0.0	0.0	5.0	0.0	0.0	0.0	0.0	0.0	0.0	0.0
seq4162	0.0	0.0	0.0	0.0	0.0	0.0	0.0	0.0	0.0	0.0	0.0	0.0	1.0	9.0	0.0	11.0	8.0	0.0	63.0	0.0	5.0	2.0	5.0	0.0	0.0	0.0	0.0	0.0	0.0	0.0	0.0	0.0	0.0	0.0	0.0	0.0	0.0	0.0	0.0	0.0	0.0	0.0	0.0	0.0	0.0	0.0	0.0	0.0	0.0
seq3055	0.0	0.0	0.0	0.0	0.0	0.0	0.0	0.0	0.0	0.0	0.0	24.0	4.0	2.0	3.0	10.0	14.0	0.0	10.0	4.0	6.0	4.0	6.0	28.0	3.0	7.0	0.0	7.0	16.0	4.0	3.0	0.0	6.0	1.0	36.0	60.0	0.0	4.0	0.0	0.0	57.0	0.0	8.0	0.0	0.0	0.0	0.0	0.0	13.0
seq4772	0.0	0.0	0.0	0.0	0.0	0.0	0.0	0.0	0.0	0.0	0.0	0.0	0.0	0.0	0.0	1.0	0.0	0.0	0.0	0.0	0.0	0.0	0.0	10.0	0.0	0.0	0.0	0.0	0.0	1.0	0.0	0.0	0.0	2.0	0.0	4.0	0.0	10.0	16.0	0.0	20.0	5.0	0.0	0.0	0.0	0.0	4.0	93.0	25.0
seq3595	0.0	0.0	0.0	0.0	0.0	0.0	0.0	0.0	0.0	0.0	0.0	0.0	0.0	0.0	0.0	0.0	0.0	0.0	0.0	0.0	0.0	0.0	0.0	0.0	0.0	2.0	0.0	0.0	6.0	3.0	1.0	2.0	1.0	0.0	5.0	1.0	0.0	0.0	0.0	0.0	2.0	0.0	0.0	0.0	0.0	0.0	0.0	0.0	1.0
seq13378	0.0	0.0	0.0	0.0	0.0	0.0	0.0	0.0	0.0	0.0	0.0	0.0	0.0	1.0	0.0	0.0	0.0	0.0	0.0	0.0	0.0	0.0	0.0	0.0	3.0	2.0	0.0	0.0	0.0	0.0	0.0	0.0	0.0	0.0	0.0	0.0	0.0	0.0	0.0	0.0	0.0	0.0	0.0	0.0	0.0	0.0	0.0	4.0	6.0
seq7261	0.0	0.0	0.0	0.0	0.0	0.0	0.0	0.0	0.0	1.0	0.0	0.0	0.0	0.0	0.0	0.0	0.0	0.0	0.0	0.0	0.0	0.0	0.0	0.0	0.0	0.0	0.0	0.0	0.0	0.0	0.0	0.0	0.0	0.0	0.0	0.0	0.0	0.0	0.0	0.0	0.0	0.0	0.0	0.0	0.0	0.0	0.0	0.0	0.0
seq4777	0.0	0.0	0.0	0.0	0.0	0.0	0.0	0.0	0.0	0.0	0.0	0.0	53.0	6.0	8.0	7.0	9.0	1.0	6.0	4.0	0.0	1.0	0.0	0.0	3.0	0.0	0.0	5.0	3.0	0.0	9.0	0.0	0.0	0.0	0.0	0.0	0.0	0.0	0.0	0.0	0.0	0.0	0.0	0.0	0.0	0.0	1.0	0.0	0.0
seq16170	0.0	0.0	0.0	0.0	0.0	0.0	0.0	0.0	0.0	0.0	0.0	0.0	0.0	0.0	0.0	0.0	0.0	0.0	0.0	0.0	0.0	0.0	0.0	0.0	3.0	1.0	11.0	6.0	0.0	4.0	2.0	0.0	0.0	0.0	0.0	0.0	0.0	0.0	0.0	0.0	0.0	0.0	0.0	0.0	0.0	0.0	0.0	0.0	0.0
seq55270	0.0	0.0	0.0	0.0	0.0	0.0	0.0	0.0	0.0	0.0	0.0	0.0	0.0	0.0	0.0	0.0	0.0	0.0	0.0	0.0	0.0	0.0	0.0	5.0	0.0	0.0	0.0	0.0	14.0	0.0	0.0	0.0	0.0	0.0	1.0	2.0	0.0	0.0	0.0	0.0	2.0	0.0	0.0	0.0	0.0	0.0	0.0	0.0	0.0
seq12537	0.0	0.0	0.0	0.0	0.0	0.0	0.0	0.0	0.0	0.0	0.0	0.0	0.0	0.0	0.0	0.0	0.0	0.0	0.0	0.0	0.0	0.0	0.0	22.0	1.0	0.0	0.0	1.0	0.0	1.0	0.0	0.0	0.0	0.0	3.0	1.0	0.0	14.0	0.0	0.0	5.0	0.0	0.0	0.0	0.0	0.0	0.0	0.0	25.0
seq16302	0.0	0.0	0.0	0.0	0.0	0.0	0.0	0.0	0.0	0.0	0.0	1.0	0.0	35.0	0.0	0.0	0.0	0.0	0.0	1.0	1.0	0.0	2.0	0.0	0.0	0.0	0.0	0.0	0.0	0.0	0.0	0.0	0.0	0.0	0.0	0.0	0.0	0.0	0.0	0.0	0.0	0.0	0.0	0.0	0.0	0.0	0.0	0.0	0.0
seq20380	0.0	0.0	0.0	0.0	0.0	0.0	0.0	0.0	0.0	0.0	0.0	0.0	0.0	0.0	1.0	0.0	0.0	0.0	0.0	0.0	0.0	0.0	0.0	14.0	0.0	0.0	0.0	0.0	0.0	0.0	0.0	0.0	0.0	0.0	2.0	0.0	0.0	9.0	0.0	0.0	0.0	0.0	0.0	0.0	0.0	0.0	1.0	0.0	2.0
seq141463	0.0	0.0	0.0	0.0	0.0	0.0	0.0	0.0	0.0	0.0	0.0	0.0	0.0	0.0	0.0	0.0	0.0	0.0	0.0	0.0	0.0	0.0	0.0	0.0	0.0	0.0	0.0	0.0	0.0	0.0	0.0	0.0	0.0	0.0	0.0	0.0	0.0	0.0	0.0	7.0	0.0	0.0	0.0	0.0	0.0	0.0	0.0	0.0	0.0
seq17763	0.0	3.0	3.0	0.0	0.0	0.0	0.0	0.0	0.0	0.0	0.0	7.0	0.0	2.0	0.0	3.0	0.0	0.0	0.0	0.0	1.0	0.0	0.0	11.0	0.0	0.0	0.0	0.0	15.0	1.0	1.0	0.0	0.0	0.0	7.0	6.0	0.0	0.0	0.0	0.0	0.0	0.0	0.0	0.0	0.0	0.0	1.0	3.0	0.0
seq21897	0.0	0.0	0.0	0.0	0.0	0.0	0.0	0.0	0.0	0.0	0.0	1.0	0.0	1.0	1.0	0.0	0.0	0.0	0.0	0.0	0.0	0.0	0.0	0.0	0.0	0.0	0.0	7.0	10.0	0.0	0.0	0.0	0.0	0.0	9.0	2.0	0.0	0.0	0.0	0.0	5.0	0.0	0.0	1.0	0.0	0.0	1.0	4.0	14.0
seq1834	0.0	3.0	6.0	0.0	0.0	0.0	0.0	0.0	0.0	1.0	0.0	7.0	5.0	26.0	2.0	1.0	18.0	2.0	28.0	15.0	6.0	0.0	4.0	12.0	1.0	4.0	0.0	0.0	3.0	1.0	0.0	0.0	0.0	0.0	5.0	2.0	38.0	15.0	20.0	1.0	73.0	2.0	19.0	0.0	2.0	0.0	4.0	170.0	106.0
seq50912	0.0	0.0	0.0	0.0	0.0	0.0	0.0	0.0	0.0	0.0	0.0	0.0	0.0	0.0	1.0	0.0	1.0	1.0	0.0	0.0	0.0	0.0	0.0	0.0	0.0	0.0	0.0	0.0	0.0	0.0	0.0	0.0	0.0	0.0	0.0	1.0	0.0	0.0	0.0	0.0	9.0	0.0	0.0	0.0	0.0	0.0	0.0	31.0	10.0
seq117186	0.0	0.0	0.0	0.0	0.0	0.0	0.0	0.0	0.0	0.0	0.0	3.0	0.0	0.0	0.0	2.0	0.0	0.0	0.0	1.0	0.0	0.0	0.0	0.0	0.0	0.0	0.0	0.0	0.0	0.0	0.0	0.0	0.0	0.0	0.0	0.0	0.0	0.0	0.0	0.0	0.0	0.0	0.0	0.0	0.0	0.0	0.0	0.0	0.0
seq10517	0.0	0.0	0.0	0.0	0.0	0.0	0.0	0.0	0.0	0.0	0.0	0.0	0.0	0.0	0.0	0.0	0.0	0.0	0.0	0.0	0.0	0.0	0.0	0.0	0.0	0.0	0.0	0.0	0.0	0.0	0.0	0.0	0.0	0.0	0.0	0.0	0.0	0.0	0.0	0.0	0.0	0.0	0.0	0.0	0.0	0.0	0.0	0.0	0.0
seq1409	3.0	0.0	24.0	0.0	1.0	0.0	1.0	0.0	0.0	7.0	0.0	2.0	3.0	18.0	28.0	3.0	7.0	19.0	7.0	32.0	136.0	3.0	0.0	34.0	1.0	2.0	0.0	7.0	2.0	3.0	1.0	0.0	0.0	0.0	60.0	2.0	0.0	5.0	0.0	6.0	0.0	0.0	0.0	0.0	2.0	0.0	0.0	0.0	1.0
seq7589	0.0	0.0	0.0	0.0	1.0	0.0	0.0	0.0	0.0	11.0	0.0	12.0	4.0	6.0	11.0	5.0	7.0	11.0	6.0	15.0	12.0	7.0	3.0	20.0	2.0	1.0	0.0	3.0	1.0	3.0	0.0	0.0	0.0	0.0	18.0	1.0	96.0	4.0	23.0	0.0	75.0	1.0	22.0	0.0	1.0	0.0	5.0	239.0	234.0
seq2059	0.0	0.0	0.0	0.0	0.0	0.0	0.0	0.0	0.0	0.0	0.0	0.0	0.0	0.0	0.0	0.0	0.0	0.0	0.0	0.0	0.0	0.0	0.0	0.0	0.0	0.0	0.0	0.0	0.0	0.0	0.0	0.0	0.0	0.0	0.0	0.0	0.0	0.0	0.0	0.0	0.0	0.0	0.0	0.0	0.0	0.0	0.0	0.0	0.0
seq6510	0.0	0.0	0.0	0.0	0.0	0.0	0.0	0.0	0.0	0.0	0.0	2.0	0.0	2.0	3.0	0.0	3.0	1.0	3.0	1.0	6.0	0.0	5.0	1.0	2.0	0.0	24.0	0.0	6.0	0.0	0.0	0.0	1.0	0.0	0.0	0.0	20.0	0.0	31.0	0.0	7.0	0.0	0.0	0.0	0.0	0.0	3.0	93.0	2.0
seq87124	0.0	0.0	0.0	0.0	0.0	0.0	0.0	0.0	0.0	0.0	0.0	0.0	0.0	0.0	0.0	0.0	0.0	0.0	0.0	0.0	0.0	0.0	0.0	0.0	0.0	0.0	0.0	0.0	0.0	0.0	0.0	0.0	0.0	0.0	0.0	0.0	0.0	0.0	1.0	0.0	0.0	4.0	0.0	0.0	0.0	0.0	0.0	0.0	0.0
seq23295	1.0	0.0	0.0	0.0	0.0	0.0	0.0	0.0	0.0	0.0	0.0	0.0	0.0	0.0	0.0	0.0	0.0	0.0	0.0	0.0	0.0	0.0	0.0	0.0	0.0	1.0	0.0	0.0	0.0	0.0	0.0	0.0	0.0	0.0	0.0	1.0	0.0	0.0	0.0	0.0	0.0	0.0	0.0	0.0	0.0	0.0	0.0	0.0	0.0
seq23285	0.0	0.0	0.0	0.0	0.0	0.0	0.0	0.0	0.0	0.0	0.0	0.0	0.0	0.0	0.0	0.0	0.0	0.0	0.0	0.0	1.0	0.0	0.0	67.0	0.0	1.0	0.0	0.0	1.0	0.0	0.0	0.0	0.0	0.0	6.0	0.0	47.0	0.0	0.0	0.0	0.0	0.0	0.0	0.0	0.0	0.0	0.0	3.0	1.0
seq985	0.0	0.0	0.0	0.0	0.0	0.0	0.0	0.0	0.0	0.0	0.0	0.0	0.0	0.0	0.0	0.0	0.0	0.0	0.0	0.0	0.0	0.0	0.0	0.0	0.0	0.0	0.0	0.0	0.0	0.0	0.0	0.0	0.0	0.0	0.0	0.0	34.0	0.0	16.0	0.0	3.0	0.0	0.0	0.0	0.0	0.0	0.0	187.0	3.0
seq142872	0.0	0.0	0.0	0.0	0.0	0.0	0.0	0.0	0.0	0.0	0.0	0.0	0.0	0.0	0.0	0.0	0.0	0.0	0.0	0.0	0.0	0.0	0.0	0.0	0.0	0.0	0.0	0.0	0.0	0.0	0.0	0.0	0.0	0.0	0.0	0.0	0.0	0.0	0.0	0.0	0.0	0.0	0.0	0.0	0.0	0.0	0.0	0.0	0.0
seq36045	0.0	0.0	0.0	0.0	0.0	0.0	0.0	0.0	0.0	0.0	0.0	0.0	0.0	0.0	0.0	0.0	0.0	0.0	0.0	0.0	0.0	0.0	0.0	0.0	0.0	0.0	0.0	0.0	0.0	0.0	0.0	0.0	0.0	0.0	0.0	0.0	0.0	1.0	0.0	0.0	0.0	0.0	0.0	0.0	0.0	0.0	0.0	0.0	0.0
seq2453	0.0	0.0	0.0	0.0	0.0	0.0	0.0	0.0	0.0	0.0	0.0	4.0	1.0	0.0	6.0	0.0	10.0	4.0	5.0	3.0	5.0	0.0	0.0	0.0	11.0	0.0	0.0	2.0	1.0	0.0	0.0	0.0	0.0	0.0	0.0	0.0	0.0	0.0	0.0	0.0	1.0	0.0	8.0	0.0	3.0	0.0	0.0	1.0	2.0
seq41068	0.0	1.0	0.0	0.0	0.0	0.0	0.0	0.0	0.0	0.0	0.0	3.0	0.0	4.0	0.0	3.0	4.0	1.0	3.0	0.0	1.0	2.0	6.0	16.0	1.0	0.0	0.0	0.0	0.0	0.0	0.0	0.0	1.0	0.0	2.0	11.0	0.0	0.0	0.0	0.0	6.0	0.0	0.0	1.0	0.0	0.0	1.0	9.0	2.0
seq2450	1.0	0.0	7.0	0.0	0.0	0.0	0.0	0.0	0.0	0.0	0.0	0.0	0.0	0.0	0.0	1.0	0.0	0.0	0.0	0.0	0.0	0.0	0.0	0.0	0.0	0.0	0.0	0.0	0.0	0.0	0.0	0.0	0.0	0.0	0.0	0.0	326.0	80.0	128.0	19.0	160.0	14.0	81.0	5.0	30.0	4.0	24.0	1185.0	269.0
seq5306	0.0	0.0	0.0	0.0	0.0	0.0	0.0	0.0	0.0	0.0	0.0	0.0	2.0	0.0	0.0	0.0	6.0	0.0	0.0	1.0	2.0	0.0	0.0	0.0	0.0	0.0	0.0	0.0	0.0	0.0	0.0	0.0	0.0	0.0	0.0	0.0	0.0	0.0	0.0	0.0	0.0	0.0	0.0	0.0	0.0	0.0	0.0	0.0	1.0
seq150835	0.0	0.0	0.0	0.0	0.0	0.0	0.0	0.0	0.0	0.0	0.0	1.0	0.0	1.0	0.0	1.0	0.0	0.0	0.0	0.0	0.0	0.0	0.0	0.0	0.0	0.0	0.0	0.0	0.0	0.0	0.0	0.0	1.0	0.0	0.0	0.0	0.0	0.0	0.0	0.0	1.0	0.0	0.0	0.0	0.0	0.0	0.0	0.0	0.0
seq13434	0.0	0.0	0.0	0.0	0.0	0.0	0.0	0.0	0.0	0.0	0.0	0.0	0.0	0.0	0.0	0.0	0.0	0.0	0.0	0.0	0.0	0.0	0.0	0.0	0.0	0.0	0.0	0.0	0.0	0.0	0.0	0.0	0.0	0.0	0.0	0.0	0.0	0.0	0.0	0.0	0.0	5.0	7.0	0.0	0.0	0.0	0.0	0.0	0.0
seq962	0.0	0.0	4.0	0.0	0.0	0.0	0.0	1.0	0.0	10.0	0.0	5.0	4.0	8.0	42.0	10.0	29.0	53.0	10.0	47.0	55.0	3.0	13.0	31.0	5.0	1.0	0.0	1.0	5.0	0.0	0.0	0.0	0.0	0.0	26.0	3.0	0.0	8.0	0.0	0.0	21.0	16.0	0.0	0.0	3.0	0.0	1.0	27.0	39.0
seq40441	0.0	0.0	0.0	0.0	0.0	0.0	0.0	0.0	0.0	0.0	0.0	0.0	0.0	0.0	0.0	0.0	0.0	0.0	11.0	0.0	1.0	0.0	0.0	0.0	0.0	0.0	0.0	0.0	0.0	0.0	1.0	0.0	0.0	0.0	1.0	0.0	0.0	0.0	0.0	0.0	0.0	0.0	0.0	0.0	0.0	0.0	0.0	0.0	0.0
seq2458	0.0	0.0	79.0	0.0	1.0	0.0	0.0	0.0	0.0	8.0	0.0	1.0	1.0	10.0	5.0	3.0	4.0	1.0	0.0	6.0	9.0	1.0	7.0	69.0	6.0	5.0	0.0	8.0	6.0	0.0	0.0	0.0	4.0	0.0	65.0	5.0	10.0	36.0	11.0	0.0	33.0	15.0	26.0	0.0	3.0	0.0	1.0	12.0	76.0
seq13942	0.0	0.0	0.0	0.0	0.0	0.0	0.0	0.0	0.0	0.0	0.0	0.0	0.0	0.0	0.0	0.0	0.0	0.0	0.0	0.0	0.0	0.0	0.0	0.0	0.0	0.0	0.0	0.0	0.0	0.0	0.0	0.0	0.0	0.0	0.0	0.0	0.0	0.0	0.0	0.0	0.0	0.0	0.0	0.0	0.0	0.0	0.0	0.0	0.0
seq76896	0.0	0.0	0.0	0.0	0.0	0.0	0.0	0.0	0.0	0.0	0.0	0.0	0.0	0.0	0.0	0.0	0.0	0.0	0.0	0.0	0.0	0.0	0.0	0.0	0.0	0.0	0.0	0.0	0.0	0.0	0.0	0.0	0.0	0.0	0.0	0.0	0.0	0.0	0.0	0.0	0.0	0.0	4.0	0.0	1.0	0.0	3.0	4.0	37.0
seq16765	0.0	0.0	0.0	0.0	0.0	0.0	1.0	0.0	0.0	0.0	0.0	7.0	0.0	2.0	0.0	0.0	4.0	0.0	0.0	0.0	2.0	0.0	10.0	8.0	6.0	4.0	45.0	0.0	0.0	0.0	0.0	0.0	0.0	0.0	9.0	3.0	0.0	0.0	0.0	0.0	0.0	0.0	0.0	6.0	0.0	0.0	0.0	0.0	40.0
seq16849	0.0	0.0	0.0	0.0	0.0	0.0	0.0	0.0	0.0	0.0	0.0	0.0	0.0	0.0	0.0	0.0	0.0	0.0	0.0	1.0	1.0	0.0	0.0	0.0	0.0	0.0	0.0	0.0	0.0	0.0	0.0	0.0	0.0	0.0	0.0	0.0	0.0	0.0	3.0	0.0	0.0	0.0	0.0	0.0	0.0	0.0	0.0	0.0	5.0
seq118691	0.0	0.0	0.0	0.0	0.0	0.0	0.0	0.0	0.0	0.0	0.0	0.0	0.0	0.0	0.0	0.0	0.0	0.0	0.0	0.0	0.0	0.0	0.0	0.0	0.0	0.0	0.0	0.0	0.0	0.0	0.0	0.0	0.0	0.0	0.0	0.0	1.0	0.0	1.0	0.0	0.0	0.0	0.0	0.0	0.0	0.0	0.0	0.0	0.0
seq15503	0.0	0.0	0.0	0.0	0.0	0.0	0.0	0.0	0.0	0.0	0.0	0.0	0.0	0.0	0.0	0.0	0.0	0.0	0.0	0.0	0.0	0.0	0.0	0.0	0.0	0.0	0.0	0.0	0.0	0.0	0.0	0.0	0.0	0.0	0.0	0.0	3.0	0.0	0.0	0.0	0.0	0.0	0.0	0.0	0.0	0.0	0.0	0.0	0.0
seq7278	0.0	0.0	34.0	0.0	0.0	0.0	0.0	15.0	0.0	3.0	1.0	0.0	0.0	2.0	2.0	0.0	0.0	0.0	0.0	5.0	8.0	1.0	0.0	0.0	0.0	0.0	0.0	0.0	0.0	0.0	0.0	3.0	0.0	0.0	0.0	0.0	0.0	0.0	0.0	0.0	0.0	0.0	0.0	0.0	0.0	8.0	1.0	8.0	6.0
seq76172	0.0	0.0	0.0	0.0	0.0	0.0	0.0	0.0	0.0	0.0	0.0	0.0	0.0	2.0	0.0	3.0	0.0	0.0	2.0	0.0	0.0	0.0	1.0	0.0	2.0	3.0	1.0	0.0	2.0	0.0	0.0	0.0	2.0	0.0	0.0	1.0	0.0	0.0	0.0	0.0	0.0	0.0	1.0	0.0	0.0	0.0	0.0	0.0	0.0
seq98309	0.0	0.0	0.0	0.0	0.0	0.0	0.0	0.0	0.0	0.0	0.0	0.0	0.0	0.0	0.0	0.0	0.0	0.0	0.0	0.0	0.0	0.0	0.0	0.0	0.0	0.0	0.0	0.0	0.0	0.0	0.0	0.0	0.0	0.0	0.0	0.0	0.0	0.0	0.0	0.0	0.0	0.0	0.0	0.0	0.0	0.0	0.0	0.0	0.0
seq8790	0.0	0.0	0.0	0.0	0.0	0.0	0.0	0.0	0.0	0.0	0.0	0.0	0.0	0.0	0.0	0.0	0.0	0.0	0.0	0.0	0.0	0.0	0.0	0.0	0.0	0.0	0.0	0.0	0.0	0.0	0.0	0.0	0.0	0.0	0.0	0.0	0.0	0.0	0.0	0.0	0.0	0.0	0.0	0.0	0.0	0.0	0.0	0.0	0.0
seq16000	0.0	0.0	0.0	0.0	0.0	0.0	0.0	0.0	0.0	0.0	0.0	0.0	0.0	0.0	0.0	0.0	0.0	0.0	8.0	0.0	2.0	0.0	0.0	0.0	0.0	0.0	0.0	0.0	1.0	0.0	0.0	0.0	0.0	0.0	0.0	0.0	0.0	0.0	0.0	0.0	0.0	0.0	0.0	0.0	0.0	0.0	0.0	0.0	0.0
seq18928	0.0	0.0	0.0	0.0	0.0	0.0	0.0	0.0	0.0	0.0	0.0	1.0	2.0	0.0	6.0	2.0	2.0	6.0	6.0	0.0	0.0	0.0	3.0	0.0	0.0	0.0	0.0	3.0	1.0	0.0	0.0	0.0	0.0	0.0	1.0	2.0	0.0	0.0	0.0	0.0	1.0	0.0	0.0	0.0	0.0	0.0	0.0	0.0	4.0
seq11185	0.0	0.0	0.0	0.0	0.0	0.0	0.0	0.0	0.0	0.0	0.0	0.0	0.0	0.0	0.0	0.0	0.0	0.0	0.0	0.0	0.0	0.0	0.0	0.0	0.0	4.0	0.0	0.0	0.0	0.0	0.0	0.0	0.0	0.0	0.0	0.0	0.0	0.0	0.0	0.0	2.0	0.0	0.0	0.0	0.0	0.0	0.0	0.0	0.0
seq10340	0.0	0.0	55.0	0.0	0.0	0.0	1.0	1.0	0.0	1.0	0.0	0.0	0.0	0.0	0.0	0.0	0.0	0.0	0.0	0.0	0.0	0.0	0.0	0.0	0.0	0.0	0.0	0.0	0.0	0.0	0.0	0.0	0.0	0.0	0.0	0.0	0.0	0.0	0.0	0.0	0.0	0.0	0.0	0.0	0.0	0.0	0.0	0.0	0.0
seq8716	0.0	0.0	0.0	0.0	0.0	0.0	0.0	0.0	0.0	0.0	0.0	0.0	0.0	0.0	0.0	0.0	0.0	0.0	0.0	0.0	0.0	0.0	0.0	0.0	0.0	0.0	0.0	0.0	0.0	0.0	0.0	0.0	0.0	0.0	0.0	0.0	0.0	0.0	0.0	0.0	0.0	0.0	0.0	0.0	0.0	0.0	0.0	0.0	0.0
seq3662	0.0	0.0	0.0	0.0	0.0	0.0	0.0	0.0	0.0	0.0	0.0	1.0	0.0	0.0	0.0	0.0	4.0	0.0	2.0	0.0	2.0	0.0	4.0	8.0	1.0	0.0	0.0	3.0	1.0	0.0	1.0	0.0	1.0	0.0	19.0	11.0	0.0	9.0	0.0	0.0	163.0	0.0	2.0	4.0	4.0	0.0	0.0	0.0	34.0
seq5816	0.0	0.0	0.0	0.0	0.0	0.0	0.0	0.0	0.0	0.0	0.0	0.0	0.0	0.0	0.0	0.0	0.0	0.0	0.0	1.0	0.0	0.0	0.0	0.0	0.0	0.0	0.0	0.0	0.0	0.0	0.0	0.0	0.0	0.0	0.0	0.0	0.0	0.0	0.0	0.0	0.0	0.0	0.0	0.0	0.0	0.0	0.0	0.0	2.0
seq50811	0.0	0.0	0.0	0.0	0.0	0.0	0.0	0.0	0.0	0.0	0.0	0.0	0.0	0.0	0.0	0.0	0.0	0.0	0.0	0.0	0.0	0.0	0.0	0.0	0.0	0.0	0.0	0.0	0.0	0.0	0.0	0.0	0.0	0.0	0.0	0.0	4.0	0.0	1.0	0.0	0.0	1.0	0.0	0.0	1.0	0.0	0.0	0.0	0.0
seq4070	0.0	0.0	0.0	0.0	0.0	0.0	0.0	0.0	0.0	0.0	0.0	0.0	0.0	0.0	0.0	0.0	0.0	0.0	0.0	0.0	0.0	0.0	0.0	0.0	0.0	0.0	0.0	0.0	0.0	0.0	0.0	0.0	0.0	0.0	0.0	0.0	0.0	0.0	0.0	0.0	0.0	0.0	0.0	0.0	0.0	0.0	1.0	0.0	0.0
seq16237	0.0	0.0	0.0	0.0	0.0	0.0	0.0	0.0	0.0	0.0	0.0	0.0	0.0	0.0	0.0	0.0	0.0	0.0	0.0	0.0	0.0	0.0	0.0	0.0	0.0	0.0	0.0	0.0	0.0	0.0	0.0	0.0	0.0	0.0	0.0	0.0	0.0	0.0	0.0	0.0	0.0	0.0	0.0	1.0	0.0	0.0	0.0	1.0	1.0
seq25551	0.0	0.0	0.0	0.0	0.0	0.0	0.0	0.0	0.0	0.0	0.0	0.0	0.0	0.0	0.0	0.0	0.0	0.0	0.0	0.0	0.0	0.0	0.0	0.0	0.0	0.0	0.0	0.0	0.0	0.0	0.0	0.0	0.0	0.0	0.0	0.0	0.0	0.0	0.0	0.0	0.0	0.0	0.0	0.0	0.0	0.0	0.0	0.0	0.0
seq55231	2.0	0.0	0.0	0.0	0.0	0.0	0.0	0.0	0.0	0.0	0.0	0.0	0.0	0.0	0.0	2.0	0.0	0.0	0.0	0.0	0.0	0.0	0.0	0.0	0.0	0.0	0.0	0.0	0.0	0.0	0.0	0.0	1.0	0.0	0.0	0.0	0.0	3.0	0.0	0.0	0.0	0.0	0.0	0.0	4.0	0.0	34.0	0.0	0.0
seq2192	2.0	0.0	0.0	0.0	0.0	0.0	0.0	0.0	0.0	2.0	0.0	0.0	0.0	0.0	0.0	0.0	1.0	0.0	0.0	0.0	0.0	0.0	0.0	0.0	0.0	0.0	0.0	0.0	0.0	0.0	0.0	0.0	0.0	0.0	0.0	0.0	0.0	0.0	0.0	0.0	0.0	0.0	0.0	0.0	0.0	7.0	0.0	0.0	0.0
seq369	0.0	1.0	0.0	0.0	0.0	0.0	0.0	0.0	0.0	0.0	0.0	0.0	0.0	0.0	0.0	0.0	0.0	0.0	0.0	0.0	0.0	0.0	0.0	0.0	0.0	0.0	0.0	0.0	0.0	0.0	0.0	0.0	0.0	0.0	0.0	0.0	0.0	2.0	0.0	0.0	3.0	6.0	0.0	0.0	0.0	0.0	2.0	71.0	30.0
seq40625	3.0	0.0	0.0	0.0	0.0	0.0	0.0	0.0	0.0	0.0	0.0	0.0	0.0	0.0	0.0	0.0	2.0	0.0	0.0	0.0	0.0	0.0	0.0	0.0	0.0	0.0	0.0	0.0	0.0	0.0	0.0	0.0	0.0	0.0	0.0	0.0	0.0	0.0	0.0	0.0	0.0	0.0	0.0	0.0	0.0	0.0	0.0	0.0	0.0
seq122992	0.0	0.0	0.0	0.0	0.0	0.0	0.0	0.0	0.0	0.0	0.0	0.0	0.0	2.0	0.0	0.0	0.0	0.0	0.0	0.0	0.0	0.0	0.0	0.0	0.0	0.0	0.0	0.0	0.0	0.0	0.0	0.0	0.0	0.0	0.0	0.0	31.0	0.0	0.0	0.0	0.0	0.0	0.0	0.0	0.0	0.0	0.0	0.0	0.0
seq34267	0.0	0.0	0.0	0.0	0.0	0.0	0.0	0.0	0.0	0.0	0.0	0.0	0.0	0.0	0.0	0.0	0.0	0.0	0.0	0.0	0.0	0.0	0.0	0.0	0.0	0.0	0.0	0.0	0.0	0.0	0.0	0.0	0.0	0.0	0.0	0.0	0.0	39.0	0.0	0.0	4.0	0.0	0.0	0.0	0.0	0.0	0.0	0.0	0.0
seq7846	0.0	0.0	0.0	0.0	0.0	0.0	0.0	0.0	0.0	0.0	0.0	0.0	0.0	2.0	2.0	0.0	3.0	0.0	0.0	0.0	0.0	2.0	0.0	0.0	0.0	0.0	0.0	0.0	0.0	0.0	0.0	0.0	1.0	0.0	0.0	1.0	1.0	0.0	0.0	0.0	5.0	0.0	0.0	0.0	0.0	0.0	0.0	6.0	11.0
seq42546	0.0	0.0	0.0	0.0	0.0	0.0	0.0	0.0	0.0	0.0	0.0	0.0	0.0	0.0	0.0	0.0	0.0	0.0	0.0	0.0	0.0	0.0	0.0	0.0	0.0	0.0	0.0	0.0	0.0	0.0	0.0	0.0	0.0	0.0	0.0	0.0	0.0	0.0	0.0	0.0	3.0	0.0	0.0	0.0	2.0	0.0	0.0	6.0	0.0
seq11114	1.0	2.0	2.0	2.0	0.0	1.0	0.0	0.0	0.0	6.0	0.0	6.0	7.0	5.0	1.0	2.0	3.0	0.0	2.0	2.0	1.0	1.0	3.0	9.0	2.0	5.0	1.0	1.0	2.0	1.0	3.0	1.0	3.0	0.0	0.0	9.0	0.0	0.0	1.0	1.0	0.0	0.0	0.0	1.0	0.0	0.0	0.0	1.0	1.0
seq17907	0.0	0.0	16.0	0.0	0.0	0.0	0.0	0.0	0.0	3.0	0.0	4.0	0.0	0.0	1.0	0.0	0.0	0.0	1.0	0.0	0.0	0.0	0.0	0.0	1.0	0.0	0.0	0.0	2.0	0.0	0.0	2.0	0.0	0.0	2.0	0.0	2.0	2.0	0.0	0.0	0.0	0.0	1.0	0.0	0.0	0.0	0.0	3.0	2.0
seq27313	0.0	0.0	0.0	0.0	0.0	0.0	0.0	0.0	0.0	0.0	0.0	0.0	1.0	0.0	0.0	0.0	1.0	0.0	1.0	2.0	1.0	2.0	0.0	0.0	0.0	0.0	0.0	0.0	0.0	0.0	0.0	0.0	0.0	0.0	0.0	0.0	0.0	0.0	0.0	0.0	0.0	0.0	0.0	0.0	0.0	0.0	0.0	0.0	0.0
seq26412	1.0	0.0	2.0	0.0	1.0	1.0	0.0	0.0	2.0	19.0	1.0	0.0	0.0	0.0	0.0	0.0	0.0	0.0	0.0	0.0	0.0	0.0	0.0	0.0	0.0	0.0	0.0	0.0	6.0	1.0	0.0	0.0	1.0	0.0	0.0	0.0	1.0	0.0	1.0	0.0	1.0	0.0	0.0	0.0	0.0	0.0	1.0	8.0	12.0
seq74578	0.0	0.0	0.0	0.0	0.0	0.0	0.0	0.0	0.0	1.0	0.0	0.0	0.0	0.0	0.0	0.0	0.0	0.0	1.0	0.0	0.0	0.0	1.0	0.0	0.0	0.0	0.0	1.0	0.0	2.0	0.0	0.0	1.0	0.0	0.0	0.0	0.0	0.0	0.0	0.0	1.0	0.0	0.0	0.0	0.0	0.0	0.0	0.0	0.0
seq7314	0.0	1.0	13.0	0.0	0.0	0.0	1.0	0.0	0.0	3.0	0.0	1.0	0.0	0.0	0.0	0.0	0.0	0.0	0.0	0.0	0.0	0.0	0.0	1.0	0.0	0.0	0.0	0.0	0.0	1.0	0.0	0.0	0.0	0.0	0.0	1.0	0.0	0.0	0.0	0.0	0.0	0.0	0.0	0.0	0.0	0.0	0.0	1.0	0.0
seq50122	0.0	0.0	0.0	0.0	0.0	0.0	3.0	0.0	0.0	5.0	0.0	0.0	0.0	0.0	0.0	0.0	0.0	0.0	0.0	0.0	0.0	0.0	0.0	0.0	0.0	0.0	0.0	0.0	1.0	0.0	0.0	0.0	0.0	0.0	0.0	0.0	0.0	0.0	0.0	0.0	1.0	0.0	0.0	1.0	1.0	0.0	0.0	0.0	2.0
seq19832	0.0	0.0	0.0	0.0	0.0	0.0	0.0	0.0	0.0	0.0	0.0	0.0	0.0	0.0	2.0	0.0	0.0	0.0	0.0	0.0	1.0	0.0	0.0	0.0	0.0	0.0	0.0	0.0	0.0	0.0	0.0	0.0	0.0	2.0	0.0	0.0	0.0	0.0	0.0	0.0	1.0	0.0	0.0	0.0	0.0	0.0	0.0	0.0	0.0
seq5460	0.0	0.0	957.0	0.0	0.0	0.0	0.0	0.0	0.0	9.0	0.0	0.0	0.0	0.0	3.0	1.0	0.0	0.0	0.0	0.0	0.0	0.0	0.0	0.0	0.0	0.0	0.0	0.0	0.0	0.0	0.0	0.0	0.0	0.0	0.0	0.0	0.0	0.0	0.0	0.0	0.0	0.0	0.0	0.0	0.0	0.0	0.0	0.0	0.0
seq1030	0.0	0.0	0.0	0.0	0.0	0.0	0.0	0.0	0.0	0.0	0.0	8.0	0.0	0.0	0.0	0.0	0.0	0.0	0.0	0.0	0.0	0.0	0.0	2.0	0.0	0.0	0.0	1.0	23.0	13.0	4.0	10.0	3.0	11.0	3.0	2.0	0.0	0.0	0.0	0.0	0.0	0.0	0.0	0.0	0.0	0.0	0.0	2.0	0.0
seq84276	0.0	1.0	7.0	1.0	1.0	0.0	2.0	0.0	1.0	0.0	0.0	1.0	0.0	1.0	0.0	0.0	0.0	0.0	0.0	1.0	0.0	0.0	0.0	0.0	0.0	0.0	0.0	0.0	0.0	0.0	0.0	1.0	1.0	1.0	0.0	2.0	0.0	0.0	1.0	1.0	0.0	0.0	0.0	0.0	1.0	0.0	1.0	0.0	0.0
seq67285	0.0	0.0	0.0	0.0	0.0	0.0	0.0	0.0	0.0	0.0	0.0	0.0	0.0	0.0	0.0	0.0	0.0	0.0	0.0	0.0	0.0	0.0	0.0	0.0	0.0	0.0	33.0	0.0	2.0	0.0	0.0	0.0	0.0	0.0	0.0	0.0	0.0	0.0	0.0	0.0	0.0	0.0	0.0	0.0	0.0	0.0	0.0	0.0	0.0
seq42417	0.0	0.0	0.0	0.0	0.0	0.0	0.0	1.0	0.0	0.0	0.0	1.0	5.0	1.0	4.0	0.0	3.0	0.0	0.0	5.0	6.0	0.0	0.0	1.0	0.0	0.0	8.0	0.0	0.0	0.0	0.0	0.0	0.0	0.0	0.0	0.0	0.0	0.0	0.0	0.0	0.0	0.0	0.0	0.0	0.0	0.0	0.0	0.0	0.0
seq16584	0.0	0.0	0.0	0.0	0.0	0.0	0.0	0.0	0.0	0.0	0.0	0.0	1.0	0.0	0.0	0.0	0.0	0.0	1.0	1.0	1.0	0.0	0.0	2.0	0.0	0.0	0.0	0.0	0.0	0.0	0.0	0.0	1.0	0.0	1.0	0.0	0.0	2.0	17.0	0.0	0.0	0.0	0.0	0.0	0.0	0.0	0.0	0.0	1.0
seq34684	0.0	0.0	0.0	0.0	0.0	0.0	0.0	0.0	0.0	0.0	0.0	0.0	0.0	0.0	0.0	0.0	0.0	0.0	0.0	0.0	0.0	0.0	0.0	0.0	0.0	0.0	19.0	0.0	0.0	1.0	0.0	0.0	0.0	0.0	0.0	0.0	0.0	0.0	0.0	0.0	0.0	0.0	0.0	0.0	0.0	0.0	0.0	0.0	0.0
seq110910	1.0	5.0	1.0	0.0	0.0	0.0	0.0	0.0	0.0	0.0	0.0	0.0	0.0	0.0	0.0	0.0	0.0	0.0	0.0	0.0	0.0	0.0	0.0	0.0	0.0	0.0	0.0	1.0	0.0	0.0	0.0	0.0	0.0	0.0	0.0	0.0	0.0	0.0	0.0	0.0	0.0	0.0	0.0	0.0	0.0	0.0	0.0	1.0	0.0
seq180499	0.0	0.0	0.0	0.0	0.0	0.0	0.0	0.0	0.0	0.0	0.0	0.0	0.0	0.0	0.0	0.0	0.0	0.0	0.0	0.0	0.0	0.0	0.0	0.0	0.0	0.0	0.0	0.0	0.0	0.0	0.0	0.0	0.0	0.0	0.0	0.0	0.0	0.0	0.0	0.0	0.0	0.0	0.0	0.0	0.0	0.0	0.0	0.0	0.0
seq18398	0.0	0.0	1.0	0.0	2.0	0.0	0.0	0.0	1.0	8.0	0.0	0.0	0.0	1.0	0.0	0.0	0.0	0.0	0.0	0.0	0.0	0.0	0.0	0.0	0.0	0.0	0.0	0.0	1.0	0.0	0.0	0.0	1.0	0.0	0.0	0.0	0.0	1.0	1.0	0.0	0.0	0.0	0.0	0.0	0.0	0.0	1.0	3.0	2.0
seq21363	0.0	0.0	6.0	0.0	0.0	0.0	0.0	0.0	0.0	2.0	0.0	1.0	0.0	1.0	0.0	0.0	0.0	0.0	0.0	1.0	1.0	0.0	1.0	1.0	0.0	1.0	0.0	2.0	9.0	0.0	0.0	0.0	0.0	0.0	0.0	1.0	0.0	0.0	0.0	0.0	0.0	0.0	0.0	0.0	0.0	0.0	1.0	0.0	0.0
seq14403	0.0	0.0	0.0	0.0	0.0	0.0	0.0	0.0	0.0	0.0	0.0	0.0	1.0	0.0	1.0	0.0	0.0	0.0	0.0	0.0	0.0	0.0	1.0	0.0	0.0	0.0	0.0	0.0	3.0	2.0	1.0	2.0	0.0	0.0	1.0	1.0	0.0	0.0	0.0	0.0	0.0	0.0	0.0	3.0	0.0	0.0	0.0	0.0	0.0
seq52429	0.0	0.0	0.0	0.0	0.0	0.0	0.0	0.0	0.0	0.0	0.0	0.0	2.0	0.0	0.0	0.0	0.0	0.0	0.0	0.0	13.0	0.0	0.0	0.0	0.0	0.0	0.0	0.0	0.0	0.0	0.0	0.0	0.0	0.0	0.0	0.0	0.0	0.0	0.0	0.0	0.0	0.0	0.0	0.0	0.0	0.0	0.0	0.0	0.0
seq92288	0.0	0.0	0.0	0.0	0.0	0.0	0.0	0.0	0.0	0.0	0.0	0.0	0.0	0.0	0.0	0.0	0.0	0.0	0.0	0.0	0.0	0.0	0.0	0.0	0.0	0.0	0.0	0.0	0.0	2.0	1.0	1.0	0.0	2.0	0.0	0.0	0.0	0.0	0.0	0.0	0.0	0.0	0.0	0.0	0.0	0.0	0.0	0.0	0.0
seq56733	0.0	0.0	0.0	0.0	0.0	0.0	0.0	0.0	0.0	0.0	0.0	0.0	0.0	0.0	0.0	0.0	0.0	0.0	0.0	0.0	0.0	0.0	0.0	0.0	0.0	0.0	0.0	0.0	0.0	0.0	0.0	0.0	0.0	0.0	0.0	0.0	0.0	0.0	0.0	0.0	0.0	0.0	0.0	0.0	0.0	0.0	0.0	0.0	0.0
seq7982	0.0	0.0	19.0	0.0	1.0	0.0	0.0	2.0	0.0	23.0	1.0	0.0	0.0	0.0	0.0	0.0	0.0	0.0	0.0	0.0	0.0	0.0	0.0	0.0	0.0	0.0	0.0	0.0	0.0	0.0	0.0	0.0	0.0	0.0	0.0	0.0	0.0	0.0	0.0	0.0	0.0	0.0	0.0	0.0	0.0	0.0	0.0	0.0	0.0
seq15529	0.0	0.0	0.0	0.0	0.0	0.0	1.0	0.0	0.0	0.0	0.0	0.0	0.0	1.0	0.0	0.0	0.0	0.0	0.0	0.0	0.0	0.0	0.0	0.0	0.0	1.0	0.0	0.0	2.0	0.0	0.0	0.0	0.0	0.0	0.0	0.0	0.0	8.0	26.0	6.0	3.0	0.0	0.0	3.0	1.0	5.0	0.0	1.0	1.0
seq6387	0.0	0.0	0.0	0.0	0.0	0.0	0.0	0.0	0.0	0.0	0.0	0.0	0.0	0.0	0.0	0.0	0.0	0.0	0.0	0.0	0.0	0.0	0.0	0.0	0.0	2.0	40.0	1.0	59.0	10.0	1.0	4.0	0.0	7.0	4.0	0.0	0.0	0.0	0.0	0.0	0.0	0.0	0.0	0.0	0.0	0.0	0.0	0.0	0.0
seq30225	0.0	11.0	0.0	0.0	3.0	0.0	0.0	0.0	0.0	0.0	0.0	0.0	2.0	1.0	0.0	3.0	6.0	0.0	0.0	0.0	1.0	1.0	3.0	0.0	0.0	0.0	0.0	6.0	2.0	0.0	1.0	0.0	3.0	0.0	0.0	0.0	0.0	0.0	0.0	0.0	0.0	0.0	0.0	0.0	0.0	0.0	0.0	0.0	0.0
seq21933	0.0	0.0	0.0	0.0	0.0	0.0	0.0	1.0	0.0	1.0	1.0	0.0	0.0	2.0	9.0	5.0	3.0	4.0	0.0	10.0	11.0	2.0	0.0	0.0	0.0	0.0	0.0	0.0	0.0	0.0	0.0	0.0	0.0	0.0	3.0	0.0	0.0	0.0	0.0	0.0	0.0	0.0	10.0	0.0	0.0	0.0	0.0	0.0	0.0
seq4299	0.0	0.0	0.0	0.0	0.0	0.0	0.0	0.0	0.0	0.0	0.0	6.0	0.0	1.0	12.0	0.0	18.0	3.0	2.0	13.0	6.0	0.0	11.0	0.0	0.0	0.0	0.0	0.0	0.0	6.0	0.0	0.0	2.0	0.0	0.0	3.0	0.0	0.0	0.0	0.0	3.0	0.0	0.0	0.0	0.0	2.0	0.0	0.0	2.0
seq29468	0.0	0.0	0.0	0.0	0.0	0.0	0.0	0.0	0.0	0.0	0.0	5.0	1.0	0.0	0.0	0.0	0.0	0.0	0.0	0.0	0.0	0.0	0.0	10.0	0.0	0.0	0.0	0.0	8.0	3.0	0.0	0.0	0.0	0.0	0.0	0.0	0.0	0.0	0.0	1.0	1.0	0.0	0.0	0.0	8.0	0.0	1.0	4.0	0.0
seq46252	0.0	0.0	3.0	0.0	0.0	0.0	0.0	0.0	0.0	0.0	0.0	0.0	0.0	0.0	0.0	0.0	0.0	0.0	0.0	0.0	0.0	0.0	0.0	3.0	0.0	0.0	0.0	0.0	2.0	0.0	1.0	1.0	0.0	0.0	0.0	0.0	0.0	0.0	0.0	0.0	0.0	0.0	0.0	0.0	0.0	0.0	0.0	0.0	1.0
seq17716	0.0	0.0	0.0	0.0	0.0	0.0	0.0	0.0	0.0	0.0	0.0	0.0	1.0	0.0	1.0	1.0	1.0	0.0	0.0	0.0	1.0	1.0	4.0	0.0	0.0	0.0	0.0	0.0	1.0	1.0	0.0	0.0	3.0	6.0	0.0	0.0	0.0	0.0	0.0	0.0	0.0	0.0	0.0	1.0	4.0	0.0	0.0	0.0	0.0
seq32328	0.0	0.0	2.0	0.0	0.0	0.0	0.0	0.0	0.0	0.0	0.0	4.0	0.0	0.0	0.0	0.0	1.0	0.0	0.0	0.0	0.0	0.0	0.0	3.0	0.0	0.0	0.0	1.0	2.0	1.0	0.0	0.0	0.0	0.0	0.0	0.0	0.0	1.0	0.0	0.0	0.0	0.0	0.0	0.0	0.0	0.0	0.0	0.0	0.0
seq189908	0.0	0.0	0.0	0.0	0.0	0.0	0.0	0.0	0.0	0.0	0.0	0.0	0.0	0.0	0.0	0.0	0.0	1.0	0.0	0.0	0.0	0.0	0.0	0.0	0.0	0.0	0.0	1.0	0.0	0.0	0.0	0.0	0.0	0.0	0.0	0.0	0.0	0.0	0.0	0.0	0.0	0.0	0.0	0.0	0.0	0.0	0.0	0.0	0.0
seq45586	0.0	1.0	0.0	0.0	0.0	0.0	0.0	0.0	0.0	0.0	0.0	0.0	0.0	0.0	0.0	0.0	0.0	0.0	0.0	0.0	0.0	0.0	0.0	0.0	0.0	0.0	0.0	0.0	0.0	1.0	0.0	0.0	0.0	0.0	0.0	0.0	0.0	0.0	0.0	0.0	0.0	0.0	0.0	0.0	0.0	0.0	0.0	2.0	0.0
seq28673	0.0	0.0	2.0	0.0	0.0	0.0	0.0	0.0	0.0	0.0	0.0	1.0	0.0	0.0	0.0	0.0	0.0	0.0	0.0	0.0	0.0	0.0	0.0	0.0	0.0	0.0	0.0	0.0	0.0	0.0	0.0	0.0	0.0	0.0	0.0	0.0	0.0	0.0	0.0	0.0	0.0	0.0	1.0	0.0	0.0	0.0	0.0	0.0	1.0
seq13566	0.0	0.0	12.0	0.0	0.0	0.0	0.0	1.0	0.0	2.0	0.0	0.0	0.0	0.0	0.0	0.0	0.0	0.0	0.0	0.0	0.0	0.0	0.0	0.0	0.0	0.0	0.0	0.0	0.0	0.0	0.0	0.0	0.0	0.0	0.0	0.0	0.0	0.0	0.0	0.0	0.0	0.0	0.0	0.0	0.0	0.0	0.0	2.0	0.0
seq2887	0.0	0.0	0.0	0.0	0.0	0.0	0.0	0.0	0.0	0.0	0.0	92.0	5.0	3.0	13.0	0.0	8.0	2.0	0.0	55.0	75.0	1.0	210.0	6.0	0.0	2.0	4.0	0.0	34.0	6.0	0.0	13.0	0.0	2.0	6.0	3.0	0.0	0.0	0.0	0.0	0.0	0.0	0.0	0.0	0.0	0.0	0.0	0.0	0.0
seq82553	0.0	2.0	3.0	0.0	1.0	1.0	2.0	0.0	0.0	27.0	1.0	0.0	0.0	0.0	0.0	0.0	0.0	0.0	0.0	0.0	0.0	0.0	0.0	0.0	0.0	0.0	0.0	0.0	0.0	0.0	0.0	0.0	0.0	0.0	0.0	0.0	0.0	2.0	2.0	0.0	1.0	0.0	0.0	0.0	1.0	0.0	2.0	0.0	2.0
seq8826	1.0	0.0	0.0	0.0	0.0	0.0	0.0	0.0	0.0	0.0	1.0	0.0	4.0	1.0	0.0	0.0	3.0	3.0	4.0	18.0	9.0	0.0	2.0	2.0	1.0	0.0	44.0	1.0	1.0	0.0	0.0	3.0	0.0	0.0	3.0	3.0	0.0	3.0	0.0	0.0	0.0	0.0	0.0	0.0	0.0	0.0	0.0	0.0	2.0
seq30233	0.0	0.0	2.0	0.0	0.0	0.0	0.0	0.0	1.0	2.0	0.0	8.0	0.0	0.0	1.0	1.0	3.0	0.0	0.0	6.0	1.0	0.0	0.0	6.0	2.0	3.0	1.0	1.0	7.0	0.0	2.0	2.0	0.0	0.0	0.0	0.0	0.0	0.0	0.0	0.0	0.0	0.0	0.0	0.0	0.0	0.0	0.0	0.0	0.0
seq9356	0.0	0.0	0.0	0.0	0.0	0.0	0.0	0.0	0.0	1.0	0.0	0.0	4.0	0.0	0.0	0.0	0.0	0.0	1.0	0.0	0.0	0.0	0.0	0.0	0.0	1.0	0.0	3.0	3.0	5.0	1.0	4.0	0.0	1.0	1.0	0.0	0.0	1.0	0.0	1.0	0.0	0.0	0.0	0.0	0.0	0.0	0.0	0.0	1.0
seq31124	0.0	0.0	0.0	0.0	0.0	0.0	0.0	0.0	0.0	0.0	0.0	0.0	0.0	0.0	0.0	0.0	1.0	0.0	0.0	0.0	0.0	0.0	0.0	0.0	0.0	0.0	0.0	0.0	0.0	0.0	0.0	0.0	0.0	0.0	0.0	0.0	0.0	0.0	0.0	0.0	0.0	0.0	0.0	0.0	54.0	0.0	0.0	0.0	0.0
seq12474	0.0	0.0	0.0	0.0	1.0	0.0	0.0	0.0	0.0	0.0	0.0	1.0	0.0	0.0	0.0	0.0	1.0	0.0	0.0	1.0	0.0	0.0	0.0	5.0	0.0	0.0	0.0	0.0	0.0	0.0	0.0	0.0	0.0	0.0	1.0	1.0	0.0	1.0	0.0	0.0	0.0	0.0	0.0	0.0	0.0	1.0	0.0	15.0	2.0
seq8504	0.0	0.0	0.0	0.0	0.0	0.0	0.0	0.0	0.0	0.0	0.0	6.0	0.0	0.0	0.0	0.0	1.0	0.0	1.0	0.0	3.0	1.0	0.0	6.0	0.0	0.0	1.0	1.0	7.0	0.0	0.0	0.0	1.0	1.0	0.0	0.0	0.0	0.0	0.0	0.0	0.0	0.0	0.0	0.0	0.0	0.0	1.0	0.0	0.0
seq6417	0.0	0.0	12.0	0.0	0.0	0.0	2.0	0.0	2.0	11.0	1.0	0.0	0.0	0.0	1.0	0.0	0.0	0.0	0.0	1.0	0.0	0.0	0.0	0.0	0.0	0.0	0.0	0.0	0.0	0.0	0.0	0.0	0.0	0.0	0.0	0.0	0.0	0.0	0.0	0.0	0.0	0.0	0.0	0.0	0.0	0.0	0.0	0.0	0.0
seq63969	0.0	0.0	2.0	0.0	0.0	0.0	0.0	0.0	0.0	0.0	0.0	0.0	0.0	0.0	0.0	0.0	0.0	0.0	0.0	0.0	0.0	0.0	0.0	0.0	0.0	0.0	0.0	0.0	0.0	0.0	0.0	0.0	0.0	0.0	0.0	0.0	0.0	0.0	0.0	0.0	0.0	0.0	0.0	0.0	0.0	0.0	0.0	6.0	1.0
seq1164	2.0	0.0	12.0	0.0	1.0	0.0	3.0	0.0	2.0	24.0	0.0	0.0	0.0	1.0	0.0	0.0	0.0	1.0	0.0	0.0	0.0	0.0	0.0	0.0	0.0	0.0	18.0	1.0	6.0	2.0	0.0	4.0	0.0	1.0	11.0	1.0	18.0	18.0	23.0	5.0	2.0	0.0	10.0	0.0	5.0	0.0	1.0	140.0	39.0
seq707	0.0	0.0	0.0	0.0	0.0	0.0	0.0	0.0	1.0	0.0	0.0	0.0	0.0	0.0	0.0	0.0	0.0	0.0	0.0	0.0	0.0	0.0	0.0	0.0	0.0	0.0	0.0	0.0	0.0	0.0	0.0	0.0	0.0	0.0	1.0	0.0	43.0	82.0	56.0	1.0	14.0	16.0	29.0	9.0	15.0	7.0	3.0	103.0	83.0
seq27014	0.0	0.0	0.0	0.0	0.0	0.0	0.0	0.0	0.0	0.0	0.0	0.0	0.0	0.0	0.0	0.0	0.0	0.0	0.0	0.0	0.0	0.0	0.0	0.0	1.0	0.0	34.0	1.0	0.0	0.0	0.0	0.0	0.0	0.0	0.0	0.0	0.0	0.0	0.0	0.0	0.0	0.0	0.0	0.0	2.0	0.0	0.0	0.0	0.0
seq809	0.0	0.0	0.0	0.0	0.0	0.0	0.0	0.0	0.0	0.0	0.0	0.0	0.0	0.0	0.0	0.0	0.0	0.0	0.0	0.0	0.0	0.0	0.0	0.0	0.0	0.0	0.0	0.0	0.0	0.0	0.0	0.0	0.0	0.0	0.0	0.0	0.0	0.0	0.0	0.0	0.0	0.0	0.0	0.0	0.0	0.0	0.0	0.0	0.0
seq3144	0.0	0.0	703.0	0.0	1.0	0.0	1.0	1.0	0.0	24.0	3.0	0.0	0.0	0.0	1.0	2.0	0.0	0.0	0.0	0.0	0.0	0.0	0.0	0.0	0.0	0.0	0.0	1.0	0.0	0.0	1.0	0.0	0.0	0.0	0.0	0.0	0.0	0.0	0.0	0.0	0.0	0.0	0.0	0.0	0.0	0.0	0.0	0.0	0.0
seq7234	0.0	0.0	1.0	0.0	0.0	0.0	0.0	0.0	0.0	0.0	0.0	0.0	0.0	0.0	0.0	0.0	0.0	0.0	0.0	0.0	0.0	0.0	0.0	0.0	0.0	0.0	0.0	0.0	0.0	0.0	1.0	0.0	0.0	0.0	0.0	0.0	0.0	0.0	0.0	0.0	0.0	0.0	0.0	0.0	0.0	0.0	0.0	0.0	0.0
seq6124	0.0	1.0	24.0	0.0	0.0	0.0	0.0	0.0	0.0	2.0	0.0	0.0	0.0	0.0	1.0	0.0	0.0	0.0	0.0	0.0	1.0	0.0	0.0	0.0	0.0	0.0	0.0	0.0	0.0	0.0	0.0	0.0	0.0	0.0	0.0	0.0	0.0	0.0	0.0	0.0	0.0	0.0	0.0	0.0	0.0	0.0	0.0	0.0	0.0
seq20693	0.0	0.0	2.0	0.0	0.0	0.0	0.0	0.0	0.0	0.0	0.0	0.0	0.0	1.0	0.0	0.0	1.0	1.0	0.0	1.0	4.0	1.0	2.0	0.0	0.0	0.0	0.0	0.0	0.0	0.0	0.0	0.0	0.0	0.0	0.0	0.0	0.0	0.0	0.0	0.0	0.0	0.0	2.0	0.0	0.0	0.0	0.0	0.0	0.0
seq3020	0.0	5.0	6.0	0.0	1.0	0.0	2.0	0.0	1.0	4.0	1.0	5.0	1.0	1.0	0.0	1.0	3.0	2.0	5.0	16.0	1.0	0.0	6.0	22.0	2.0	0.0	3.0	1.0	17.0	0.0	0.0	1.0	1.0	0.0	15.0	9.0	40.0	35.0	30.0	10.0	6.0	4.0	8.0	0.0	3.0	11.0	1.0	143.0	28.0
seq56216	0.0	0.0	0.0	0.0	0.0	0.0	0.0	0.0	0.0	0.0	0.0	0.0	0.0	0.0	0.0	0.0	0.0	0.0	0.0	0.0	0.0	0.0	0.0	4.0	0.0	0.0	0.0	0.0	0.0	0.0	0.0	0.0	0.0	0.0	0.0	0.0	0.0	0.0	0.0	0.0	0.0	2.0	0.0	0.0	0.0	0.0	0.0	0.0	0.0
seq2120	0.0	0.0	0.0	0.0	0.0	0.0	0.0	0.0	0.0	0.0	0.0	187.0	1.0	0.0	0.0	1.0	0.0	1.0	1.0	18.0	3.0	0.0	6.0	72.0	1.0	0.0	0.0	2.0	7.0	3.0	5.0	2.0	2.0	0.0	16.0	7.0	0.0	0.0	0.0	0.0	0.0	0.0	0.0	0.0	0.0	0.0	0.0	1.0	2.0
seq77	0.0	0.0	16.0	0.0	0.0	0.0	0.0	0.0	0.0	0.0	0.0	0.0	1.0	0.0	0.0	0.0	0.0	0.0	0.0	0.0	0.0	0.0	0.0	0.0	0.0	0.0	0.0	0.0	0.0	0.0	1.0	0.0	0.0	0.0	1.0	0.0	0.0	0.0	0.0	0.0	0.0	0.0	0.0	0.0	0.0	0.0	0.0	4.0	0.0
seq2797	0.0	0.0	0.0	0.0	0.0	0.0	0.0	0.0	0.0	0.0	0.0	0.0	5.0	1.0	4.0	3.0	5.0	1.0	10.0	13.0	3.0	2.0	2.0	6.0	0.0	0.0	0.0	1.0	2.0	9.0	0.0	0.0	0.0	5.0	9.0	1.0	34.0	30.0	3.0	22.0	3.0	2.0	38.0	7.0	19.0	29.0	2.0	84.0	13.0
seq32961	0.0	0.0	0.0	0.0	0.0	0.0	0.0	0.0	0.0	0.0	0.0	0.0	0.0	0.0	0.0	0.0	1.0	0.0	0.0	1.0	0.0	0.0	0.0	0.0	0.0	0.0	0.0	0.0	0.0	0.0	0.0	0.0	0.0	0.0	0.0	0.0	0.0	0.0	0.0	0.0	0.0	0.0	0.0	0.0	0.0	0.0	0.0	0.0	0.0
seq7448	3.0	1.0	35.0	0.0	0.0	0.0	0.0	0.0	0.0	20.0	0.0	0.0	0.0	0.0	1.0	0.0	0.0	0.0	0.0	0.0	0.0	0.0	0.0	2.0	0.0	0.0	0.0	0.0	0.0	0.0	0.0	0.0	0.0	0.0	0.0	0.0	0.0	0.0	0.0	1.0	0.0	0.0	0.0	0.0	0.0	0.0	0.0	0.0	0.0
seq14901	0.0	0.0	0.0	0.0	0.0	0.0	0.0	0.0	0.0	0.0	0.0	0.0	0.0	0.0	0.0	0.0	0.0	0.0	0.0	0.0	0.0	0.0	0.0	0.0	0.0	0.0	0.0	0.0	0.0	0.0	0.0	0.0	0.0	0.0	0.0	0.0	0.0	0.0	0.0	0.0	0.0	0.0	0.0	0.0	0.0	0.0	0.0	0.0	0.0
seq39790	0.0	0.0	0.0	0.0	0.0	0.0	0.0	0.0	0.0	0.0	0.0	0.0	0.0	0.0	0.0	0.0	0.0	0.0	0.0	0.0	0.0	0.0	0.0	0.0	0.0	0.0	0.0	1.0	0.0	0.0	0.0	0.0	0.0	0.0	1.0	0.0	0.0	0.0	0.0	0.0	0.0	6.0	0.0	0.0	0.0	0.0	0.0	0.0	0.0
seq28945	0.0	0.0	0.0	0.0	0.0	0.0	0.0	0.0	0.0	0.0	0.0	67.0	0.0	8.0	6.0	1.0	12.0	3.0	3.0	9.0	16.0	0.0	51.0	0.0	0.0	0.0	0.0	0.0	0.0	0.0	0.0	0.0	2.0	0.0	2.0	0.0	0.0	0.0	0.0	0.0	0.0	0.0	0.0	0.0	0.0	0.0	0.0	2.0	0.0
seq11666	0.0	0.0	75.0	0.0	1.0	0.0	1.0	0.0	2.0	0.0	0.0	0.0	0.0	1.0	0.0	0.0	0.0	0.0	1.0	0.0	0.0	0.0	0.0	1.0	0.0	0.0	0.0	0.0	0.0	0.0	0.0	1.0	0.0	0.0	0.0	0.0	0.0	0.0	0.0	0.0	0.0	0.0	0.0	0.0	1.0	0.0	0.0	0.0	0.0
seq50499	0.0	0.0	10.0	3.0	2.0	5.0	48.0	1.0	0.0	0.0	0.0	0.0	0.0	0.0	0.0	0.0	2.0	0.0	0.0	0.0	0.0	0.0	0.0	1.0	0.0	0.0	0.0	0.0	1.0	0.0	0.0	0.0	0.0	0.0	3.0	7.0	0.0	0.0	0.0	0.0	0.0	0.0	0.0	0.0	0.0	0.0	0.0	0.0	0.0
seq2554	0.0	44.0	196.0	0.0	0.0	0.0	0.0	0.0	1.0	6.0	0.0	1.0	0.0	0.0	2.0	0.0	0.0	0.0	0.0	2.0	0.0	0.0	0.0	0.0	0.0	0.0	0.0	0.0	0.0	0.0	0.0	1.0	0.0	0.0	0.0	1.0	0.0	0.0	0.0	0.0	0.0	0.0	0.0	0.0	0.0	0.0	0.0	0.0	3.0
seq9906	0.0	0.0	44.0	0.0	0.0	0.0	0.0	0.0	0.0	4.0	0.0	0.0	0.0	0.0	0.0	0.0	0.0	0.0	0.0	0.0	0.0	0.0	0.0	0.0	0.0	0.0	0.0	0.0	0.0	0.0	0.0	0.0	0.0	0.0	0.0	0.0	0.0	0.0	0.0	0.0	0.0	0.0	0.0	0.0	0.0	0.0	0.0	0.0	0.0
seq240	36.0	26.0	1689.0	1.0	16.0	0.0	14.0	13.0	15.0	496.0	1.0	0.0	1.0	1.0	8.0	2.0	0.0	0.0	0.0	0.0	0.0	0.0	0.0	0.0	0.0	0.0	0.0	0.0	0.0	0.0	0.0	4.0	0.0	0.0	0.0	0.0	0.0	1.0	0.0	0.0	2.0	0.0	0.0	0.0	0.0	0.0	0.0	0.0	0.0
seq11855	0.0	0.0	0.0	0.0	0.0	0.0	0.0	0.0	0.0	0.0	0.0	2.0	0.0	0.0	0.0	0.0	0.0	0.0	0.0	0.0	0.0	0.0	0.0	0.0	0.0	0.0	1.0	0.0	0.0	1.0	1.0	0.0	0.0	0.0	3.0	1.0	0.0	0.0	0.0	0.0	0.0	0.0	0.0	0.0	0.0	0.0	0.0	1.0	1.0
seq33410	0.0	0.0	0.0	0.0	0.0	0.0	0.0	0.0	0.0	0.0	0.0	0.0	0.0	0.0	0.0	0.0	0.0	0.0	0.0	0.0	0.0	0.0	0.0	0.0	0.0	0.0	0.0	0.0	0.0	0.0	0.0	0.0	0.0	0.0	0.0	0.0	0.0	0.0	0.0	0.0	0.0	0.0	0.0	0.0	0.0	0.0	0.0	0.0	0.0
seq18281	0.0	0.0	0.0	0.0	0.0	0.0	0.0	0.0	0.0	0.0	0.0	0.0	0.0	0.0	0.0	0.0	0.0	0.0	0.0	0.0	0.0	0.0	0.0	0.0	0.0	0.0	0.0	0.0	0.0	0.0	0.0	0.0	0.0	0.0	0.0	0.0	0.0	0.0	0.0	0.0	0.0	0.0	0.0	0.0	0.0	0.0	0.0	0.0	0.0
seq12399	0.0	0.0	0.0	0.0	0.0	0.0	0.0	0.0	0.0	0.0	0.0	0.0	0.0	0.0	0.0	0.0	0.0	1.0	0.0	1.0	2.0	0.0	0.0	0.0	0.0	0.0	39.0	0.0	2.0	0.0	0.0	0.0	0.0	0.0	4.0	1.0	11.0	11.0	15.0	0.0	2.0	0.0	0.0	0.0	0.0	0.0	0.0	77.0	1.0
seq47853	0.0	0.0	0.0	0.0	0.0	0.0	0.0	0.0	0.0	0.0	0.0	0.0	0.0	0.0	0.0	0.0	0.0	0.0	0.0	0.0	0.0	0.0	0.0	1.0	0.0	0.0	0.0	2.0	6.0	0.0	0.0	0.0	0.0	0.0	0.0	0.0	0.0	2.0	5.0	0.0	0.0	0.0	0.0	0.0	0.0	0.0	1.0	0.0	0.0
seq10178	0.0	0.0	0.0	0.0	0.0	0.0	0.0	0.0	0.0	2.0	0.0	3.0	2.0	1.0	0.0	0.0	1.0	0.0	0.0	0.0	1.0	0.0	0.0	3.0	2.0	3.0	0.0	0.0	0.0	3.0	0.0	0.0	0.0	4.0	1.0	1.0	0.0	0.0	0.0	0.0	0.0	0.0	0.0	0.0	0.0	0.0	0.0	0.0	0.0
seq12417	0.0	0.0	1.0	0.0	0.0	0.0	0.0	0.0	0.0	0.0	0.0	1.0	0.0	0.0	1.0	0.0	0.0	0.0	0.0	0.0	1.0	0.0	0.0	0.0	0.0	0.0	0.0	0.0	3.0	0.0	0.0	0.0	0.0	1.0	0.0	0.0	0.0	0.0	0.0	0.0	0.0	0.0	0.0	0.0	0.0	0.0	0.0	0.0	0.0
seq8254	1.0	0.0	0.0	0.0	0.0	0.0	0.0	0.0	0.0	0.0	0.0	4.0	5.0	0.0	0.0	0.0	0.0	0.0	0.0	1.0	0.0	0.0	3.0	0.0	2.0	1.0	3.0	6.0	44.0	37.0	2.0	44.0	1.0	5.0	10.0	5.0	0.0	3.0	0.0	6.0	0.0	0.0	0.0	0.0	0.0	0.0	0.0	12.0	25.0
seq21342	0.0	0.0	0.0	0.0	0.0	0.0	0.0	0.0	0.0	0.0	0.0	1.0	0.0	0.0	0.0	0.0	0.0	0.0	0.0	0.0	0.0	0.0	0.0	1.0	0.0	0.0	0.0	0.0	0.0	0.0	1.0	0.0	0.0	0.0	0.0	1.0	0.0	0.0	0.0	0.0	0.0	0.0	0.0	0.0	0.0	0.0	0.0	0.0	0.0
seq96747	0.0	0.0	0.0	0.0	0.0	0.0	0.0	0.0	0.0	0.0	0.0	0.0	0.0	0.0	0.0	0.0	2.0	0.0	0.0	0.0	0.0	0.0	0.0	1.0	0.0	0.0	0.0	0.0	0.0	0.0	0.0	0.0	0.0	0.0	1.0	0.0	0.0	0.0	0.0	0.0	0.0	0.0	0.0	0.0	0.0	0.0	0.0	5.0	0.0
seq3688	0.0	0.0	22.0	0.0	1.0	0.0	0.0	1.0	0.0	3.0	0.0	1.0	0.0	0.0	0.0	0.0	0.0	0.0	0.0	1.0	0.0	0.0	0.0	1.0	0.0	0.0	0.0	0.0	0.0	0.0	0.0	0.0	0.0	0.0	1.0	0.0	0.0	7.0	0.0	0.0	0.0	0.0	0.0	0.0	0.0	0.0	0.0	5.0	6.0
seq26754	0.0	0.0	35.0	0.0	0.0	0.0	0.0	0.0	0.0	0.0	0.0	0.0	0.0	0.0	0.0	0.0	0.0	0.0	0.0	0.0	0.0	0.0	0.0	0.0	0.0	0.0	0.0	0.0	0.0	0.0	0.0	0.0	0.0	0.0	0.0	0.0	0.0	0.0	0.0	0.0	0.0	0.0	0.0	0.0	0.0	0.0	0.0	0.0	0.0
seq908	13.0	13.0	746.0	1.0	15.0	0.0	40.0	0.0	5.0	40.0	6.0	17.0	12.0	24.0	24.0	50.0	46.0	6.0	67.0	32.0	13.0	9.0	49.0	55.0	6.0	15.0	56.0	15.0	48.0	39.0	17.0	14.0	15.0	12.0	63.0	237.0	44.0	52.0	25.0	38.0	52.0	10.0	11.0	1.0	21.0	0.0	4.0	0.0	3.0
seq66703	0.0	0.0	6.0	0.0	0.0	0.0	0.0	0.0	0.0	1.0	0.0	0.0	0.0	0.0	1.0	0.0	1.0	0.0	0.0	0.0	0.0	0.0	0.0	0.0	0.0	0.0	0.0	0.0	1.0	0.0	0.0	0.0	0.0	0.0	0.0	3.0	0.0	0.0	0.0	0.0	0.0	0.0	0.0	0.0	0.0	1.0	0.0	0.0	0.0
seq11978	0.0	0.0	4.0	0.0	0.0	0.0	0.0	0.0	0.0	1.0	0.0	0.0	1.0	0.0	0.0	0.0	0.0	0.0	0.0	0.0	0.0	0.0	0.0	0.0	0.0	0.0	0.0	0.0	2.0	1.0	0.0	0.0	0.0	0.0	0.0	0.0	0.0	0.0	0.0	0.0	0.0	0.0	0.0	0.0	2.0	0.0	0.0	0.0	0.0
seq13091	0.0	0.0	0.0	0.0	0.0	0.0	0.0	0.0	0.0	0.0	0.0	5.0	1.0	0.0	0.0	4.0	0.0	0.0	0.0	4.0	2.0	0.0	0.0	5.0	0.0	0.0	0.0	2.0	4.0	0.0	0.0	0.0	0.0	0.0	0.0	0.0	1.0	0.0	0.0	0.0	0.0	0.0	0.0	0.0	0.0	0.0	0.0	0.0	0.0
seq138105	0.0	0.0	0.0	0.0	0.0	0.0	0.0	0.0	0.0	0.0	0.0	0.0	2.0	0.0	0.0	0.0	0.0	0.0	0.0	0.0	0.0	0.0	0.0	0.0	0.0	0.0	0.0	0.0	0.0	0.0	0.0	0.0	0.0	0.0	0.0	0.0	0.0	0.0	0.0	0.0	0.0	0.0	0.0	0.0	0.0	0.0	0.0	0.0	0.0
seq18291	0.0	0.0	0.0	0.0	0.0	0.0	2.0	0.0	0.0	0.0	0.0	0.0	0.0	0.0	0.0	0.0	1.0	0.0	0.0	2.0	0.0	0.0	0.0	0.0	0.0	0.0	0.0	1.0	0.0	0.0	0.0	0.0	0.0	0.0	1.0	2.0	0.0	0.0	0.0	0.0	0.0	0.0	0.0	0.0	0.0	0.0	0.0	0.0	0.0
seq17456	0.0	0.0	0.0	0.0	0.0	0.0	0.0	0.0	0.0	0.0	0.0	0.0	1.0	0.0	0.0	1.0	2.0	0.0	4.0	0.0	1.0	0.0	0.0	0.0	0.0	0.0	0.0	5.0	4.0	0.0	0.0	0.0	0.0	1.0	0.0	0.0	0.0	0.0	0.0	0.0	0.0	0.0	0.0	1.0	0.0	2.0	0.0	0.0	0.0
seq9877	0.0	0.0	0.0	0.0	0.0	0.0	0.0	0.0	0.0	0.0	0.0	0.0	0.0	0.0	0.0	0.0	0.0	0.0	0.0	0.0	0.0	0.0	0.0	0.0	0.0	0.0	0.0	0.0	0.0	0.0	0.0	0.0	0.0	0.0	0.0	0.0	0.0	0.0	0.0	0.0	0.0	0.0	0.0	0.0	0.0	0.0	0.0	0.0	0.0
seq5325	0.0	0.0	5.0	0.0	0.0	0.0	3.0	0.0	1.0	14.0	0.0	0.0	0.0	0.0	0.0	0.0	1.0	1.0	1.0	0.0	0.0	0.0	0.0	0.0	0.0	0.0	0.0	0.0	0.0	0.0	0.0	0.0	0.0	0.0	0.0	1.0	0.0	0.0	0.0	0.0	1.0	0.0	0.0	0.0	1.0	0.0	0.0	0.0	0.0
seq3524	1.0	2.0	0.0	0.0	1.0	0.0	0.0	0.0	0.0	0.0	0.0	0.0	1.0	0.0	0.0	1.0	0.0	0.0	0.0	52.0	0.0	0.0	0.0	0.0	0.0	0.0	0.0	0.0	1.0	0.0	0.0	0.0	0.0	0.0	0.0	1.0	0.0	0.0	0.0	0.0	20.0	0.0	0.0	0.0	0.0	0.0	0.0	0.0	0.0
seq3520	0.0	0.0	0.0	0.0	1.0	0.0	0.0	8.0	0.0	3.0	0.0	1.0	1.0	0.0	1.0	0.0	9.0	0.0	0.0	12.0	8.0	0.0	6.0	0.0	0.0	0.0	0.0	0.0	0.0	0.0	0.0	0.0	0.0	0.0	0.0	0.0	0.0	0.0	0.0	0.0	0.0	0.0	0.0	0.0	0.0	0.0	0.0	0.0	0.0
seq3441	0.0	5.0	209.0	1.0	9.0	0.0	7.0	3.0	2.0	45.0	0.0	7.0	3.0	0.0	0.0	1.0	0.0	0.0	0.0	12.0	4.0	0.0	1.0	45.0	2.0	2.0	30.0	6.0	16.0	16.0	2.0	9.0	1.0	1.0	7.0	8.0	0.0	0.0	0.0	0.0	0.0	0.0	2.0	0.0	2.0	0.0	2.0	9.0	37.0
seq44571	0.0	0.0	0.0	0.0	0.0	0.0	0.0	0.0	0.0	0.0	0.0	1.0	0.0	1.0	0.0	1.0	0.0	0.0	0.0	2.0	0.0	0.0	0.0	3.0	0.0	1.0	0.0	1.0	7.0	0.0	1.0	1.0	0.0	0.0	0.0	2.0	0.0	1.0	0.0	0.0	0.0	0.0	0.0	0.0	0.0	0.0	0.0	0.0	0.0
seq127839	0.0	0.0	0.0	0.0	0.0	0.0	0.0	0.0	0.0	0.0	0.0	0.0	0.0	3.0	0.0	0.0	1.0	0.0	4.0	0.0	0.0	0.0	0.0	0.0	0.0	0.0	0.0	0.0	0.0	0.0	0.0	0.0	0.0	0.0	0.0	0.0	0.0	0.0	0.0	0.0	0.0	0.0	0.0	0.0	0.0	0.0	0.0	0.0	0.0
seq10814	0.0	0.0	1.0	0.0	0.0	0.0	0.0	0.0	0.0	0.0	0.0	28.0	2.0	2.0	0.0	5.0	7.0	2.0	0.0	11.0	50.0	1.0	26.0	11.0	0.0	0.0	0.0	0.0	1.0	0.0	0.0	0.0	0.0	0.0	2.0	0.0	0.0	0.0	0.0	0.0	0.0	0.0	0.0	0.0	0.0	0.0	0.0	1.0	0.0
seq235	0.0	0.0	0.0	0.0	0.0	0.0	0.0	0.0	0.0	0.0	0.0	5.0	0.0	0.0	8.0	0.0	0.0	0.0	0.0	1.0	3.0	0.0	0.0	0.0	0.0	0.0	0.0	2.0	27.0	16.0	2.0	12.0	0.0	5.0	9.0	4.0	0.0	0.0	0.0	0.0	0.0	0.0	0.0	0.0	1.0	0.0	1.0	2.0	0.0
seq838	0.0	0.0	4.0	0.0	0.0	0.0	0.0	0.0	0.0	3.0	0.0	2.0	9.0	6.0	59.0	5.0	29.0	11.0	1.0	57.0	57.0	2.0	32.0	5.0	0.0	2.0	0.0	2.0	0.0	0.0	0.0	0.0	0.0	0.0	24.0	32.0	0.0	1.0	0.0	0.0	0.0	1.0	3.0	0.0	0.0	0.0	0.0	1.0	1.0
seq5541	0.0	0.0	0.0	0.0	0.0	0.0	0.0	0.0	0.0	0.0	0.0	0.0	0.0	0.0	0.0	0.0	0.0	0.0	0.0	2.0	0.0	0.0	0.0	0.0	0.0	0.0	0.0	0.0	0.0	0.0	0.0	0.0	0.0	0.0	0.0	0.0	0.0	0.0	4.0	0.0	0.0	0.0	0.0	0.0	0.0	0.0	0.0	0.0	0.0
seq47	1.0	0.0	2.0	0.0	0.0	1.0	1.0	2.0	2.0	2.0	2.0	1810.0	53.0	49.0	20.0	35.0	61.0	12.0	55.0	334.0	85.0	7.0	118.0	2436.0	22.0	47.0	226.0	114.0	542.0	218.0	29.0	248.0	26.0	54.0	192.0	131.0	0.0	26.0	0.0	0.0	0.0	0.0	0.0	2.0	5.0	1.0	7.0	3.0	13.0
seq49722	0.0	0.0	0.0	0.0	0.0	0.0	0.0	2.0	0.0	1.0	0.0	0.0	0.0	0.0	0.0	2.0	1.0	0.0	0.0	1.0	1.0	0.0	0.0	0.0	0.0	0.0	0.0	0.0	0.0	0.0	0.0	0.0	0.0	0.0	0.0	3.0	0.0	0.0	0.0	0.0	0.0	0.0	0.0	0.0	0.0	0.0	0.0	1.0	0.0
seq7067	0.0	0.0	0.0	0.0	0.0	0.0	0.0	0.0	0.0	0.0	0.0	0.0	0.0	0.0	0.0	0.0	0.0	0.0	4.0	2.0	1.0	0.0	2.0	0.0	0.0	1.0	0.0	0.0	2.0	0.0	0.0	0.0	0.0	0.0	1.0	0.0	0.0	0.0	0.0	3.0	4.0	21.0	4.0	0.0	0.0	0.0	0.0	0.0	0.0
seq20427	0.0	0.0	0.0	0.0	1.0	0.0	0.0	0.0	0.0	0.0	0.0	0.0	1.0	0.0	0.0	0.0	0.0	0.0	0.0	0.0	2.0	0.0	0.0	0.0	0.0	0.0	0.0	0.0	1.0	2.0	0.0	1.0	0.0	0.0	3.0	0.0	0.0	0.0	0.0	0.0	0.0	0.0	0.0	0.0	0.0	0.0	0.0	1.0	2.0
seq11057	0.0	0.0	0.0	0.0	0.0	0.0	0.0	0.0	0.0	4.0	0.0	19.0	16.0	0.0	1.0	0.0	0.0	0.0	4.0	0.0	1.0	0.0	0.0	8.0	0.0	1.0	2.0	0.0	18.0	9.0	1.0	26.0	1.0	1.0	68.0	11.0	0.0	1.0	0.0	1.0	0.0	0.0	0.0	0.0	0.0	1.0	1.0	15.0	36.0
seq10592	0.0	0.0	0.0	0.0	0.0	0.0	0.0	0.0	0.0	0.0	0.0	0.0	0.0	0.0	0.0	0.0	0.0	0.0	0.0	0.0	0.0	0.0	0.0	0.0	0.0	0.0	19.0	0.0	1.0	0.0	0.0	0.0	0.0	0.0	0.0	0.0	0.0	0.0	0.0	0.0	0.0	0.0	0.0	0.0	0.0	0.0	0.0	0.0	0.0
seq54386	0.0	0.0	0.0	0.0	0.0	0.0	0.0	0.0	0.0	1.0	0.0	8.0	0.0	0.0	0.0	0.0	3.0	0.0	0.0	0.0	0.0	0.0	0.0	5.0	1.0	0.0	0.0	2.0	2.0	1.0	1.0	1.0	0.0	1.0	7.0	0.0	0.0	1.0	0.0	0.0	1.0	0.0	0.0	0.0	0.0	1.0	1.0	4.0	3.0
seq29334	0.0	0.0	0.0	0.0	0.0	0.0	0.0	0.0	0.0	0.0	0.0	0.0	0.0	0.0	0.0	0.0	0.0	0.0	0.0	0.0	0.0	0.0	0.0	0.0	0.0	0.0	0.0	0.0	0.0	0.0	0.0	0.0	0.0	0.0	0.0	0.0	0.0	0.0	0.0	0.0	0.0	0.0	0.0	0.0	0.0	0.0	0.0	0.0	0.0
seq25978	0.0	0.0	2.0	0.0	0.0	0.0	0.0	1.0	0.0	0.0	1.0	0.0	1.0	0.0	0.0	0.0	0.0	0.0	0.0	0.0	2.0	0.0	0.0	0.0	0.0	0.0	0.0	3.0	1.0	0.0	0.0	0.0	1.0	1.0	0.0	0.0	1.0	5.0	0.0	0.0	0.0	0.0	0.0	0.0	0.0	0.0	0.0	0.0	1.0
seq204649	0.0	0.0	0.0	0.0	0.0	0.0	0.0	0.0	0.0	0.0	0.0	0.0	0.0	0.0	0.0	0.0	0.0	0.0	0.0	0.0	0.0	0.0	0.0	0.0	0.0	0.0	0.0	0.0	0.0	0.0	0.0	0.0	0.0	0.0	0.0	0.0	0.0	0.0	0.0	0.0	0.0	0.0	0.0	0.0	0.0	0.0	0.0	0.0	0.0
seq11507	0.0	0.0	0.0	0.0	0.0	0.0	0.0	0.0	0.0	0.0	0.0	0.0	0.0	0.0	0.0	0.0	1.0	0.0	0.0	0.0	0.0	0.0	0.0	0.0	0.0	0.0	0.0	0.0	0.0	0.0	0.0	0.0	0.0	0.0	0.0	1.0	0.0	0.0	0.0	0.0	0.0	0.0	0.0	0.0	0.0	0.0	0.0	0.0	0.0
seq57473	0.0	0.0	0.0	0.0	0.0	0.0	0.0	0.0	0.0	0.0	0.0	0.0	1.0	0.0	0.0	0.0	3.0	1.0	0.0	10.0	0.0	3.0	2.0	2.0	0.0	1.0	0.0	0.0	0.0	0.0	0.0	0.0	0.0	0.0	0.0	0.0	0.0	0.0	0.0	0.0	0.0	0.0	0.0	0.0	0.0	0.0	0.0	4.0	3.0
seq13389	0.0	0.0	0.0	0.0	0.0	0.0	0.0	0.0	0.0	0.0	0.0	1.0	0.0	0.0	0.0	0.0	0.0	1.0	0.0	0.0	0.0	0.0	1.0	0.0	1.0	0.0	0.0	0.0	0.0	1.0	1.0	0.0	1.0	2.0	0.0	0.0	0.0	0.0	0.0	0.0	0.0	0.0	0.0	0.0	0.0	0.0	0.0	0.0	0.0
seq60129	0.0	0.0	0.0	0.0	0.0	0.0	0.0	0.0	0.0	0.0	0.0	0.0	0.0	0.0	0.0	0.0	0.0	0.0	0.0	0.0	0.0	0.0	0.0	0.0	0.0	0.0	0.0	0.0	1.0	0.0	0.0	0.0	0.0	0.0	0.0	0.0	0.0	0.0	0.0	0.0	0.0	0.0	0.0	0.0	0.0	0.0	0.0	0.0	0.0
seq20636	0.0	0.0	0.0	0.0	0.0	0.0	0.0	0.0	0.0	0.0	0.0	0.0	0.0	0.0	0.0	0.0	0.0	0.0	0.0	0.0	1.0	0.0	1.0	0.0	0.0	0.0	0.0	0.0	0.0	0.0	0.0	0.0	0.0	0.0	0.0	0.0	5.0	0.0	3.0	0.0	0.0	0.0	0.0	0.0	0.0	0.0	0.0	0.0	0.0
seq126060	0.0	0.0	4.0	0.0	0.0	0.0	0.0	0.0	0.0	0.0	0.0	0.0	0.0	0.0	0.0	0.0	0.0	0.0	0.0	0.0	0.0	0.0	0.0	0.0	0.0	0.0	0.0	0.0	0.0	0.0	0.0	0.0	0.0	0.0	0.0	0.0	0.0	1.0	1.0	0.0	0.0	0.0	0.0	0.0	3.0	0.0	0.0	0.0	1.0
seq363	0.0	14.0	1640.0	0.0	3.0	0.0	4.0	0.0	0.0	54.0	0.0	1.0	2.0	0.0	8.0	2.0	3.0	0.0	5.0	2.0	0.0	0.0	0.0	1.0	0.0	0.0	0.0	4.0	0.0	0.0	0.0	37.0	0.0	0.0	0.0	0.0	0.0	0.0	1.0	0.0	0.0	0.0	0.0	0.0	2.0	0.0	0.0	6.0	1.0
seq67553	1.0	0.0	0.0	0.0	0.0	0.0	0.0	0.0	0.0	0.0	0.0	15.0	2.0	0.0	0.0	0.0	0.0	0.0	0.0	1.0	1.0	0.0	0.0	25.0	0.0	1.0	1.0	4.0	7.0	3.0	0.0	0.0	0.0	2.0	4.0	3.0	1.0	2.0	0.0	0.0	0.0	0.0	0.0	0.0	1.0	0.0	0.0	0.0	0.0
seq622	6.0	23.0	156.0	2.0	28.0	3.0	54.0	1.0	46.0	446.0	3.0	0.0	0.0	2.0	0.0	0.0	0.0	0.0	0.0	0.0	1.0	0.0	0.0	0.0	0.0	0.0	0.0	2.0	22.0	3.0	0.0	0.0	1.0	1.0	22.0	0.0	0.0	58.0	190.0	8.0	11.0	45.0	5.0	10.0	26.0	4.0	11.0	166.0	340.0
seq2454	4.0	3.0	117.0	1.0	3.0	0.0	4.0	11.0	3.0	104.0	3.0	0.0	0.0	0.0	0.0	1.0	0.0	0.0	1.0	0.0	0.0	0.0	0.0	0.0	0.0	0.0	0.0	0.0	0.0	0.0	0.0	0.0	0.0	0.0	0.0	0.0	0.0	0.0	0.0	0.0	0.0	0.0	0.0	0.0	0.0	0.0	0.0	0.0	0.0
seq14620	0.0	0.0	17.0	0.0	0.0	0.0	0.0	0.0	0.0	0.0	1.0	0.0	0.0	0.0	0.0	0.0	0.0	0.0	0.0	0.0	0.0	0.0	0.0	0.0	0.0	0.0	1.0	0.0	0.0	0.0	0.0	0.0	0.0	0.0	0.0	0.0	0.0	0.0	0.0	0.0	0.0	0.0	0.0	2.0	0.0	0.0	0.0	0.0	0.0
seq36698	0.0	0.0	0.0	0.0	0.0	0.0	0.0	0.0	0.0	0.0	0.0	0.0	0.0	0.0	0.0	0.0	0.0	0.0	0.0	0.0	0.0	0.0	0.0	0.0	0.0	0.0	0.0	0.0	0.0	0.0	0.0	0.0	0.0	0.0	0.0	0.0	0.0	0.0	0.0	0.0	0.0	0.0	0.0	0.0	0.0	0.0	0.0	0.0	0.0
seq42931	0.0	0.0	0.0	0.0	0.0	0.0	0.0	0.0	2.0	0.0	0.0	0.0	0.0	0.0	0.0	0.0	0.0	0.0	0.0	0.0	0.0	0.0	0.0	0.0	0.0	0.0	0.0	0.0	0.0	0.0	0.0	0.0	0.0	0.0	0.0	0.0	0.0	2.0	0.0	0.0	0.0	1.0	0.0	0.0	0.0	0.0	0.0	0.0	0.0
seq43729	0.0	0.0	0.0	0.0	0.0	0.0	0.0	0.0	0.0	0.0	0.0	1.0	2.0	1.0	1.0	0.0	5.0	1.0	8.0	6.0	3.0	1.0	9.0	0.0	0.0	1.0	0.0	0.0	0.0	0.0	0.0	0.0	0.0	0.0	1.0	3.0	0.0	0.0	0.0	0.0	0.0	0.0	0.0	0.0	0.0	0.0	0.0	0.0	0.0
seq8346	0.0	0.0	0.0	0.0	0.0	0.0	0.0	0.0	0.0	0.0	0.0	0.0	0.0	0.0	0.0	0.0	0.0	0.0	0.0	0.0	0.0	0.0	0.0	0.0	0.0	0.0	0.0	0.0	0.0	0.0	0.0	0.0	0.0	0.0	0.0	0.0	0.0	0.0	0.0	8.0	0.0	0.0	0.0	0.0	0.0	0.0	0.0	0.0	0.0
seq3271	0.0	0.0	0.0	0.0	0.0	0.0	0.0	0.0	0.0	0.0	1.0	52.0	4.0	3.0	0.0	3.0	6.0	0.0	0.0	11.0	3.0	0.0	4.0	66.0	3.0	4.0	5.0	8.0	37.0	16.0	2.0	9.0	0.0	2.0	14.0	14.0	0.0	0.0	0.0	0.0	0.0	0.0	0.0	0.0	0.0	0.0	1.0	0.0	1.0
seq5543	0.0	1.0	42.0	0.0	0.0	0.0	0.0	0.0	0.0	5.0	0.0	0.0	0.0	0.0	0.0	0.0	0.0	0.0	0.0	0.0	0.0	0.0	0.0	0.0	0.0	0.0	0.0	0.0	0.0	0.0	0.0	0.0	0.0	0.0	0.0	0.0	0.0	0.0	0.0	0.0	0.0	0.0	0.0	0.0	0.0	0.0	0.0	0.0	0.0
seq28861	0.0	0.0	8.0	0.0	1.0	0.0	0.0	0.0	1.0	0.0	0.0	0.0	0.0	0.0	0.0	0.0	1.0	1.0	0.0	0.0	1.0	0.0	0.0	0.0	0.0	0.0	0.0	0.0	0.0	0.0	0.0	0.0	0.0	0.0	0.0	0.0	0.0	0.0	0.0	0.0	0.0	0.0	0.0	0.0	0.0	0.0	0.0	0.0	0.0
seq60824	0.0	0.0	0.0	0.0	0.0	0.0	0.0	0.0	0.0	0.0	0.0	0.0	0.0	0.0	0.0	0.0	0.0	0.0	0.0	0.0	0.0	0.0	0.0	3.0	0.0	0.0	0.0	0.0	0.0	0.0	0.0	0.0	0.0	0.0	0.0	0.0	0.0	0.0	0.0	7.0	0.0	4.0	0.0	0.0	0.0	0.0	0.0	0.0	0.0
seq12443	0.0	0.0	0.0	0.0	1.0	0.0	0.0	0.0	0.0	7.0	0.0	0.0	0.0	0.0	0.0	0.0	1.0	0.0	0.0	0.0	0.0	0.0	0.0	0.0	0.0	0.0	0.0	0.0	0.0	0.0	0.0	0.0	0.0	0.0	22.0	0.0	0.0	0.0	0.0	0.0	0.0	0.0	0.0	0.0	0.0	0.0	0.0	3.0	0.0
seq21915	0.0	0.0	21.0	0.0	1.0	0.0	1.0	1.0	1.0	5.0	1.0	0.0	0.0	0.0	0.0	0.0	0.0	0.0	0.0	0.0	0.0	0.0	0.0	0.0	0.0	0.0	0.0	0.0	0.0	0.0	0.0	0.0	0.0	0.0	0.0	0.0	0.0	0.0	0.0	0.0	0.0	0.0	0.0	0.0	0.0	0.0	0.0	0.0	0.0
seq3669	0.0	0.0	0.0	0.0	0.0	0.0	0.0	0.0	0.0	0.0	0.0	4.0	2.0	1.0	0.0	0.0	0.0	0.0	2.0	1.0	0.0	0.0	0.0	0.0	0.0	0.0	0.0	0.0	7.0	4.0	0.0	2.0	0.0	0.0	4.0	0.0	0.0	0.0	0.0	1.0	0.0	0.0	0.0	0.0	0.0	0.0	0.0	1.0	1.0
seq27800	0.0	0.0	0.0	0.0	0.0	0.0	0.0	0.0	0.0	0.0	0.0	0.0	0.0	0.0	0.0	0.0	0.0	0.0	0.0	0.0	0.0	0.0	0.0	0.0	0.0	0.0	0.0	0.0	0.0	0.0	0.0	0.0	0.0	0.0	0.0	0.0	0.0	0.0	0.0	0.0	0.0	0.0	0.0	0.0	0.0	0.0	0.0	0.0	0.0
seq592	0.0	1.0	0.0	0.0	0.0	0.0	1.0	1.0	0.0	0.0	0.0	62.0	12.0	5.0	2.0	0.0	15.0	0.0	10.0	0.0	10.0	0.0	4.0	125.0	2.0	1.0	12.0	1.0	9.0	3.0	11.0	10.0	0.0	2.0	15.0	3.0	1.0	6.0	0.0	0.0	0.0	0.0	1.0	0.0	0.0	0.0	0.0	0.0	5.0
seq58	1.0	1.0	1.0	0.0	2.0	0.0	0.0	0.0	0.0	1.0	0.0	154.0	200.0	4.0	1.0	0.0	7.0	0.0	137.0	6.0	10.0	0.0	138.0	307.0	32.0	17.0	145.0	84.0	601.0	666.0	15.0	1567.0	31.0	99.0	725.0	83.0	1.0	53.0	8.0	237.0	1.0	0.0	5.0	3.0	10.0	3.0	2.0	254.0	373.0
seq6564	0.0	0.0	0.0	0.0	0.0	0.0	0.0	0.0	0.0	0.0	0.0	0.0	0.0	0.0	1.0	0.0	1.0	1.0	0.0	0.0	1.0	0.0	0.0	0.0	0.0	0.0	0.0	0.0	0.0	0.0	0.0	0.0	0.0	0.0	0.0	0.0	0.0	0.0	0.0	0.0	0.0	0.0	0.0	0.0	0.0	0.0	0.0	0.0	0.0
seq611	1.0	0.0	2990.0	0.0	2.0	1.0	0.0	4.0	1.0	85.0	3.0	1.0	0.0	1.0	8.0	3.0	0.0	0.0	0.0	0.0	0.0	1.0	0.0	0.0	1.0	0.0	0.0	0.0	0.0	1.0	1.0	2.0	0.0	0.0	1.0	0.0	1.0	1.0	0.0	0.0	0.0	0.0	0.0	1.0	1.0	0.0	0.0	1.0	0.0
seq8553	0.0	0.0	27.0	0.0	0.0	0.0	6.0	1.0	0.0	1.0	0.0	1.0	0.0	0.0	3.0	0.0	2.0	0.0	0.0	1.0	3.0	0.0	1.0	24.0	0.0	0.0	0.0	0.0	1.0	0.0	0.0	0.0	0.0	0.0	0.0	0.0	0.0	4.0	0.0	0.0	24.0	3.0	0.0	0.0	3.0	0.0	1.0	0.0	0.0
seq17800	0.0	0.0	0.0	0.0	0.0	0.0	0.0	0.0	0.0	0.0	0.0	1.0	0.0	0.0	0.0	0.0	0.0	0.0	2.0	0.0	1.0	0.0	0.0	5.0	0.0	0.0	2.0	0.0	1.0	0.0	0.0	0.0	1.0	1.0	0.0	2.0	0.0	0.0	0.0	0.0	0.0	0.0	0.0	0.0	0.0	0.0	0.0	0.0	3.0
seq3951	1.0	0.0	2.0	2.0	0.0	2.0	0.0	2.0	3.0	0.0	0.0	0.0	1.0	0.0	1.0	1.0	3.0	0.0	1.0	0.0	0.0	0.0	2.0	4.0	0.0	3.0	30.0	0.0	0.0	1.0	0.0	7.0	1.0	0.0	0.0	0.0	1.0	4.0	8.0	24.0	0.0	5.0	13.0	0.0	1.0	0.0	0.0	0.0	0.0
seq12619	0.0	0.0	2.0	0.0	0.0	0.0	0.0	0.0	0.0	0.0	0.0	0.0	0.0	0.0	0.0	0.0	2.0	0.0	0.0	0.0	0.0	0.0	0.0	1.0	0.0	0.0	0.0	2.0	0.0	0.0	0.0	0.0	0.0	1.0	0.0	0.0	0.0	0.0	0.0	0.0	1.0	0.0	0.0	0.0	0.0	0.0	0.0	0.0	0.0
seq6373	0.0	0.0	2.0	0.0	0.0	0.0	0.0	0.0	0.0	1.0	0.0	0.0	0.0	0.0	0.0	0.0	0.0	0.0	0.0	1.0	0.0	0.0	0.0	0.0	0.0	0.0	0.0	0.0	0.0	0.0	0.0	8.0	0.0	0.0	0.0	0.0	1.0	0.0	2.0	1.0	1.0	0.0	1.0	0.0	0.0	1.0	0.0	0.0	0.0
seq48698	0.0	0.0	0.0	0.0	1.0	1.0	0.0	0.0	0.0	1.0	0.0	0.0	0.0	0.0	0.0	0.0	0.0	0.0	0.0	0.0	0.0	0.0	0.0	0.0	0.0	1.0	0.0	0.0	0.0	0.0	0.0	0.0	0.0	0.0	0.0	0.0	12.0	0.0	1.0	0.0	0.0	6.0	1.0	0.0	1.0	1.0	0.0	0.0	0.0
seq3773	0.0	1.0	0.0	0.0	0.0	2.0	0.0	0.0	0.0	0.0	0.0	0.0	0.0	0.0	0.0	0.0	0.0	0.0	0.0	0.0	0.0	0.0	4.0	0.0	0.0	0.0	0.0	0.0	0.0	0.0	0.0	2.0	0.0	0.0	0.0	0.0	1.0	2.0	0.0	0.0	0.0	2.0	1.0	0.0	0.0	0.0	0.0	0.0	0.0
seq5176	4.0	0.0	2.0	2.0	0.0	10.0	1.0	0.0	0.0	2.0	1.0	0.0	1.0	0.0	3.0	1.0	6.0	0.0	14.0	0.0	0.0	0.0	7.0	2.0	0.0	0.0	0.0	2.0	1.0	0.0	0.0	2.0	0.0	0.0	0.0	1.0	7.0	9.0	3.0	1.0	0.0	0.0	5.0	0.0	2.0	13.0	0.0	0.0	0.0
seq6664	1.0	2.0	6.0	0.0	0.0	0.0	0.0	0.0	0.0	0.0	0.0	0.0	0.0	0.0	0.0	0.0	0.0	0.0	2.0	0.0	0.0	0.0	3.0	0.0	5.0	0.0	14.0	1.0	0.0	0.0	0.0	11.0	0.0	3.0	0.0	0.0	6.0	6.0	9.0	2.0	0.0	1.0	9.0	1.0	1.0	7.0	0.0	0.0	0.0
seq9874	0.0	0.0	0.0	0.0	0.0	0.0	0.0	0.0	0.0	0.0	0.0	0.0	0.0	0.0	0.0	0.0	0.0	0.0	0.0	0.0	0.0	0.0	0.0	0.0	0.0	0.0	0.0	0.0	0.0	0.0	0.0	0.0	0.0	0.0	0.0	0.0	0.0	0.0	0.0	0.0	0.0	0.0	0.0	0.0	0.0	0.0	0.0	0.0	0.0
seq28657	0.0	0.0	1.0	0.0	0.0	8.0	0.0	0.0	0.0	0.0	0.0	0.0	0.0	0.0	0.0	0.0	0.0	0.0	0.0	0.0	0.0	0.0	0.0	0.0	0.0	0.0	0.0	0.0	0.0	0.0	0.0	0.0	0.0	0.0	0.0	0.0	0.0	0.0	0.0	0.0	0.0	0.0	0.0	0.0	0.0	0.0	0.0	0.0	0.0
seq2286	0.0	0.0	1.0	0.0	0.0	4.0	2.0	1.0	4.0	3.0	0.0	0.0	0.0	0.0	2.0	0.0	0.0	0.0	0.0	0.0	1.0	0.0	11.0	3.0	0.0	0.0	26.0	0.0	2.0	0.0	0.0	10.0	0.0	0.0	0.0	0.0	2.0	17.0	2.0	13.0	1.0	0.0	16.0	2.0	1.0	16.0	0.0	0.0	0.0
seq177	16.0	14.0	8.0	1.0	2.0	14.0	5.0	1.0	3.0	1.0	6.0	0.0	2.0	1.0	2.0	3.0	5.0	0.0	7.0	5.0	2.0	0.0	15.0	4.0	5.0	3.0	58.0	1.0	0.0	2.0	1.0	5.0	1.0	4.0	0.0	0.0	36.0	33.0	20.0	13.0	12.0	9.0	29.0	5.0	2.0	25.0	0.0	0.0	0.0
seq3528	0.0	0.0	2.0	0.0	0.0	1.0	0.0	0.0	0.0	1.0	0.0	0.0	0.0	0.0	0.0	0.0	0.0	0.0	0.0	0.0	0.0	0.0	0.0	1.0	0.0	0.0	1.0	1.0	0.0	1.0	0.0	1.0	0.0	0.0	0.0	0.0	0.0	0.0	0.0	0.0	0.0	0.0	0.0	0.0	0.0	0.0	0.0	0.0	0.0
seq15603	0.0	0.0	0.0	0.0	0.0	3.0	1.0	0.0	0.0	0.0	0.0	0.0	0.0	0.0	0.0	0.0	0.0	0.0	1.0	0.0	0.0	0.0	0.0	0.0	0.0	0.0	4.0	0.0	0.0	0.0	0.0	10.0	0.0	1.0	0.0	0.0	2.0	0.0	1.0	4.0	0.0	1.0	7.0	2.0	1.0	2.0	1.0	1.0	0.0
seq1385	0.0	6.0	2.0	0.0	4.0	4.0	0.0	0.0	1.0	4.0	0.0	0.0	0.0	0.0	0.0	1.0	10.0	0.0	4.0	0.0	0.0	0.0	5.0	8.0	1.0	1.0	3.0	0.0	1.0	3.0	0.0	20.0	3.0	4.0	0.0	0.0	24.0	21.0	25.0	20.0	3.0	2.0	12.0	3.0	6.0	2.0	0.0	0.0	0.0
seq4616	0.0	0.0	0.0	1.0	0.0	1.0	0.0	0.0	0.0	0.0	0.0	0.0	0.0	0.0	0.0	0.0	0.0	0.0	5.0	0.0	0.0	0.0	0.0	2.0	0.0	2.0	8.0	0.0	0.0	1.0	0.0	0.0	0.0	0.0	0.0	0.0	9.0	0.0	5.0	1.0	0.0	1.0	9.0	0.0	1.0	0.0	0.0	0.0	0.0
seq7795	2.0	0.0	4.0	2.0	5.0	2.0	0.0	0.0	2.0	3.0	2.0	1.0	3.0	2.0	4.0	3.0	0.0	0.0	4.0	5.0	0.0	0.0	4.0	4.0	4.0	2.0	3.0	2.0	1.0	4.0	1.0	4.0	1.0	4.0	0.0	0.0	2.0	0.0	2.0	0.0	3.0	5.0	0.0	4.0	4.0	0.0	0.0	0.0	1.0
seq3674	7.0	0.0	1.0	0.0	0.0	0.0	0.0	0.0	0.0	0.0	1.0	0.0	0.0	0.0	1.0	0.0	0.0	0.0	4.0	0.0	0.0	0.0	4.0	2.0	1.0	0.0	18.0	0.0	0.0	0.0	0.0	5.0	0.0	1.0	0.0	0.0	0.0	2.0	2.0	1.0	4.0	1.0	0.0	2.0	0.0	9.0	0.0	0.0	0.0
seq4588	2.0	0.0	1.0	0.0	0.0	2.0	2.0	0.0	0.0	0.0	0.0	0.0	0.0	0.0	0.0	0.0	0.0	0.0	2.0	0.0	0.0	0.0	0.0	0.0	1.0	0.0	0.0	0.0	0.0	1.0	0.0	0.0	0.0	0.0	0.0	0.0	17.0	4.0	6.0	11.0	1.0	3.0	0.0	0.0	2.0	0.0	0.0	0.0	0.0
seq17547	3.0	4.0	2.0	0.0	2.0	1.0	0.0	0.0	0.0	2.0	0.0	0.0	1.0	1.0	5.0	3.0	2.0	0.0	5.0	1.0	0.0	0.0	2.0	4.0	0.0	3.0	2.0	1.0	1.0	0.0	0.0	2.0	0.0	2.0	0.0	0.0	1.0	0.0	0.0	1.0	9.0	0.0	2.0	6.0	2.0	2.0	0.0	0.0	1.0
seq765	2.0	4.0	7.0	0.0	3.0	10.0	1.0	0.0	1.0	0.0	1.0	0.0	0.0	0.0	0.0	0.0	3.0	1.0	0.0	0.0	1.0	0.0	6.0	0.0	1.0	0.0	19.0	0.0	2.0	0.0	0.0	3.0	1.0	1.0	0.0	0.0	12.0	11.0	22.0	14.0	8.0	0.0	12.0	5.0	2.0	0.0	0.0	0.0	0.0
seq4063	5.0	4.0	16.0	0.0	1.0	7.0	1.0	0.0	3.0	0.0	1.0	0.0	1.0	0.0	0.0	0.0	2.0	0.0	0.0	1.0	0.0	0.0	11.0	2.0	1.0	0.0	7.0	1.0	0.0	1.0	0.0	6.0	1.0	1.0	0.0	0.0	16.0	2.0	0.0	13.0	5.0	7.0	11.0	4.0	0.0	1.0	0.0	0.0	0.0
seq51615	0.0	0.0	0.0	0.0	0.0	0.0	0.0	0.0	0.0	0.0	0.0	0.0	0.0	0.0	0.0	0.0	0.0	0.0	0.0	0.0	0.0	0.0	0.0	1.0	0.0	0.0	0.0	0.0	0.0	0.0	0.0	0.0	0.0	0.0	0.0	0.0	1.0	0.0	0.0	2.0	0.0	1.0	0.0	0.0	0.0	1.0	0.0	0.0	0.0
seq608	10.0	0.0	4.0	0.0	0.0	11.0	0.0	0.0	0.0	0.0	1.0	0.0	0.0	0.0	0.0	0.0	0.0	0.0	4.0	1.0	0.0	0.0	0.0	1.0	0.0	1.0	1.0	3.0	0.0	0.0	0.0	3.0	0.0	1.0	0.0	0.0	5.0	3.0	10.0	0.0	3.0	14.0	1.0	0.0	1.0	0.0	0.0	0.0	0.0
seq5061	0.0	2.0	1.0	0.0	0.0	3.0	0.0	0.0	2.0	0.0	0.0	0.0	0.0	0.0	0.0	0.0	2.0	0.0	3.0	0.0	0.0	0.0	2.0	0.0	0.0	0.0	3.0	0.0	1.0	0.0	0.0	5.0	0.0	0.0	0.0	0.0	3.0	2.0	2.0	3.0	0.0	0.0	1.0	0.0	0.0	0.0	0.0	0.0	0.0
seq34431	0.0	1.0	0.0	0.0	0.0	0.0	0.0	0.0	0.0	0.0	0.0	0.0	0.0	0.0	0.0	0.0	0.0	0.0	0.0	0.0	0.0	0.0	0.0	0.0	0.0	0.0	0.0	0.0	2.0	4.0	0.0	2.0	0.0	0.0	0.0	0.0	2.0	0.0	1.0	1.0	0.0	0.0	1.0	0.0	0.0	0.0	0.0	0.0	0.0
seq1705	1.0	0.0	6.0	1.0	6.0	0.0	8.0	1.0	0.0	8.0	2.0	0.0	3.0	0.0	9.0	1.0	12.0	0.0	4.0	0.0	0.0	1.0	4.0	2.0	2.0	3.0	8.0	9.0	6.0	1.0	2.0	20.0	1.0	4.0	0.0	0.0	6.0	24.0	17.0	24.0	6.0	1.0	18.0	5.0	12.0	2.0	0.0	1.0	0.0
seq827	3.0	1.0	21.0	0.0	0.0	11.0	1.0	0.0	2.0	0.0	2.0	0.0	0.0	2.0	1.0	1.0	0.0	0.0	0.0	1.0	0.0	0.0	2.0	1.0	1.0	6.0	52.0	2.0	0.0	1.0	0.0	2.0	0.0	1.0	0.0	0.0	14.0	26.0	9.0	1.0	4.0	5.0	0.0	0.0	6.0	3.0	0.0	0.0	0.0
seq7646	0.0	0.0	0.0	0.0	0.0	0.0	0.0	0.0	0.0	0.0	0.0	0.0	0.0	0.0	0.0	0.0	0.0	0.0	0.0	0.0	0.0	0.0	0.0	0.0	0.0	0.0	0.0	0.0	0.0	0.0	0.0	0.0	0.0	0.0	0.0	0.0	0.0	0.0	0.0	0.0	0.0	3.0	0.0	0.0	0.0	0.0	0.0	0.0	0.0
seq21668	0.0	0.0	0.0	0.0	0.0	0.0	2.0	0.0	0.0	0.0	0.0	0.0	0.0	0.0	2.0	0.0	0.0	0.0	0.0	0.0	0.0	0.0	1.0	1.0	1.0	0.0	1.0	2.0	0.0	0.0	0.0	0.0	0.0	0.0	0.0	0.0	0.0	0.0	0.0	0.0	1.0	3.0	0.0	0.0	0.0	0.0	0.0	0.0	0.0
seq5562	0.0	0.0	5.0	2.0	1.0	0.0	0.0	1.0	0.0	0.0	0.0	0.0	0.0	0.0	1.0	3.0	1.0	0.0	2.0	0.0	1.0	1.0	1.0	4.0	0.0	0.0	0.0	0.0	1.0	0.0	2.0	2.0	0.0	1.0	0.0	0.0	3.0	2.0	1.0	4.0	9.0	0.0	7.0	17.0	1.0	2.0	3.0	0.0	1.0
seq4515	2.0	4.0	5.0	0.0	1.0	3.0	1.0	0.0	3.0	3.0	0.0	0.0	0.0	0.0	0.0	2.0	0.0	0.0	0.0	0.0	0.0	0.0	2.0	1.0	0.0	4.0	1.0	1.0	0.0	4.0	0.0	1.0	0.0	0.0	0.0	0.0	14.0	4.0	8.0	0.0	6.0	10.0	10.0	4.0	2.0	0.0	0.0	0.0	0.0
seq6266	2.0	2.0	5.0	2.0	0.0	3.0	0.0	0.0	0.0	1.0	0.0	0.0	0.0	0.0	0.0	0.0	0.0	0.0	0.0	0.0	0.0	0.0	3.0	1.0	0.0	0.0	13.0	1.0	0.0	0.0	0.0	2.0	0.0	0.0	0.0	0.0	1.0	1.0	1.0	0.0	1.0	0.0	6.0	4.0	1.0	1.0	0.0	0.0	0.0
seq13510	0.0	1.0	1.0	1.0	0.0	2.0	0.0	0.0	6.0	0.0	0.0	0.0	0.0	0.0	0.0	0.0	1.0	0.0	3.0	0.0	0.0	0.0	1.0	0.0	2.0	0.0	1.0	3.0	0.0	1.0	0.0	5.0	0.0	4.0	0.0	0.0	0.0	5.0	0.0	23.0	0.0	2.0	2.0	0.0	1.0	2.0	0.0	0.0	0.0
seq21513	3.0	0.0	10.0	0.0	0.0	0.0	2.0	1.0	0.0	1.0	0.0	0.0	1.0	1.0	3.0	0.0	3.0	0.0	14.0	8.0	3.0	2.0	12.0	5.0	2.0	3.0	2.0	1.0	2.0	0.0	0.0	0.0	1.0	0.0	0.0	0.0	2.0	2.0	3.0	2.0	17.0	0.0	3.0	0.0	0.0	0.0	0.0	1.0	0.0
seq47956	0.0	2.0	0.0	0.0	0.0	0.0	0.0	0.0	0.0	0.0	0.0	0.0	0.0	0.0	0.0	0.0	3.0	0.0	0.0	0.0	0.0	0.0	0.0	0.0	0.0	0.0	0.0	0.0	0.0	0.0	0.0	0.0	0.0	0.0	0.0	0.0	0.0	0.0	0.0	0.0	0.0	0.0	0.0	0.0	0.0	2.0	0.0	0.0	0.0
seq14649	0.0	0.0	1.0	0.0	0.0	1.0	0.0	0.0	0.0	0.0	0.0	0.0	1.0	0.0	0.0	0.0	0.0	0.0	7.0	0.0	0.0	0.0	0.0	1.0	0.0	0.0	0.0	0.0	0.0	0.0	0.0	0.0	0.0	0.0	0.0	0.0	1.0	7.0	0.0	1.0	0.0	1.0	1.0	1.0	2.0	0.0	0.0	0.0	0.0
seq3319	8.0	2.0	8.0	0.0	2.0	13.0	8.0	0.0	2.0	1.0	1.0	1.0	0.0	0.0	2.0	0.0	3.0	0.0	2.0	0.0	0.0	0.0	9.0	3.0	1.0	0.0	24.0	5.0	1.0	2.0	1.0	11.0	0.0	1.0	0.0	0.0	31.0	18.0	21.0	20.0	2.0	4.0	20.0	1.0	1.0	16.0	1.0	0.0	0.0
seq6856	4.0	1.0	3.0	0.0	2.0	2.0	0.0	2.0	1.0	0.0	1.0	0.0	0.0	0.0	1.0	0.0	0.0	0.0	1.0	0.0	0.0	0.0	2.0	1.0	0.0	4.0	3.0	1.0	1.0	0.0	1.0	7.0	0.0	1.0	0.0	0.0	0.0	25.0	10.0	8.0	1.0	14.0	8.0	1.0	2.0	22.0	0.0	0.0	0.0
seq7549	0.0	3.0	0.0	0.0	1.0	3.0	0.0	1.0	0.0	0.0	0.0	0.0	0.0	1.0	5.0	0.0	2.0	0.0	1.0	0.0	0.0	0.0	2.0	1.0	0.0	0.0	4.0	0.0	1.0	1.0	0.0	1.0	0.0	0.0	0.0	0.0	2.0	3.0	1.0	15.0	0.0	3.0	1.0	1.0	1.0	0.0	0.0	0.0	0.0
seq7867	0.0	0.0	0.0	1.0	0.0	0.0	2.0	0.0	0.0	0.0	0.0	0.0	1.0	0.0	0.0	1.0	0.0	0.0	0.0	0.0	0.0	0.0	1.0	0.0	0.0	0.0	0.0	0.0	1.0	0.0	0.0	1.0	0.0	2.0	0.0	0.0	0.0	0.0	0.0	1.0	0.0	0.0	2.0	10.0	1.0	2.0	0.0	0.0	0.0
seq4294	5.0	4.0	0.0	0.0	0.0	2.0	0.0	0.0	0.0	0.0	0.0	0.0	0.0	0.0	0.0	0.0	6.0	0.0	2.0	1.0	0.0	0.0	4.0	3.0	1.0	0.0	0.0	0.0	0.0	0.0	0.0	0.0	0.0	0.0	0.0	0.0	1.0	20.0	11.0	0.0	0.0	1.0	6.0	0.0	0.0	1.0	0.0	1.0	0.0
seq4293	1.0	2.0	4.0	0.0	0.0	3.0	2.0	0.0	3.0	0.0	2.0	0.0	0.0	0.0	0.0	1.0	2.0	0.0	6.0	2.0	0.0	0.0	1.0	2.0	0.0	4.0	20.0	2.0	1.0	3.0	0.0	6.0	1.0	0.0	0.0	0.0	18.0	22.0	9.0	1.0	2.0	3.0	20.0	0.0	4.0	6.0	0.0	0.0	0.0
seq2863	0.0	0.0	3.0	0.0	0.0	3.0	1.0	1.0	0.0	0.0	0.0	0.0	0.0	0.0	0.0	0.0	2.0	0.0	3.0	0.0	2.0	0.0	4.0	2.0	1.0	0.0	5.0	0.0	0.0	0.0	1.0	3.0	0.0	0.0	0.0	1.0	6.0	10.0	5.0	4.0	2.0	2.0	3.0	2.0	0.0	6.0	0.0	0.0	0.0
seq7862	1.0	1.0	1.0	0.0	0.0	8.0	1.0	1.0	1.0	0.0	0.0	0.0	0.0	0.0	2.0	0.0	0.0	0.0	0.0	0.0	0.0	0.0	1.0	3.0	0.0	0.0	3.0	1.0	0.0	0.0	0.0	1.0	0.0	1.0	0.0	0.0	3.0	0.0	0.0	9.0	1.0	0.0	0.0	0.0	1.0	2.0	0.0	0.0	0.0
seq3899	1.0	0.0	2.0	0.0	2.0	3.0	0.0	0.0	1.0	0.0	0.0	0.0	0.0	0.0	0.0	0.0	1.0	0.0	4.0	0.0	0.0	0.0	2.0	2.0	1.0	1.0	5.0	0.0	1.0	0.0	0.0	2.0	0.0	0.0	0.0	0.0	7.0	2.0	9.0	12.0	0.0	2.0	4.0	0.0	0.0	2.0	0.0	0.0	0.0
seq2943	2.0	1.0	1.0	0.0	0.0	0.0	1.0	0.0	1.0	0.0	1.0	0.0	0.0	0.0	0.0	0.0	0.0	0.0	2.0	0.0	0.0	0.0	1.0	0.0	0.0	0.0	3.0	0.0	0.0	1.0	0.0	1.0	0.0	0.0	0.0	1.0	2.0	2.0	2.0	2.0	0.0	2.0	0.0	3.0	0.0	1.0	0.0	0.0	0.0
seq4597	1.0	0.0	0.0	0.0	0.0	0.0	0.0	0.0	0.0	0.0	1.0	0.0	0.0	0.0	0.0	0.0	1.0	0.0	1.0	0.0	0.0	0.0	0.0	0.0	0.0	0.0	1.0	0.0	0.0	0.0	1.0	0.0	0.0	1.0	0.0	0.0	2.0	0.0	2.0	1.0	0.0	1.0	2.0	0.0	1.0	0.0	0.0	0.0	0.0
seq5075	0.0	0.0	1.0	0.0	1.0	1.0	0.0	0.0	0.0	0.0	0.0	0.0	0.0	0.0	1.0	0.0	0.0	0.0	6.0	0.0	0.0	0.0	1.0	0.0	0.0	0.0	0.0	1.0	0.0	0.0	0.0	1.0	0.0	0.0	0.0	0.0	2.0	0.0	0.0	0.0	0.0	3.0	0.0	0.0	0.0	0.0	0.0	1.0	0.0
seq17711	0.0	0.0	0.0	0.0	0.0	1.0	0.0	0.0	0.0	0.0	0.0	0.0	0.0	0.0	0.0	0.0	1.0	0.0	0.0	0.0	0.0	0.0	0.0	0.0	0.0	1.0	1.0	0.0	0.0	0.0	0.0	0.0	0.0	0.0	0.0	0.0	1.0	2.0	0.0	0.0	0.0	0.0	1.0	0.0	0.0	0.0	0.0	0.0	0.0
seq16988	0.0	0.0	0.0	0.0	0.0	2.0	0.0	0.0	0.0	0.0	0.0	0.0	0.0	0.0	0.0	0.0	0.0	0.0	0.0	0.0	0.0	0.0	1.0	3.0	0.0	0.0	2.0	0.0	1.0	0.0	0.0	1.0	0.0	0.0	0.0	0.0	1.0	0.0	0.0	1.0	0.0	0.0	1.0	0.0	0.0	0.0	0.0	0.0	0.0
seq2469	9.0	2.0	18.0	1.0	4.0	7.0	7.0	0.0	1.0	1.0	2.0	0.0	0.0	1.0	7.0	0.0	0.0	0.0	0.0	0.0	0.0	0.0	5.0	2.0	0.0	5.0	47.0	3.0	1.0	0.0	1.0	9.0	0.0	1.0	0.0	0.0	7.0	6.0	43.0	9.0	3.0	7.0	5.0	1.0	2.0	13.0	0.0	0.0	0.0
seq1388	0.0	1.0	1.0	0.0	1.0	5.0	0.0	0.0	1.0	0.0	0.0	0.0	0.0	0.0	1.0	0.0	0.0	0.0	3.0	0.0	0.0	0.0	4.0	1.0	0.0	0.0	1.0	0.0	0.0	0.0	0.0	5.0	0.0	1.0	0.0	0.0	2.0	0.0	2.0	4.0	0.0	9.0	8.0	1.0	11.0	4.0	1.0	0.0	0.0
seq11874	1.0	0.0	13.0	0.0	0.0	5.0	0.0	0.0	1.0	0.0	0.0	0.0	0.0	0.0	0.0	0.0	0.0	0.0	0.0	0.0	0.0	0.0	0.0	2.0	0.0	1.0	2.0	1.0	0.0	1.0	0.0	4.0	0.0	0.0	0.0	0.0	8.0	1.0	10.0	4.0	3.0	1.0	2.0	4.0	7.0	1.0	0.0	0.0	0.0
seq104	4.0	1.0	0.0	0.0	2.0	2.0	5.0	0.0	2.0	9.0	0.0	1.0	0.0	1.0	3.0	0.0	1.0	0.0	2.0	6.0	0.0	1.0	11.0	0.0	0.0	0.0	4.0	1.0	6.0	0.0	0.0	0.0	1.0	4.0	0.0	0.0	14.0	1.0	23.0	29.0	0.0	4.0	20.0	5.0	1.0	0.0	1.0	1.0	0.0
seq7439	1.0	0.0	0.0	0.0	0.0	6.0	0.0	0.0	1.0	0.0	0.0	0.0	0.0	0.0	0.0	0.0	0.0	0.0	0.0	0.0	0.0	0.0	1.0	1.0	0.0	0.0	0.0	0.0	0.0	0.0	0.0	0.0	0.0	0.0	0.0	0.0	12.0	1.0	0.0	7.0	0.0	0.0	3.0	1.0	0.0	0.0	0.0	0.0	0.0
seq8107	0.0	0.0	0.0	0.0	0.0	1.0	1.0	0.0	0.0	1.0	0.0	0.0	0.0	0.0	2.0	1.0	0.0	0.0	2.0	0.0	0.0	0.0	3.0	0.0	0.0	0.0	0.0	0.0	1.0	0.0	0.0	0.0	0.0	0.0	0.0	0.0	1.0	6.0	1.0	0.0	0.0	1.0	1.0	0.0	2.0	1.0	0.0	0.0	0.0
seq394	1.0	0.0	10.0	0.0	2.0	0.0	2.0	0.0	3.0	0.0	1.0	0.0	0.0	0.0	1.0	0.0	1.0	0.0	2.0	0.0	0.0	1.0	8.0	1.0	0.0	0.0	0.0	0.0	0.0	0.0	0.0	2.0	0.0	5.0	0.0	0.0	19.0	10.0	1.0	2.0	3.0	10.0	1.0	0.0	5.0	2.0	1.0	0.0	0.0
seq1280	0.0	0.0	7.0	1.0	4.0	3.0	8.0	1.0	1.0	4.0	0.0	0.0	0.0	0.0	3.0	1.0	1.0	0.0	2.0	1.0	0.0	0.0	1.0	1.0	1.0	1.0	0.0	1.0	3.0	4.0	0.0	2.0	0.0	0.0	0.0	0.0	19.0	7.0	31.0	9.0	0.0	1.0	14.0	4.0	0.0	0.0	0.0	0.0	0.0
seq7366	1.0	0.0	2.0	0.0	0.0	3.0	0.0	0.0	0.0	0.0	0.0	0.0	0.0	0.0	0.0	1.0	0.0	0.0	0.0	1.0	0.0	0.0	0.0	1.0	1.0	1.0	0.0	0.0	0.0	0.0	0.0	2.0	0.0	0.0	0.0	0.0	5.0	1.0	2.0	2.0	0.0	2.0	5.0	0.0	1.0	0.0	0.0	0.0	0.0
seq3306	0.0	1.0	3.0	0.0	0.0	1.0	1.0	0.0	0.0	0.0	1.0	0.0	0.0	0.0	0.0	1.0	0.0	0.0	0.0	1.0	0.0	0.0	1.0	0.0	1.0	0.0	8.0	0.0	1.0	2.0	0.0	0.0	0.0	1.0	0.0	0.0	13.0	4.0	1.0	0.0	4.0	0.0	4.0	0.0	0.0	1.0	0.0	0.0	1.0
seq18467	0.0	0.0	9.0	0.0	0.0	0.0	0.0	0.0	0.0	0.0	0.0	0.0	0.0	0.0	0.0	0.0	0.0	0.0	0.0	0.0	0.0	0.0	0.0	0.0	0.0	0.0	0.0	0.0	0.0	0.0	0.0	0.0	0.0	0.0	0.0	0.0	11.0	0.0	0.0	0.0	0.0	0.0	0.0	0.0	0.0	0.0	0.0	0.0	0.0
seq2813	0.0	0.0	0.0	0.0	0.0	0.0	0.0	0.0	0.0	0.0	0.0	0.0	0.0	0.0	0.0	0.0	2.0	0.0	0.0	1.0	0.0	0.0	0.0	0.0	0.0	0.0	0.0	0.0	0.0	0.0	0.0	0.0	0.0	0.0	0.0	0.0	0.0	0.0	0.0	0.0	0.0	0.0	0.0	0.0	0.0	0.0	0.0	0.0	0.0
seq2706	4.0	0.0	11.0	0.0	0.0	0.0	1.0	0.0	1.0	0.0	1.0	0.0	1.0	0.0	1.0	0.0	2.0	0.0	5.0	0.0	0.0	0.0	5.0	0.0	0.0	0.0	1.0	0.0	2.0	0.0	2.0	1.0	2.0	0.0	0.0	0.0	5.0	8.0	8.0	18.0	1.0	7.0	8.0	0.0	4.0	11.0	1.0	1.0	0.0
seq3790	2.0	0.0	7.0	0.0	1.0	7.0	1.0	0.0	0.0	0.0	1.0	0.0	0.0	0.0	6.0	0.0	0.0	0.0	8.0	0.0	0.0	0.0	9.0	0.0	2.0	0.0	1.0	1.0	1.0	1.0	0.0	0.0	0.0	0.0	0.0	0.0	9.0	11.0	5.0	20.0	11.0	9.0	4.0	1.0	0.0	1.0	0.0	1.0	0.0
seq12574	0.0	0.0	0.0	0.0	0.0	1.0	0.0	0.0	0.0	0.0	0.0	0.0	0.0	0.0	0.0	0.0	2.0	0.0	0.0	0.0	1.0	0.0	1.0	0.0	0.0	0.0	1.0	0.0	0.0	0.0	0.0	0.0	0.0	0.0	0.0	0.0	3.0	0.0	4.0	0.0	0.0	0.0	1.0	0.0	1.0	1.0	1.0	0.0	0.0
seq19152	0.0	0.0	2.0	0.0	0.0	9.0	1.0	0.0	0.0	1.0	0.0	0.0	2.0	0.0	11.0	0.0	0.0	0.0	4.0	1.0	0.0	0.0	1.0	0.0	0.0	0.0	25.0	0.0	0.0	0.0	0.0	0.0	0.0	1.0	0.0	0.0	2.0	13.0	12.0	2.0	1.0	0.0	1.0	0.0	1.0	0.0	0.0	1.0	0.0
seq1442	0.0	2.0	0.0	0.0	0.0	1.0	0.0	4.0	0.0	0.0	0.0	0.0	0.0	0.0	0.0	0.0	1.0	0.0	0.0	0.0	0.0	0.0	1.0	0.0	0.0	0.0	2.0	0.0	0.0	0.0	0.0	0.0	0.0	0.0	0.0	0.0	2.0	2.0	2.0	9.0	0.0	4.0	5.0	0.0	0.0	2.0	0.0	0.0	0.0
seq417	48.0	93.0	47.0	17.0	28.0	35.0	14.0	16.0	27.0	13.0	9.0	1.0	8.0	5.0	30.0	10.0	29.0	0.0	42.0	38.0	3.0	3.0	50.0	32.0	9.0	27.0	15.0	17.0	16.0	18.0	8.0	34.0	12.0	24.0	1.0	1.0	36.0	29.0	32.0	51.0	30.0	4.0	50.0	26.0	19.0	74.0	8.0	2.0	3.0
seq6558	0.0	1.0	3.0	0.0	0.0	2.0	1.0	0.0	1.0	3.0	1.0	0.0	0.0	0.0	0.0	0.0	1.0	0.0	6.0	0.0	0.0	0.0	5.0	4.0	0.0	0.0	0.0	3.0	0.0	0.0	0.0	0.0	0.0	0.0	0.0	0.0	0.0	0.0	0.0	5.0	0.0	0.0	0.0	0.0	5.0	0.0	0.0	0.0	0.0
seq4274	53.0	12.0	30.0	1.0	22.0	23.0	60.0	10.0	68.0	31.0	12.0	0.0	5.0	0.0	10.0	4.0	5.0	0.0	14.0	1.0	0.0	1.0	13.0	7.0	4.0	7.0	17.0	15.0	13.0	19.0	2.0	24.0	4.0	11.0	0.0	0.0	62.0	118.0	38.0	31.0	39.0	11.0	26.0	23.0	66.0	73.0	12.0	0.0	0.0
seq9219	0.0	0.0	0.0	0.0	0.0	13.0	0.0	0.0	2.0	0.0	1.0	0.0	1.0	0.0	0.0	0.0	0.0	0.0	0.0	0.0	0.0	0.0	10.0	1.0	0.0	0.0	1.0	0.0	1.0	1.0	0.0	4.0	0.0	0.0	0.0	0.0	11.0	2.0	7.0	6.0	0.0	0.0	2.0	0.0	0.0	1.0	0.0	0.0	0.0
seq419	4.0	3.0	1.0	1.0	0.0	1.0	3.0	1.0	0.0	3.0	0.0	0.0	0.0	0.0	0.0	0.0	1.0	0.0	1.0	0.0	0.0	0.0	1.0	1.0	0.0	1.0	4.0	0.0	0.0	0.0	0.0	0.0	0.0	0.0	0.0	0.0	3.0	1.0	4.0	13.0	6.0	3.0	1.0	1.0	3.0	2.0	0.0	0.0	0.0
seq3337	1.0	0.0	1.0	0.0	0.0	1.0	0.0	0.0	0.0	0.0	0.0	0.0	0.0	0.0	0.0	0.0	1.0	0.0	1.0	0.0	0.0	0.0	1.0	0.0	0.0	0.0	1.0	1.0	0.0	0.0	0.0	8.0	1.0	0.0	0.0	0.0	4.0	2.0	1.0	0.0	0.0	2.0	3.0	0.0	11.0	0.0	0.0	0.0	0.0
seq1100	0.0	0.0	4.0	0.0	0.0	2.0	0.0	0.0	0.0	0.0	0.0	0.0	0.0	0.0	1.0	0.0	1.0	0.0	5.0	0.0	0.0	0.0	2.0	0.0	0.0	0.0	1.0	0.0	0.0	0.0	0.0	1.0	1.0	0.0	0.0	0.0	3.0	2.0	2.0	1.0	2.0	1.0	1.0	0.0	3.0	13.0	0.0	0.0	0.0
seq7030	0.0	1.0	2.0	0.0	1.0	12.0	0.0	0.0	0.0	1.0	0.0	0.0	2.0	0.0	2.0	0.0	0.0	0.0	1.0	0.0	0.0	0.0	0.0	0.0	0.0	0.0	1.0	0.0	0.0	0.0	0.0	2.0	1.0	2.0	0.0	0.0	13.0	5.0	19.0	0.0	0.0	4.0	0.0	1.0	4.0	7.0	0.0	0.0	0.0
seq47044	0.0	0.0	0.0	0.0	0.0	0.0	0.0	0.0	0.0	0.0	0.0	0.0	0.0	0.0	0.0	0.0	0.0	0.0	0.0	0.0	0.0	0.0	0.0	0.0	0.0	0.0	0.0	0.0	0.0	0.0	0.0	0.0	0.0	0.0	0.0	0.0	0.0	0.0	0.0	0.0	6.0	0.0	0.0	0.0	0.0	0.0	0.0	0.0	0.0
seq14254	2.0	0.0	23.0	1.0	1.0	8.0	2.0	1.0	6.0	0.0	1.0	0.0	0.0	0.0	0.0	1.0	0.0	0.0	0.0	1.0	1.0	0.0	18.0	9.0	0.0	1.0	17.0	0.0	0.0	0.0	0.0	10.0	0.0	0.0	0.0	0.0	35.0	3.0	22.0	32.0	7.0	8.0	30.0	8.0	1.0	10.0	0.0	0.0	0.0
seq4534	38.0	12.0	52.0	1.0	12.0	25.0	31.0	6.0	14.0	21.0	3.0	0.0	0.0	0.0	10.0	1.0	13.0	0.0	11.0	4.0	0.0	1.0	27.0	13.0	5.0	11.0	39.0	15.0	9.0	3.0	3.0	22.0	4.0	6.0	0.0	0.0	59.0	67.0	44.0	37.0	24.0	10.0	40.0	20.0	32.0	39.0	5.0	1.0	4.0
seq3022	6.0	0.0	15.0	0.0	1.0	10.0	0.0	0.0	1.0	0.0	0.0	0.0	0.0	0.0	0.0	0.0	0.0	0.0	6.0	3.0	1.0	0.0	6.0	0.0	0.0	1.0	1.0	3.0	3.0	4.0	1.0	0.0	0.0	0.0	0.0	0.0	20.0	3.0	8.0	21.0	1.0	0.0	3.0	1.0	2.0	12.0	0.0	0.0	1.0
seq15391	0.0	0.0	0.0	1.0	0.0	0.0	0.0	0.0	0.0	0.0	0.0	0.0	0.0	0.0	0.0	0.0	0.0	0.0	1.0	0.0	0.0	0.0	2.0	0.0	0.0	0.0	0.0	0.0	1.0	0.0	0.0	1.0	0.0	0.0	0.0	0.0	0.0	1.0	0.0	1.0	0.0	2.0	0.0	0.0	4.0	13.0	0.0	0.0	1.0
seq15390	42.0	6.0	18.0	2.0	9.0	16.0	4.0	1.0	4.0	3.0	5.0	0.0	1.0	3.0	11.0	0.0	0.0	0.0	7.0	20.0	3.0	1.0	9.0	15.0	14.0	9.0	3.0	4.0	12.0	10.0	3.0	0.0	4.0	3.0	0.0	2.0	8.0	7.0	8.0	1.0	11.0	2.0	3.0	7.0	1.0	1.0	3.0	0.0	0.0
seq6906	0.0	0.0	0.0	0.0	0.0	5.0	0.0	0.0	0.0	0.0	0.0	0.0	0.0	0.0	0.0	0.0	1.0	0.0	0.0	3.0	0.0	0.0	1.0	0.0	1.0	0.0	1.0	0.0	0.0	0.0	0.0	0.0	0.0	0.0	0.0	0.0	2.0	0.0	0.0	6.0	2.0	3.0	1.0	0.0	0.0	0.0	0.0	0.0	0.0
seq18847	0.0	7.0	1.0	0.0	1.0	0.0	0.0	0.0	0.0	0.0	0.0	0.0	0.0	0.0	0.0	0.0	0.0	0.0	0.0	0.0	0.0	0.0	0.0	0.0	0.0	1.0	0.0	0.0	1.0	0.0	0.0	0.0	0.0	1.0	0.0	0.0	4.0	0.0	5.0	0.0	0.0	0.0	0.0	0.0	5.0	1.0	0.0	0.0	0.0
seq12213	0.0	1.0	1.0	1.0	0.0	6.0	0.0	0.0	0.0	0.0	0.0	0.0	0.0	0.0	3.0	0.0	2.0	0.0	1.0	0.0	0.0	0.0	0.0	6.0	0.0	0.0	2.0	0.0	0.0	0.0	0.0	0.0	1.0	0.0	0.0	0.0	15.0	10.0	2.0	3.0	0.0	0.0	16.0	2.0	0.0	0.0	1.0	0.0	0.0
seq11742	13.0	13.0	9.0	3.0	3.0	16.0	9.0	3.0	11.0	19.0	4.0	0.0	1.0	0.0	2.0	0.0	2.0	0.0	5.0	1.0	0.0	0.0	4.0	1.0	0.0	1.0	5.0	0.0	2.0	1.0	0.0	6.0	0.0	0.0	0.0	0.0	10.0	4.0	5.0	9.0	5.0	1.0	6.0	6.0	20.0	8.0	4.0	0.0	0.0
seq515	3.0	0.0	1.0	0.0	1.0	6.0	0.0	0.0	0.0	0.0	0.0	0.0	0.0	0.0	0.0	0.0	0.0	0.0	1.0	0.0	0.0	0.0	0.0	0.0	0.0	0.0	0.0	0.0	0.0	0.0	0.0	0.0	0.0	0.0	0.0	0.0	2.0	1.0	0.0	2.0	0.0	0.0	5.0	0.0	1.0	0.0	0.0	0.0	0.0
seq24911	0.0	1.0	0.0	0.0	0.0	0.0	0.0	0.0	0.0	0.0	1.0	0.0	0.0	0.0	0.0	0.0	0.0	0.0	0.0	0.0	0.0	0.0	0.0	0.0	0.0	0.0	1.0	0.0	0.0	3.0	0.0	0.0	0.0	0.0	0.0	0.0	1.0	0.0	1.0	2.0	0.0	6.0	0.0	0.0	1.0	3.0	0.0	0.0	0.0
seq15428	1.0	2.0	13.0	0.0	1.0	2.0	0.0	0.0	2.0	5.0	1.0	0.0	1.0	1.0	4.0	1.0	0.0	0.0	1.0	4.0	0.0	0.0	3.0	7.0	0.0	0.0	4.0	0.0	4.0	3.0	0.0	1.0	0.0	2.0	0.0	1.0	3.0	2.0	0.0	0.0	0.0	0.0	2.0	0.0	0.0	0.0	0.0	2.0	0.0
seq13076	0.0	0.0	10.0	0.0	0.0	5.0	0.0	5.0	1.0	1.0	0.0	0.0	1.0	0.0	7.0	0.0	2.0	0.0	5.0	5.0	0.0	0.0	5.0	6.0	0.0	3.0	1.0	1.0	3.0	0.0	0.0	5.0	1.0	1.0	0.0	1.0	8.0	22.0	3.0	3.0	3.0	6.0	24.0	0.0	0.0	0.0	1.0	0.0	0.0
seq11398	0.0	0.0	0.0	0.0	1.0	0.0	1.0	0.0	0.0	0.0	0.0	0.0	1.0	0.0	2.0	0.0	5.0	0.0	0.0	0.0	0.0	0.0	3.0	1.0	0.0	0.0	1.0	2.0	0.0	2.0	0.0	0.0	0.0	0.0	0.0	0.0	6.0	19.0	0.0	1.0	1.0	22.0	2.0	1.0	4.0	8.0	0.0	0.0	0.0
seq6872	7.0	4.0	9.0	0.0	2.0	23.0	1.0	0.0	2.0	0.0	0.0	0.0	1.0	0.0	2.0	0.0	6.0	0.0	2.0	1.0	0.0	0.0	1.0	10.0	0.0	1.0	2.0	1.0	0.0	2.0	0.0	5.0	1.0	1.0	0.0	0.0	9.0	0.0	1.0	32.0	1.0	6.0	8.0	2.0	2.0	2.0	1.0	0.0	0.0
seq82281	0.0	0.0	0.0	0.0	0.0	0.0	0.0	0.0	0.0	0.0	0.0	0.0	0.0	0.0	0.0	0.0	0.0	0.0	0.0	0.0	0.0	0.0	0.0	0.0	0.0	0.0	0.0	0.0	0.0	0.0	0.0	0.0	0.0	0.0	0.0	0.0	0.0	0.0	0.0	0.0	0.0	0.0	0.0	0.0	0.0	0.0	0.0	0.0	0.0
seq108771	0.0	0.0	0.0	0.0	0.0	0.0	0.0	0.0	0.0	0.0	0.0	0.0	0.0	0.0	0.0	0.0	0.0	0.0	0.0	0.0	0.0	0.0	0.0	0.0	0.0	0.0	0.0	0.0	0.0	0.0	0.0	0.0	0.0	0.0	0.0	0.0	0.0	0.0	0.0	0.0	0.0	10.0	0.0	0.0	0.0	0.0	0.0	0.0	0.0
seq2717	1.0	1.0	4.0	1.0	0.0	2.0	2.0	0.0	0.0	1.0	0.0	0.0	0.0	0.0	0.0	0.0	0.0	0.0	1.0	0.0	0.0	0.0	0.0	0.0	0.0	1.0	3.0	0.0	0.0	0.0	0.0	3.0	0.0	0.0	0.0	0.0	5.0	0.0	2.0	3.0	1.0	3.0	2.0	0.0	2.0	1.0	0.0	0.0	0.0
seq5820	0.0	1.0	1.0	0.0	1.0	1.0	1.0	0.0	0.0	1.0	1.0	0.0	0.0	0.0	2.0	0.0	1.0	0.0	1.0	0.0	0.0	0.0	7.0	0.0	0.0	0.0	0.0	0.0	0.0	0.0	0.0	4.0	0.0	0.0	0.0	0.0	25.0	9.0	7.0	8.0	0.0	1.0	1.0	4.0	7.0	1.0	0.0	0.0	0.0
seq7881	4.0	0.0	14.0	1.0	1.0	4.0	3.0	1.0	2.0	2.0	3.0	0.0	0.0	0.0	1.0	1.0	1.0	0.0	15.0	1.0	0.0	0.0	5.0	2.0	3.0	1.0	2.0	3.0	0.0	0.0	1.0	12.0	0.0	2.0	0.0	0.0	40.0	13.0	17.0	22.0	2.0	4.0	6.0	5.0	2.0	10.0	1.0	0.0	0.0
seq4131	0.0	0.0	1.0	0.0	0.0	0.0	1.0	0.0	0.0	1.0	0.0	0.0	0.0	0.0	2.0	0.0	0.0	0.0	8.0	0.0	0.0	0.0	0.0	0.0	0.0	0.0	0.0	0.0	0.0	0.0	0.0	0.0	1.0	0.0	0.0	0.0	0.0	0.0	0.0	1.0	1.0	0.0	2.0	0.0	0.0	1.0	0.0	0.0	0.0
seq8515	5.0	0.0	0.0	0.0	0.0	1.0	2.0	1.0	2.0	0.0	0.0	0.0	1.0	0.0	0.0	0.0	1.0	0.0	1.0	0.0	0.0	0.0	0.0	0.0	0.0	0.0	10.0	0.0	0.0	0.0	0.0	0.0	0.0	0.0	0.0	0.0	3.0	28.0	0.0	6.0	10.0	1.0	0.0	0.0	1.0	0.0	0.0	0.0	0.0
seq950	6.0	3.0	1.0	2.0	7.0	2.0	3.0	1.0	3.0	1.0	5.0	0.0	3.0	1.0	13.0	3.0	9.0	0.0	12.0	4.0	0.0	1.0	9.0	5.0	7.0	7.0	6.0	3.0	1.0	11.0	4.0	11.0	4.0	25.0	0.0	0.0	10.0	1.0	2.0	4.0	1.0	2.0	0.0	0.0	3.0	3.0	4.0	0.0	1.0
seq402	6.0	7.0	4.0	0.0	2.0	11.0	4.0	2.0	1.0	1.0	3.0	0.0	0.0	0.0	3.0	0.0	2.0	0.0	3.0	0.0	1.0	0.0	2.0	2.0	0.0	4.0	1.0	4.0	0.0	4.0	0.0	11.0	0.0	2.0	0.0	1.0	34.0	13.0	14.0	25.0	0.0	7.0	1.0	3.0	8.0	11.0	0.0	0.0	0.0
seq1194	9.0	4.0	4.0	0.0	6.0	10.0	3.0	1.0	6.0	1.0	3.0	0.0	0.0	0.0	1.0	1.0	4.0	0.0	5.0	6.0	0.0	0.0	7.0	2.0	1.0	6.0	23.0	0.0	0.0	0.0	1.0	0.0	0.0	0.0	0.0	1.0	83.0	32.0	36.0	12.0	2.0	6.0	23.0	7.0	12.0	15.0	0.0	0.0	0.0
seq3323	13.0	1.0	3.0	0.0	0.0	1.0	0.0	1.0	0.0	0.0	0.0	0.0	0.0	0.0	0.0	0.0	0.0	0.0	13.0	2.0	2.0	0.0	2.0	0.0	0.0	0.0	22.0	0.0	1.0	0.0	0.0	8.0	1.0	1.0	0.0	0.0	22.0	0.0	7.0	4.0	1.0	2.0	6.0	0.0	1.0	5.0	0.0	0.0	1.0
seq18682	0.0	0.0	0.0	0.0	0.0	0.0	0.0	0.0	0.0	0.0	0.0	0.0	0.0	0.0	0.0	0.0	0.0	0.0	0.0	0.0	0.0	0.0	0.0	0.0	0.0	0.0	0.0	0.0	0.0	0.0	0.0	0.0	0.0	0.0	0.0	0.0	0.0	7.0	0.0	0.0	0.0	0.0	0.0	0.0	3.0	0.0	0.0	0.0	0.0
seq5267	5.0	5.0	1.0	0.0	0.0	7.0	2.0	0.0	1.0	4.0	1.0	0.0	1.0	1.0	0.0	0.0	1.0	0.0	6.0	0.0	0.0	0.0	2.0	7.0	0.0	1.0	24.0	1.0	0.0	1.0	0.0	1.0	0.0	3.0	0.0	0.0	1.0	13.0	17.0	13.0	5.0	1.0	2.0	2.0	0.0	2.0	0.0	0.0	0.0
seq5314	7.0	2.0	8.0	2.0	9.0	11.0	3.0	0.0	4.0	5.0	0.0	0.0	12.0	0.0	11.0	9.0	11.0	0.0	16.0	1.0	2.0	3.0	18.0	2.0	1.0	6.0	5.0	3.0	8.0	26.0	2.0	12.0	2.0	7.0	0.0	1.0	11.0	6.0	4.0	6.0	2.0	3.0	3.0	0.0	6.0	4.0	0.0	1.0	0.0
seq5743	3.0	2.0	14.0	1.0	1.0	1.0	5.0	0.0	1.0	0.0	2.0	0.0	0.0	0.0	5.0	0.0	4.0	0.0	2.0	2.0	0.0	0.0	7.0	2.0	0.0	0.0	13.0	1.0	4.0	5.0	0.0	11.0	1.0	5.0	0.0	0.0	27.0	0.0	2.0	11.0	0.0	15.0	0.0	0.0	6.0	6.0	0.0	0.0	0.0
seq938	1.0	1.0	1.0	1.0	0.0	3.0	0.0	0.0	0.0	0.0	1.0	0.0	0.0	0.0	4.0	0.0	0.0	0.0	1.0	0.0	0.0	0.0	3.0	1.0	0.0	0.0	2.0	0.0	0.0	0.0	0.0	2.0	3.0	0.0	0.0	0.0	4.0	1.0	9.0	1.0	0.0	5.0	10.0	0.0	2.0	6.0	0.0	1.0	1.0
seq10070	1.0	0.0	0.0	0.0	1.0	12.0	0.0	0.0	0.0	0.0	3.0	0.0	0.0	0.0	1.0	0.0	6.0	0.0	16.0	0.0	0.0	0.0	11.0	0.0	3.0	0.0	0.0	0.0	0.0	4.0	0.0	2.0	0.0	1.0	0.0	0.0	6.0	2.0	4.0	6.0	6.0	6.0	4.0	1.0	10.0	0.0	2.0	0.0	0.0
seq14103	1.0	2.0	9.0	0.0	0.0	4.0	0.0	0.0	0.0	1.0	0.0	0.0	0.0	0.0	1.0	0.0	2.0	0.0	0.0	0.0	0.0	0.0	3.0	2.0	0.0	0.0	0.0	0.0	0.0	0.0	0.0	1.0	1.0	1.0	0.0	0.0	4.0	15.0	0.0	1.0	5.0	0.0	7.0	8.0	2.0	1.0	0.0	0.0	0.0
seq10644	2.0	0.0	0.0	1.0	0.0	1.0	1.0	0.0	1.0	0.0	0.0	0.0	0.0	1.0	1.0	0.0	0.0	0.0	0.0	0.0	0.0	0.0	4.0	2.0	0.0	0.0	0.0	0.0	0.0	0.0	1.0	0.0	0.0	0.0	0.0	0.0	31.0	10.0	0.0	0.0	3.0	0.0	15.0	3.0	0.0	4.0	0.0	0.0	0.0
seq2405	17.0	18.0	42.0	2.0	9.0	14.0	4.0	8.0	6.0	9.0	3.0	0.0	4.0	5.0	21.0	11.0	20.0	2.0	43.0	23.0	3.0	4.0	44.0	30.0	5.0	8.0	19.0	15.0	10.0	0.0	0.0	16.0	3.0	8.0	0.0	0.0	28.0	19.0	19.0	17.0	56.0	4.0	25.0	7.0	10.0	9.0	2.0	0.0	3.0
seq37760	0.0	2.0	0.0	0.0	0.0	0.0	1.0	1.0	0.0	0.0	0.0	0.0	0.0	0.0	0.0	0.0	1.0	0.0	1.0	0.0	1.0	1.0	1.0	1.0	0.0	0.0	1.0	0.0	0.0	0.0	0.0	9.0	0.0	0.0	0.0	0.0	1.0	6.0	0.0	0.0	0.0	1.0	0.0	0.0	0.0	3.0	0.0	0.0	0.0
seq4308	1.0	4.0	5.0	1.0	2.0	4.0	1.0	0.0	0.0	0.0	1.0	0.0	0.0	0.0	0.0	0.0	2.0	0.0	2.0	0.0	0.0	0.0	2.0	0.0	0.0	0.0	11.0	1.0	0.0	1.0	0.0	8.0	0.0	1.0	0.0	0.0	3.0	4.0	8.0	17.0	4.0	3.0	11.0	6.0	5.0	8.0	0.0	0.0	0.0
seq29270	0.0	0.0	0.0	0.0	0.0	0.0	0.0	0.0	0.0	0.0	0.0	0.0	0.0	0.0	0.0	0.0	0.0	0.0	0.0	0.0	0.0	0.0	0.0	0.0	0.0	0.0	1.0	0.0	0.0	0.0	0.0	0.0	0.0	0.0	0.0	0.0	0.0	0.0	1.0	0.0	0.0	0.0	7.0	0.0	0.0	0.0	0.0	0.0	0.0
seq14385	0.0	0.0	4.0	0.0	0.0	8.0	0.0	0.0	2.0	0.0	0.0	0.0	0.0	0.0	0.0	0.0	1.0	0.0	1.0	0.0	0.0	0.0	0.0	2.0	0.0	1.0	1.0	1.0	0.0	0.0	0.0	0.0	0.0	0.0	0.0	0.0	0.0	1.0	2.0	1.0	3.0	5.0	2.0	0.0	3.0	0.0	0.0	0.0	0.0
seq2420	0.0	1.0	10.0	0.0	1.0	0.0	0.0	1.0	2.0	0.0	2.0	0.0	2.0	0.0	5.0	0.0	1.0	0.0	3.0	7.0	2.0	1.0	4.0	3.0	2.0	2.0	2.0	0.0	3.0	1.0	0.0	1.0	2.0	0.0	0.0	0.0	1.0	0.0	0.0	1.0	10.0	0.0	1.0	0.0	1.0	0.0	0.0	0.0	1.0
seq7953	0.0	0.0	0.0	0.0	0.0	0.0	0.0	0.0	0.0	0.0	0.0	0.0	0.0	0.0	0.0	0.0	0.0	0.0	0.0	0.0	0.0	0.0	0.0	0.0	0.0	0.0	0.0	0.0	0.0	0.0	0.0	0.0	0.0	0.0	0.0	0.0	0.0	0.0	0.0	0.0	0.0	0.0	0.0	0.0	0.0	0.0	0.0	0.0	0.0
seq3439	3.0	2.0	10.0	0.0	5.0	10.0	2.0	0.0	0.0	2.0	0.0	0.0	0.0	0.0	1.0	0.0	0.0	0.0	4.0	0.0	0.0	0.0	2.0	1.0	0.0	0.0	2.0	0.0	0.0	0.0	0.0	0.0	0.0	0.0	0.0	0.0	6.0	21.0	1.0	12.0	1.0	0.0	1.0	0.0	0.0	3.0	0.0	0.0	0.0
seq3436	8.0	1.0	4.0	1.0	3.0	5.0	1.0	2.0	0.0	0.0	2.0	0.0	0.0	0.0	0.0	0.0	4.0	0.0	4.0	0.0	1.0	1.0	2.0	1.0	3.0	0.0	27.0	1.0	1.0	3.0	0.0	6.0	0.0	2.0	0.0	0.0	16.0	36.0	0.0	8.0	0.0	7.0	25.0	1.0	3.0	0.0	1.0	0.0	0.0
seq2522	7.0	4.0	1.0	1.0	1.0	0.0	3.0	1.0	0.0	0.0	1.0	0.0	0.0	1.0	1.0	0.0	0.0	0.0	7.0	1.0	0.0	0.0	0.0	0.0	0.0	0.0	0.0	1.0	0.0	0.0	0.0	0.0	1.0	0.0	0.0	0.0	7.0	0.0	11.0	1.0	4.0	3.0	2.0	0.0	0.0	11.0	0.0	0.0	0.0
seq339	12.0	1.0	7.0	2.0	4.0	19.0	5.0	2.0	0.0	1.0	3.0	0.0	1.0	2.0	4.0	0.0	0.0	0.0	2.0	5.0	0.0	1.0	5.0	4.0	1.0	1.0	37.0	0.0	5.0	5.0	0.0	1.0	3.0	8.0	0.0	0.0	54.0	3.0	23.0	25.0	7.0	12.0	15.0	4.0	6.0	15.0	0.0	1.0	1.0
seq13908	1.0	11.0	3.0	0.0	0.0	1.0	0.0	0.0	0.0	0.0	0.0	0.0	0.0	0.0	0.0	0.0	1.0	0.0	0.0	0.0	0.0	0.0	1.0	0.0	1.0	0.0	2.0	0.0	0.0	0.0	0.0	2.0	0.0	0.0	0.0	0.0	6.0	2.0	1.0	2.0	0.0	2.0	1.0	0.0	1.0	0.0	0.0	0.0	0.0
seq2791	1.0	5.0	3.0	0.0	1.0	9.0	4.0	0.0	3.0	5.0	3.0	0.0	2.0	0.0	0.0	0.0	0.0	0.0	2.0	0.0	0.0	0.0	6.0	2.0	1.0	0.0	1.0	2.0	1.0	3.0	0.0	1.0	0.0	1.0	0.0	0.0	4.0	1.0	1.0	5.0	1.0	1.0	3.0	3.0	3.0	3.0	0.0	0.0	0.0
seq728	2.0	3.0	18.0	0.0	0.0	19.0	6.0	0.0	3.0	1.0	2.0	0.0	2.0	0.0	4.0	1.0	1.0	0.0	13.0	3.0	1.0	0.0	13.0	3.0	0.0	0.0	55.0	0.0	1.0	1.0	2.0	9.0	0.0	1.0	0.0	0.0	7.0	19.0	9.0	8.0	6.0	13.0	10.0	8.0	3.0	13.0	0.0	0.0	0.0
seq15318	0.0	0.0	1.0	0.0	0.0	0.0	0.0	0.0	0.0	0.0	1.0	0.0	2.0	0.0	0.0	2.0	1.0	0.0	1.0	2.0	1.0	0.0	0.0	0.0	0.0	0.0	1.0	0.0	2.0	0.0	0.0	6.0	0.0	4.0	0.0	0.0	1.0	3.0	1.0	1.0	0.0	0.0	5.0	1.0	0.0	0.0	0.0	1.0	0.0
seq238	1.0	1.0	12.0	0.0	0.0	0.0	0.0	2.0	1.0	0.0	2.0	0.0	0.0	0.0	0.0	0.0	0.0	0.0	2.0	0.0	0.0	0.0	11.0	2.0	0.0	1.0	0.0	1.0	0.0	2.0	0.0	0.0	0.0	1.0	1.0	0.0	7.0	12.0	11.0	10.0	3.0	1.0	14.0	1.0	2.0	6.0	0.0	0.0	0.0
seq27169	0.0	0.0	0.0	0.0	2.0	0.0	0.0	0.0	0.0	0.0	0.0	0.0	0.0	0.0	0.0	0.0	0.0	0.0	0.0	0.0	0.0	0.0	0.0	0.0	0.0	0.0	0.0	0.0	0.0	0.0	0.0	0.0	0.0	0.0	0.0	0.0	0.0	0.0	0.0	0.0	0.0	2.0	0.0	0.0	0.0	0.0	0.0	0.0	0.0
seq11809	1.0	0.0	12.0	0.0	5.0	2.0	0.0	0.0	0.0	0.0	0.0	0.0	1.0	0.0	1.0	0.0	2.0	0.0	1.0	5.0	0.0	0.0	1.0	1.0	4.0	0.0	0.0	0.0	0.0	1.0	0.0	10.0	1.0	0.0	0.0	0.0	1.0	2.0	7.0	16.0	0.0	1.0	2.0	0.0	0.0	6.0	0.0	0.0	0.0
seq35979	1.0	2.0	2.0	0.0	1.0	2.0	0.0	1.0	0.0	2.0	0.0	0.0	1.0	0.0	0.0	0.0	1.0	0.0	2.0	0.0	0.0	0.0	1.0	0.0	1.0	2.0	2.0	0.0	1.0	1.0	0.0	0.0	0.0	0.0	0.0	0.0	4.0	0.0	2.0	1.0	0.0	0.0	1.0	1.0	2.0	2.0	0.0	0.0	0.0
seq2930	1.0	1.0	1.0	0.0	1.0	8.0	1.0	0.0	1.0	1.0	0.0	0.0	0.0	0.0	0.0	0.0	0.0	0.0	1.0	0.0	0.0	0.0	1.0	0.0	0.0	0.0	1.0	0.0	0.0	0.0	0.0	0.0	0.0	0.0	0.0	0.0	5.0	2.0	19.0	9.0	2.0	0.0	12.0	0.0	0.0	0.0	0.0	0.0	0.0
seq6430	0.0	0.0	1.0	0.0	0.0	1.0	0.0	0.0	0.0	1.0	1.0	0.0	0.0	0.0	0.0	0.0	0.0	0.0	1.0	1.0	1.0	0.0	1.0	1.0	0.0	0.0	1.0	1.0	0.0	0.0	0.0	0.0	1.0	0.0	0.0	0.0	11.0	4.0	0.0	1.0	5.0	0.0	0.0	3.0	1.0	6.0	0.0	0.0	0.0
seq7724	6.0	3.0	3.0	0.0	3.0	4.0	2.0	2.0	2.0	7.0	1.0	0.0	0.0	0.0	3.0	2.0	3.0	0.0	1.0	0.0	0.0	0.0	2.0	0.0	0.0	1.0	1.0	0.0	1.0	3.0	0.0	1.0	2.0	1.0	0.0	0.0	1.0	4.0	4.0	3.0	2.0	0.0	3.0	2.0	9.0	1.0	0.0	0.0	0.0
seq1059	0.0	1.0	7.0	0.0	0.0	16.0	0.0	1.0	1.0	0.0	1.0	0.0	0.0	0.0	2.0	0.0	0.0	0.0	1.0	1.0	0.0	0.0	2.0	2.0	1.0	1.0	1.0	1.0	0.0	0.0	0.0	0.0	0.0	0.0	0.0	0.0	6.0	1.0	5.0	4.0	1.0	6.0	1.0	0.0	1.0	0.0	1.0	0.0	0.0
seq1647	8.0	7.0	21.0	2.0	1.0	33.0	10.0	1.0	5.0	2.0	5.0	1.0	2.0	2.0	9.0	0.0	7.0	2.0	16.0	6.0	0.0	0.0	26.0	11.0	0.0	3.0	13.0	6.0	3.0	18.0	1.0	59.0	2.0	2.0	0.0	1.0	105.0	48.0	74.0	48.0	10.0	21.0	58.0	8.0	17.0	23.0	3.0	0.0	1.0
seq18513	0.0	0.0	0.0	0.0	1.0	0.0	0.0	0.0	0.0	0.0	0.0	0.0	0.0	1.0	0.0	0.0	0.0	0.0	0.0	0.0	0.0	0.0	0.0	0.0	0.0	0.0	0.0	0.0	0.0	0.0	0.0	0.0	0.0	0.0	0.0	0.0	0.0	0.0	10.0	3.0	0.0	0.0	0.0	0.0	1.0	0.0	0.0	0.0	0.0
seq14378	3.0	0.0	0.0	0.0	0.0	0.0	0.0	0.0	0.0	0.0	0.0	0.0	0.0	0.0	0.0	0.0	0.0	0.0	1.0	0.0	0.0	0.0	2.0	0.0	0.0	0.0	1.0	0.0	0.0	0.0	0.0	0.0	0.0	0.0	0.0	0.0	10.0	1.0	0.0	1.0	0.0	1.0	0.0	0.0	0.0	0.0	0.0	0.0	0.0
seq35664	1.0	2.0	0.0	0.0	0.0	0.0	0.0	0.0	0.0	0.0	0.0	0.0	0.0	0.0	0.0	0.0	1.0	0.0	1.0	0.0	0.0	0.0	1.0	0.0	0.0	0.0	0.0	0.0	0.0	0.0	0.0	0.0	0.0	0.0	0.0	0.0	0.0	0.0	2.0	2.0	0.0	0.0	1.0	0.0	0.0	0.0	0.0	0.0	0.0
seq2997	7.0	6.0	39.0	0.0	7.0	23.0	3.0	1.0	7.0	1.0	3.0	0.0	0.0	0.0	9.0	0.0	6.0	0.0	3.0	4.0	1.0	0.0	12.0	5.0	0.0	2.0	16.0	1.0	1.0	3.0	0.0	5.0	0.0	3.0	0.0	0.0	47.0	32.0	66.0	5.0	15.0	9.0	13.0	1.0	10.0	11.0	0.0	0.0	0.0
seq22922	1.0	0.0	1.0	0.0	0.0	11.0	1.0	0.0	0.0	0.0	0.0	0.0	0.0	0.0	0.0	0.0	2.0	0.0	0.0	1.0	0.0	0.0	3.0	0.0	0.0	1.0	0.0	3.0	0.0	0.0	0.0	0.0	0.0	0.0	0.0	0.0	1.0	3.0	3.0	2.0	2.0	4.0	0.0	0.0	7.0	13.0	0.0	0.0	0.0
seq378	9.0	8.0	17.0	9.0	7.0	8.0	8.0	1.0	9.0	19.0	4.0	0.0	6.0	4.0	13.0	1.0	16.0	0.0	7.0	15.0	3.0	0.0	13.0	15.0	4.0	9.0	10.0	8.0	5.0	15.0	4.0	13.0	3.0	6.0	0.0	1.0	4.0	7.0	11.0	11.0	9.0	1.0	4.0	5.0	18.0	2.0	1.0	4.0	1.0
seq106287	0.0	1.0	3.0	0.0	0.0	0.0	0.0	0.0	1.0	3.0	0.0	0.0	0.0	0.0	2.0	2.0	3.0	0.0	5.0	0.0	0.0	0.0	4.0	1.0	1.0	0.0	2.0	1.0	4.0	1.0	0.0	3.0	2.0	0.0	0.0	0.0	0.0	0.0	0.0	0.0	2.0	0.0	1.0	1.0	4.0	0.0	0.0	0.0	0.0
seq3352	1.0	2.0	0.0	0.0	0.0	0.0	2.0	0.0	0.0	1.0	0.0	0.0	2.0	0.0	2.0	0.0	0.0	0.0	7.0	1.0	0.0	0.0	3.0	3.0	1.0	0.0	0.0	1.0	1.0	0.0	0.0	8.0	0.0	1.0	0.0	0.0	7.0	16.0	6.0	10.0	8.0	0.0	0.0	1.0	5.0	2.0	1.0	0.0	0.0
seq2107	2.0	7.0	13.0	2.0	5.0	20.0	3.0	0.0	0.0	4.0	0.0	0.0	1.0	0.0	2.0	0.0	2.0	0.0	5.0	1.0	0.0	0.0	9.0	5.0	1.0	6.0	17.0	6.0	1.0	0.0	1.0	24.0	4.0	1.0	0.0	1.0	43.0	21.0	30.0	25.0	3.0	6.0	13.0	2.0	2.0	3.0	0.0	0.0	0.0
seq7918	0.0	1.0	0.0	0.0	0.0	1.0	1.0	0.0	0.0	0.0	1.0	0.0	0.0	0.0	0.0	0.0	0.0	0.0	0.0	1.0	0.0	0.0	0.0	2.0	0.0	0.0	0.0	0.0	1.0	0.0	0.0	0.0	0.0	0.0	0.0	0.0	0.0	1.0	0.0	1.0	3.0	3.0	0.0	0.0	0.0	2.0	0.0	0.0	0.0
seq5737	0.0	2.0	1.0	0.0	0.0	3.0	1.0	0.0	5.0	0.0	1.0	0.0	1.0	0.0	2.0	0.0	1.0	0.0	0.0	0.0	0.0	0.0	5.0	1.0	0.0	0.0	0.0	5.0	0.0	2.0	0.0	5.0	0.0	0.0	0.0	0.0	4.0	0.0	0.0	1.0	0.0	7.0	1.0	0.0	1.0	11.0	0.0	0.0	0.0
seq2430	3.0	0.0	6.0	0.0	1.0	4.0	6.0	1.0	0.0	1.0	1.0	0.0	0.0	0.0	1.0	2.0	1.0	0.0	2.0	1.0	0.0	0.0	5.0	5.0	1.0	0.0	5.0	1.0	3.0	7.0	0.0	8.0	1.0	0.0	0.0	0.0	18.0	14.0	11.0	7.0	2.0	3.0	7.0	1.0	9.0	6.0	0.0	0.0	0.0
seq4551	2.0	5.0	11.0	0.0	0.0	39.0	1.0	1.0	2.0	2.0	2.0	0.0	0.0	1.0	1.0	0.0	1.0	0.0	2.0	0.0	2.0	0.0	8.0	7.0	0.0	1.0	2.0	6.0	2.0	4.0	1.0	6.0	0.0	0.0	0.0	0.0	12.0	20.0	14.0	18.0	6.0	1.0	12.0	3.0	3.0	12.0	0.0	0.0	0.0
seq2828	0.0	3.0	0.0	0.0	3.0	11.0	3.0	0.0	0.0	0.0	0.0	0.0	0.0	0.0	2.0	0.0	1.0	0.0	0.0	2.0	0.0	0.0	10.0	1.0	0.0	0.0	42.0	2.0	0.0	1.0	1.0	0.0	3.0	1.0	0.0	0.0	16.0	27.0	9.0	0.0	3.0	0.0	9.0	0.0	0.0	0.0	0.0	0.0	0.0
seq9574	5.0	26.0	0.0	4.0	7.0	4.0	1.0	4.0	4.0	1.0	3.0	0.0	0.0	2.0	0.0	1.0	2.0	0.0	2.0	4.0	1.0	0.0	3.0	1.0	0.0	2.0	1.0	1.0	0.0	0.0	0.0	6.0	0.0	1.0	0.0	0.0	4.0	1.0	2.0	3.0	0.0	1.0	7.0	4.0	5.0	8.0	4.0	0.0	0.0
seq537	1.0	1.0	9.0	0.0	0.0	2.0	4.0	0.0	0.0	0.0	0.0	0.0	0.0	0.0	0.0	0.0	0.0	0.0	2.0	0.0	0.0	0.0	0.0	4.0	1.0	2.0	0.0	1.0	1.0	0.0	0.0	0.0	0.0	0.0	0.0	0.0	1.0	5.0	40.0	14.0	1.0	0.0	10.0	1.0	4.0	5.0	0.0	0.0	0.0
seq730	1.0	2.0	0.0	0.0	1.0	13.0	1.0	3.0	2.0	0.0	0.0	0.0	0.0	0.0	0.0	1.0	8.0	0.0	2.0	1.0	0.0	0.0	3.0	3.0	1.0	2.0	26.0	2.0	0.0	0.0	0.0	6.0	0.0	2.0	0.0	0.0	27.0	15.0	7.0	6.0	9.0	1.0	0.0	0.0	3.0	16.0	4.0	0.0	0.0
seq4018	0.0	1.0	6.0	0.0	3.0	3.0	1.0	1.0	5.0	0.0	0.0	0.0	0.0	0.0	1.0	0.0	0.0	0.0	9.0	0.0	0.0	0.0	0.0	0.0	0.0	0.0	21.0	1.0	1.0	0.0	0.0	0.0	0.0	0.0	0.0	0.0	24.0	9.0	3.0	13.0	1.0	1.0	8.0	1.0	0.0	1.0	0.0	0.0	0.0
seq62026	4.0	0.0	1.0	0.0	0.0	1.0	0.0	0.0	0.0	0.0	1.0	0.0	0.0	0.0	0.0	1.0	1.0	0.0	3.0	0.0	0.0	1.0	0.0	2.0	1.0	3.0	0.0	2.0	2.0	0.0	1.0	3.0	1.0	4.0	0.0	0.0	0.0	0.0	0.0	0.0	0.0	0.0	0.0	0.0	0.0	0.0	0.0	0.0	0.0
seq3991	2.0	1.0	2.0	0.0	1.0	30.0	2.0	1.0	2.0	0.0	1.0	0.0	0.0	0.0	4.0	0.0	2.0	0.0	4.0	0.0	1.0	0.0	5.0	5.0	2.0	0.0	17.0	0.0	1.0	1.0	0.0	6.0	1.0	0.0	0.0	0.0	28.0	20.0	27.0	5.0	5.0	0.0	0.0	1.0	7.0	1.0	0.0	0.0	0.0
seq21638	0.0	0.0	1.0	0.0	0.0	1.0	0.0	0.0	0.0	0.0	0.0	0.0	0.0	0.0	0.0	0.0	0.0	0.0	4.0	0.0	0.0	0.0	7.0	0.0	0.0	0.0	1.0	0.0	0.0	0.0	0.0	0.0	0.0	0.0	0.0	0.0	1.0	1.0	0.0	0.0	0.0	1.0	0.0	0.0	1.0	0.0	0.0	0.0	0.0
seq10492	0.0	0.0	5.0	0.0	0.0	0.0	2.0	2.0	0.0	0.0	0.0	0.0	0.0	0.0	0.0	0.0	0.0	0.0	0.0	2.0	0.0	1.0	1.0	0.0	1.0	1.0	8.0	1.0	0.0	0.0	0.0	0.0	2.0	1.0	0.0	0.0	5.0	4.0	2.0	7.0	0.0	1.0	4.0	0.0	3.0	0.0	0.0	0.0	0.0
seq6896	0.0	0.0	0.0	0.0	0.0	0.0	0.0	0.0	0.0	0.0	0.0	0.0	0.0	0.0	0.0	0.0	0.0	0.0	0.0	0.0	0.0	0.0	0.0	0.0	0.0	0.0	0.0	0.0	0.0	0.0	0.0	0.0	0.0	0.0	0.0	0.0	0.0	0.0	0.0	0.0	0.0	0.0	0.0	0.0	0.0	0.0	0.0	0.0	0.0
seq7823	1.0	0.0	0.0	0.0	0.0	1.0	0.0	0.0	2.0	0.0	0.0	0.0	0.0	0.0	1.0	1.0	1.0	0.0	0.0	0.0	0.0	0.0	1.0	0.0	0.0	0.0	1.0	0.0	1.0	1.0	0.0	1.0	0.0	0.0	0.0	0.0	9.0	2.0	1.0	4.0	0.0	1.0	5.0	0.0	0.0	1.0	0.0	0.0	0.0
seq21406	0.0	0.0	0.0	0.0	0.0	3.0	0.0	0.0	0.0	0.0	0.0	0.0	0.0	0.0	0.0	0.0	0.0	0.0	1.0	0.0	0.0	0.0	0.0	0.0	0.0	0.0	22.0	0.0	0.0	0.0	0.0	0.0	0.0	0.0	0.0	0.0	3.0	1.0	0.0	0.0	1.0	1.0	0.0	0.0	0.0	1.0	0.0	0.0	0.0
seq637	2.0	4.0	20.0	2.0	2.0	27.0	2.0	2.0	6.0	3.0	2.0	0.0	0.0	0.0	0.0	0.0	2.0	0.0	6.0	1.0	0.0	0.0	2.0	7.0	0.0	3.0	0.0	1.0	2.0	1.0	0.0	19.0	1.0	0.0	0.0	0.0	15.0	6.0	6.0	2.0	5.0	1.0	8.0	0.0	5.0	11.0	0.0	0.0	0.0
seq19213	0.0	0.0	0.0	0.0	0.0	0.0	0.0	0.0	0.0	0.0	0.0	0.0	0.0	0.0	0.0	0.0	0.0	0.0	0.0	0.0	0.0	0.0	0.0	0.0	0.0	0.0	0.0	0.0	0.0	0.0	0.0	0.0	0.0	0.0	0.0	0.0	0.0	0.0	0.0	0.0	0.0	0.0	0.0	0.0	0.0	0.0	0.0	0.0	0.0
seq1084	5.0	0.0	30.0	0.0	1.0	31.0	0.0	0.0	4.0	0.0	2.0	0.0	0.0	1.0	2.0	0.0	5.0	1.0	9.0	2.0	1.0	0.0	23.0	4.0	0.0	0.0	4.0	0.0	1.0	3.0	0.0	9.0	0.0	2.0	0.0	1.0	28.0	17.0	11.0	19.0	4.0	14.0	38.0	5.0	3.0	7.0	1.0	0.0	0.0
seq899	10.0	3.0	5.0	2.0	2.0	20.0	0.0	1.0	2.0	0.0	2.0	0.0	0.0	1.0	1.0	1.0	5.0	0.0	4.0	0.0	0.0	0.0	4.0	4.0	0.0	4.0	3.0	0.0	2.0	0.0	0.0	3.0	0.0	1.0	0.0	0.0	8.0	1.0	6.0	18.0	0.0	1.0	7.0	0.0	3.0	0.0	0.0	0.0	0.0
seq14725	0.0	4.0	0.0	0.0	0.0	1.0	1.0	0.0	0.0	0.0	0.0	0.0	0.0	0.0	0.0	0.0	0.0	0.0	0.0	0.0	1.0	0.0	0.0	0.0	0.0	0.0	1.0	0.0	0.0	6.0	0.0	1.0	0.0	0.0	0.0	0.0	0.0	0.0	1.0	1.0	1.0	0.0	2.0	0.0	0.0	4.0	0.0	0.0	0.0
seq33472	0.0	0.0	1.0	0.0	1.0	0.0	0.0	0.0	0.0	0.0	0.0	0.0	0.0	0.0	0.0	0.0	0.0	0.0	0.0	0.0	0.0	0.0	0.0	2.0	0.0	0.0	1.0	0.0	0.0	0.0	0.0	0.0	0.0	0.0	0.0	1.0	9.0	1.0	4.0	1.0	1.0	0.0	2.0	0.0	0.0	0.0	0.0	0.0	0.0
seq13032	0.0	0.0	0.0	0.0	0.0	0.0	0.0	0.0	0.0	0.0	0.0	0.0	0.0	0.0	0.0	0.0	0.0	0.0	0.0	0.0	0.0	0.0	0.0	0.0	0.0	0.0	0.0	0.0	0.0	0.0	0.0	0.0	0.0	0.0	0.0	0.0	0.0	0.0	0.0	2.0	0.0	0.0	0.0	0.0	0.0	0.0	0.0	0.0	0.0
seq9516	0.0	0.0	0.0	0.0	0.0	0.0	0.0	0.0	0.0	0.0	0.0	0.0	0.0	0.0	0.0	0.0	0.0	0.0	0.0	0.0	0.0	0.0	3.0	0.0	0.0	0.0	0.0	0.0	0.0	0.0	0.0	0.0	0.0	0.0	0.0	0.0	0.0	0.0	0.0	0.0	0.0	0.0	0.0	0.0	0.0	0.0	0.0	0.0	0.0
seq913	3.0	0.0	12.0	0.0	2.0	25.0	4.0	0.0	2.0	2.0	0.0	0.0	0.0	0.0	2.0	0.0	6.0	0.0	5.0	1.0	0.0	0.0	3.0	1.0	3.0	3.0	9.0	2.0	1.0	4.0	0.0	9.0	2.0	3.0	0.0	0.0	21.0	11.0	3.0	9.0	1.0	10.0	21.0	1.0	1.0	24.0	0.0	0.0	0.0
seq1323	6.0	0.0	1.0	0.0	0.0	0.0	0.0	0.0	0.0	0.0	0.0	0.0	0.0	0.0	0.0	0.0	1.0	0.0	1.0	1.0	1.0	0.0	1.0	2.0	0.0	0.0	15.0	2.0	0.0	2.0	0.0	0.0	1.0	2.0	0.0	0.0	7.0	0.0	6.0	2.0	3.0	7.0	7.0	0.0	0.0	0.0	0.0	0.0	0.0
seq61962	2.0	0.0	0.0	0.0	0.0	0.0	0.0	0.0	0.0	0.0	1.0	0.0	0.0	0.0	0.0	0.0	0.0	0.0	0.0	0.0	0.0	0.0	0.0	0.0	0.0	0.0	0.0	0.0	0.0	0.0	0.0	0.0	0.0	0.0	0.0	0.0	0.0	0.0	0.0	0.0	2.0	0.0	0.0	0.0	0.0	0.0	0.0	0.0	0.0
seq25652	1.0	1.0	1.0	0.0	0.0	12.0	0.0	0.0	0.0	0.0	0.0	0.0	0.0	0.0	1.0	0.0	0.0	0.0	0.0	0.0	0.0	0.0	2.0	1.0	0.0	0.0	3.0	0.0	1.0	0.0	1.0	2.0	0.0	0.0	0.0	0.0	6.0	2.0	6.0	3.0	2.0	1.0	1.0	0.0	0.0	1.0	0.0	0.0	0.0
seq6769	1.0	2.0	6.0	0.0	2.0	1.0	0.0	0.0	1.0	0.0	0.0	0.0	1.0	0.0	0.0	0.0	0.0	0.0	2.0	0.0	0.0	0.0	0.0	4.0	0.0	0.0	2.0	4.0	1.0	0.0	0.0	1.0	0.0	0.0	0.0	0.0	1.0	4.0	1.0	4.0	0.0	4.0	2.0	1.0	8.0	1.0	0.0	0.0	0.0
seq30377	3.0	0.0	4.0	0.0	0.0	1.0	0.0	0.0	0.0	0.0	0.0	0.0	0.0	0.0	0.0	0.0	0.0	1.0	8.0	0.0	0.0	0.0	1.0	0.0	0.0	0.0	1.0	0.0	0.0	1.0	0.0	1.0	0.0	0.0	0.0	0.0	6.0	2.0	2.0	5.0	0.0	1.0	2.0	0.0	1.0	0.0	0.0	0.0	0.0
seq20032	0.0	5.0	1.0	0.0	0.0	0.0	0.0	0.0	0.0	0.0	0.0	0.0	0.0	0.0	0.0	0.0	0.0	0.0	0.0	0.0	0.0	0.0	5.0	0.0	0.0	0.0	0.0	0.0	0.0	0.0	0.0	0.0	0.0	0.0	0.0	0.0	1.0	1.0	2.0	0.0	0.0	0.0	0.0	0.0	0.0	0.0	0.0	0.0	0.0
seq8427	1.0	0.0	1.0	1.0	0.0	11.0	1.0	0.0	0.0	0.0	0.0	0.0	0.0	0.0	2.0	0.0	0.0	0.0	7.0	3.0	0.0	0.0	5.0	1.0	0.0	0.0	44.0	1.0	0.0	0.0	0.0	7.0	2.0	3.0	0.0	0.0	40.0	27.0	15.0	7.0	7.0	9.0	15.0	3.0	1.0	8.0	1.0	1.0	0.0
seq351	7.0	0.0	21.0	0.0	0.0	1.0	2.0	0.0	9.0	4.0	2.0	0.0	2.0	0.0	2.0	0.0	0.0	0.0	12.0	1.0	0.0	1.0	31.0	2.0	2.0	3.0	18.0	1.0	2.0	4.0	0.0	8.0	0.0	1.0	0.0	0.0	19.0	23.0	21.0	36.0	6.0	3.0	6.0	1.0	5.0	11.0	0.0	0.0	1.0
seq628	2.0	0.0	6.0	1.0	2.0	2.0	1.0	0.0	2.0	0.0	0.0	0.0	0.0	0.0	0.0	0.0	3.0	0.0	4.0	1.0	0.0	0.0	5.0	0.0	1.0	0.0	2.0	1.0	1.0	1.0	1.0	5.0	0.0	0.0	0.0	1.0	1.0	1.0	17.0	5.0	6.0	1.0	17.0	1.0	0.0	0.0	2.0	0.0	2.0
seq25488	4.0	0.0	4.0	0.0	0.0	1.0	0.0	0.0	0.0	3.0	5.0	0.0	0.0	1.0	3.0	0.0	2.0	0.0	2.0	3.0	2.0	0.0	1.0	15.0	1.0	2.0	3.0	2.0	6.0	1.0	0.0	2.0	0.0	1.0	0.0	0.0	1.0	0.0	0.0	0.0	0.0	0.0	1.0	1.0	0.0	1.0	0.0	2.0	1.0
seq38289	0.0	0.0	0.0	0.0	0.0	0.0	0.0	0.0	0.0	0.0	0.0	0.0	0.0	0.0	0.0	0.0	0.0	0.0	0.0	0.0	0.0	0.0	0.0	0.0	0.0	0.0	0.0	0.0	0.0	0.0	0.0	0.0	0.0	0.0	0.0	0.0	0.0	0.0	0.0	0.0	0.0	0.0	0.0	0.0	2.0	0.0	0.0	0.0	0.0
seq7125	7.0	0.0	1.0	1.0	0.0	9.0	1.0	0.0	0.0	0.0	0.0	0.0	1.0	0.0	1.0	1.0	0.0	0.0	11.0	0.0	1.0	0.0	6.0	5.0	3.0	0.0	1.0	4.0	0.0	1.0	0.0	0.0	0.0	0.0	0.0	0.0	1.0	11.0	13.0	6.0	5.0	0.0	5.0	0.0	6.0	2.0	0.0	0.0	0.0
seq1238	0.0	0.0	0.0	0.0	0.0	10.0	0.0	0.0	0.0	0.0	0.0	0.0	0.0	0.0	0.0	0.0	0.0	0.0	7.0	0.0	0.0	0.0	0.0	0.0	0.0	0.0	0.0	0.0	0.0	1.0	0.0	0.0	0.0	0.0	0.0	0.0	14.0	2.0	5.0	1.0	1.0	1.0	8.0	0.0	3.0	0.0	0.0	0.0	0.0
seq16674	0.0	0.0	0.0	0.0	0.0	0.0	0.0	0.0	0.0	0.0	0.0	0.0	0.0	0.0	0.0	0.0	2.0	0.0	0.0	0.0	0.0	0.0	0.0	0.0	0.0	0.0	7.0	0.0	0.0	0.0	0.0	0.0	0.0	0.0	0.0	0.0	0.0	4.0	9.0	0.0	0.0	9.0	0.0	0.0	0.0	0.0	0.0	0.0	0.0
seq4575	3.0	6.0	9.0	0.0	2.0	0.0	0.0	0.0	0.0	0.0	0.0	0.0	0.0	0.0	0.0	0.0	2.0	0.0	2.0	0.0	0.0	2.0	3.0	0.0	0.0	0.0	0.0	0.0	1.0	0.0	0.0	2.0	1.0	0.0	0.0	0.0	3.0	2.0	12.0	0.0	0.0	1.0	6.0	1.0	2.0	0.0	0.0	0.0	0.0
seq35	2.0	4.0	11.0	1.0	1.0	10.0	4.0	0.0	3.0	1.0	1.0	0.0	1.0	0.0	1.0	0.0	2.0	0.0	3.0	0.0	1.0	0.0	6.0	3.0	2.0	3.0	35.0	2.0	6.0	2.0	0.0	12.0	0.0	0.0	0.0	0.0	33.0	18.0	21.0	20.0	1.0	7.0	12.0	2.0	11.0	28.0	1.0	0.0	0.0
seq14185	0.0	1.0	1.0	0.0	0.0	0.0	0.0	0.0	0.0	1.0	0.0	0.0	0.0	0.0	0.0	0.0	0.0	0.0	0.0	1.0	0.0	0.0	0.0	0.0	0.0	0.0	1.0	1.0	0.0	0.0	0.0	0.0	0.0	0.0	0.0	0.0	0.0	4.0	10.0	0.0	2.0	0.0	0.0	0.0	1.0	1.0	0.0	0.0	0.0
seq8	6080.0	3463.0	10344.0	459.0	2179.0	13732.0	2700.0	768.0	2381.0	1786.0	1053.0	19.0	584.0	151.0	2123.0	361.0	2897.0	89.0	5973.0	1493.0	258.0	146.0	8451.0	4292.0	681.0	1543.0	16825.0	1986.0	1876.0	2367.0	307.0	9575.0	817.0	1561.0	27.0	61.0	28077.0	16233.0	19093.0	19082.0	4545.0	6628.0	15087.0	3298.0	6189.0	8986.0	381.0	165.0	183.0
seq5773	1.0	0.0	4.0	0.0	0.0	21.0	0.0	0.0	0.0	0.0	0.0	0.0	0.0	0.0	0.0	0.0	2.0	0.0	0.0	0.0	0.0	0.0	1.0	0.0	0.0	0.0	0.0	0.0	0.0	0.0	0.0	0.0	0.0	0.0	0.0	0.0	1.0	0.0	0.0	0.0	3.0	0.0	0.0	0.0	3.0	0.0	0.0	0.0	0.0
seq1141	0.0	3.0	1.0	2.0	3.0	4.0	2.0	1.0	3.0	5.0	0.0	0.0	0.0	0.0	2.0	1.0	1.0	0.0	6.0	0.0	0.0	1.0	3.0	4.0	1.0	0.0	22.0	0.0	2.0	0.0	1.0	21.0	2.0	1.0	0.0	0.0	17.0	20.0	11.0	18.0	3.0	3.0	9.0	4.0	9.0	3.0	0.0	0.0	0.0
seq2212	0.0	0.0	1.0	0.0	0.0	2.0	1.0	0.0	0.0	0.0	0.0	0.0	0.0	0.0	1.0	0.0	1.0	0.0	0.0	0.0	0.0	0.0	5.0	4.0	0.0	0.0	2.0	0.0	0.0	0.0	0.0	4.0	0.0	0.0	0.0	0.0	1.0	0.0	1.0	9.0	2.0	1.0	0.0	0.0	0.0	4.0	1.0	0.0	0.0
seq1391	3.0	1.0	7.0	1.0	3.0	5.0	0.0	1.0	1.0	1.0	0.0	0.0	0.0	0.0	1.0	0.0	4.0	0.0	10.0	1.0	0.0	0.0	8.0	3.0	1.0	0.0	6.0	4.0	3.0	2.0	0.0	3.0	1.0	1.0	0.0	0.0	6.0	19.0	22.0	6.0	4.0	8.0	11.0	1.0	3.0	0.0	0.0	0.0	0.0
seq2296	10.0	1.0	4.0	0.0	1.0	13.0	2.0	1.0	1.0	2.0	4.0	0.0	0.0	0.0	10.0	1.0	3.0	0.0	3.0	0.0	0.0	0.0	3.0	2.0	1.0	0.0	16.0	0.0	4.0	2.0	0.0	21.0	0.0	4.0	1.0	0.0	8.0	15.0	6.0	40.0	3.0	4.0	6.0	0.0	1.0	6.0	2.0	0.0	0.0
seq7562	2.0	4.0	10.0	0.0	3.0	19.0	3.0	0.0	4.0	2.0	3.0	0.0	3.0	0.0	3.0	0.0	2.0	0.0	10.0	4.0	1.0	0.0	10.0	10.0	1.0	5.0	18.0	2.0	2.0	11.0	0.0	14.0	0.0	4.0	0.0	0.0	47.0	26.0	35.0	44.0	11.0	7.0	31.0	9.0	11.0	13.0	2.0	0.0	2.0
seq16004	1.0	0.0	4.0	0.0	2.0	11.0	0.0	1.0	1.0	1.0	1.0	0.0	0.0	0.0	1.0	0.0	0.0	1.0	1.0	0.0	1.0	0.0	2.0	5.0	0.0	1.0	0.0	0.0	0.0	2.0	0.0	12.0	0.0	0.0	0.0	0.0	14.0	9.0	0.0	14.0	6.0	3.0	2.0	0.0	3.0	0.0	0.0	0.0	0.0
seq6777	1.0	0.0	5.0	0.0	0.0	13.0	0.0	0.0	1.0	0.0	0.0	0.0	0.0	0.0	0.0	0.0	0.0	0.0	1.0	0.0	0.0	0.0	0.0	2.0	0.0	0.0	11.0	0.0	0.0	0.0	0.0	2.0	0.0	2.0	0.0	0.0	1.0	7.0	3.0	2.0	0.0	12.0	4.0	0.0	0.0	7.0	0.0	0.0	0.0
seq3065	8.0	0.0	13.0	3.0	5.0	8.0	3.0	0.0	2.0	0.0	2.0	0.0	0.0	0.0	4.0	0.0	7.0	0.0	10.0	3.0	0.0	0.0	3.0	9.0	0.0	1.0	1.0	0.0	3.0	7.0	0.0	28.0	0.0	1.0	0.0	0.0	50.0	27.0	16.0	8.0	3.0	3.0	19.0	12.0	4.0	2.0	0.0	0.0	0.0
seq9388	1.0	0.0	1.0	0.0	0.0	0.0	0.0	0.0	0.0	0.0	0.0	0.0	0.0	0.0	0.0	0.0	0.0	0.0	0.0	0.0	0.0	0.0	0.0	0.0	0.0	0.0	0.0	0.0	0.0	1.0	0.0	1.0	0.0	0.0	0.0	0.0	2.0	1.0	0.0	2.0	0.0	0.0	1.0	0.0	0.0	1.0	0.0	0.0	0.0
seq31802	0.0	0.0	2.0	0.0	0.0	0.0	0.0	0.0	0.0	0.0	0.0	0.0	0.0	0.0	0.0	0.0	0.0	0.0	0.0	0.0	0.0	0.0	0.0	0.0	0.0	0.0	0.0	0.0	0.0	0.0	0.0	0.0	0.0	0.0	0.0	0.0	0.0	0.0	0.0	0.0	0.0	0.0	0.0	0.0	0.0	0.0	0.0	0.0	0.0
seq57274	0.0	0.0	0.0	0.0	0.0	0.0	0.0	0.0	0.0	0.0	0.0	0.0	0.0	0.0	0.0	0.0	0.0	0.0	0.0	0.0	0.0	0.0	0.0	0.0	0.0	0.0	0.0	0.0	0.0	0.0	0.0	0.0	0.0	0.0	0.0	0.0	0.0	0.0	12.0	0.0	0.0	0.0	0.0	0.0	0.0	0.0	0.0	0.0	0.0
seq8495	11.0	3.0	11.0	0.0	0.0	13.0	0.0	1.0	1.0	1.0	0.0	0.0	0.0	0.0	1.0	0.0	7.0	0.0	11.0	2.0	0.0	0.0	5.0	8.0	0.0	0.0	2.0	2.0	0.0	3.0	1.0	14.0	0.0	0.0	0.0	0.0	3.0	6.0	31.0	6.0	2.0	19.0	5.0	5.0	19.0	13.0	1.0	0.0	0.0
seq6851	1.0	1.0	1.0	0.0	0.0	0.0	0.0	0.0	1.0	0.0	0.0	0.0	2.0	0.0	0.0	0.0	0.0	0.0	1.0	0.0	0.0	0.0	1.0	0.0	0.0	0.0	3.0	1.0	1.0	0.0	0.0	6.0	0.0	0.0	0.0	0.0	3.0	3.0	4.0	3.0	1.0	1.0	2.0	0.0	1.0	7.0	0.0	0.0	0.0
seq8260	8.0	0.0	0.0	0.0	2.0	28.0	1.0	0.0	2.0	1.0	0.0	0.0	0.0	0.0	6.0	0.0	0.0	0.0	1.0	2.0	0.0	0.0	10.0	3.0	1.0	0.0	1.0	0.0	2.0	0.0	0.0	9.0	1.0	1.0	0.0	0.0	18.0	0.0	13.0	3.0	6.0	8.0	3.0	1.0	6.0	1.0	1.0	1.0	0.0
seq12447	10.0	0.0	5.0	0.0	1.0	3.0	0.0	0.0	1.0	0.0	7.0	0.0	1.0	0.0	1.0	1.0	1.0	0.0	3.0	0.0	0.0	0.0	5.0	1.0	2.0	6.0	3.0	1.0	5.0	8.0	0.0	2.0	5.0	1.0	0.0	0.0	0.0	1.0	0.0	0.0	3.0	0.0	6.0	1.0	0.0	0.0	1.0	0.0	0.0
seq443	9.0	7.0	7.0	1.0	1.0	23.0	2.0	3.0	3.0	4.0	1.0	0.0	0.0	2.0	3.0	0.0	2.0	0.0	8.0	2.0	0.0	0.0	3.0	9.0	0.0	2.0	19.0	4.0	2.0	7.0	1.0	6.0	4.0	2.0	0.0	0.0	24.0	25.0	21.0	19.0	4.0	8.0	16.0	5.0	7.0	7.0	0.0	2.0	0.0
seq613	2.0	3.0	0.0	0.0	5.0	10.0	4.0	0.0	0.0	3.0	3.0	0.0	1.0	0.0	2.0	0.0	1.0	0.0	1.0	2.0	0.0	0.0	1.0	0.0	0.0	0.0	4.0	4.0	2.0	0.0	0.0	3.0	0.0	3.0	0.0	0.0	15.0	18.0	17.0	7.0	2.0	0.0	22.0	0.0	15.0	1.0	0.0	0.0	0.0
seq18345	1.0	0.0	0.0	0.0	0.0	3.0	0.0	0.0	0.0	0.0	0.0	0.0	2.0	0.0	0.0	0.0	0.0	0.0	0.0	0.0	0.0	0.0	1.0	1.0	0.0	0.0	0.0	0.0	0.0	0.0	0.0	1.0	0.0	0.0	0.0	1.0	3.0	2.0	1.0	3.0	0.0	0.0	3.0	0.0	1.0	1.0	0.0	0.0	0.0
seq5930	0.0	0.0	0.0	0.0	1.0	0.0	0.0	0.0	0.0	0.0	0.0	0.0	0.0	0.0	0.0	0.0	0.0	0.0	0.0	0.0	0.0	0.0	0.0	0.0	0.0	0.0	0.0	0.0	0.0	0.0	0.0	0.0	0.0	0.0	0.0	0.0	0.0	0.0	0.0	0.0	0.0	0.0	13.0	0.0	0.0	0.0	0.0	0.0	0.0
seq22	0.0	5.0	0.0	1.0	70.0	0.0	0.0	0.0	1.0	0.0	372.0	3.0	57.0	362.0	237.0	430.0	542.0	34.0	785.0	84.0	54.0	106.0	288.0	0.0	0.0	27.0	0.0	146.0	53.0	329.0	1288.0	6.0	14.0	1551.0	1.0	2.0	0.0	5.0	8.0	71.0	2.0	0.0	1.0	0.0	0.0	0.0	12.0	0.0	0.0
seq79183	0.0	0.0	0.0	0.0	0.0	0.0	0.0	0.0	0.0	0.0	1.0	0.0	0.0	0.0	0.0	0.0	0.0	0.0	1.0	0.0	0.0	0.0	0.0	1.0	0.0	0.0	1.0	0.0	0.0	0.0	0.0	0.0	0.0	0.0	0.0	0.0	0.0	0.0	0.0	0.0	0.0	0.0	2.0	0.0	0.0	0.0	0.0	0.0	0.0
seq2070	0.0	4.0	6.0	0.0	0.0	1.0	2.0	0.0	0.0	0.0	0.0	0.0	0.0	0.0	3.0	0.0	0.0	0.0	0.0	0.0	0.0	0.0	0.0	0.0	0.0	0.0	0.0	0.0	2.0	0.0	0.0	7.0	0.0	0.0	0.0	0.0	6.0	6.0	2.0	0.0	1.0	5.0	0.0	0.0	2.0	1.0	0.0	0.0	1.0
seq6708	1.0	0.0	0.0	0.0	1.0	0.0	0.0	0.0	0.0	0.0	0.0	0.0	0.0	0.0	0.0	0.0	1.0	0.0	0.0	0.0	1.0	0.0	0.0	1.0	0.0	1.0	0.0	0.0	0.0	0.0	0.0	0.0	0.0	0.0	0.0	0.0	0.0	3.0	0.0	0.0	4.0	0.0	0.0	0.0	0.0	0.0	0.0	0.0	0.0
seq6821	0.0	0.0	3.0	0.0	3.0	0.0	0.0	0.0	1.0	0.0	0.0	0.0	0.0	0.0	0.0	0.0	0.0	0.0	0.0	0.0	0.0	0.0	0.0	0.0	0.0	0.0	0.0	0.0	0.0	0.0	0.0	5.0	0.0	0.0	0.0	0.0	2.0	0.0	0.0	4.0	0.0	0.0	0.0	0.0	0.0	1.0	0.0	0.0	0.0
seq178	0.0	0.0	10.0	0.0	1.0	1.0	0.0	0.0	0.0	0.0	2.0	0.0	0.0	0.0	0.0	0.0	0.0	0.0	0.0	0.0	0.0	0.0	0.0	0.0	0.0	1.0	1.0	0.0	1.0	0.0	0.0	1.0	0.0	0.0	0.0	0.0	1.0	1.0	0.0	1.0	1.0	1.0	1.0	0.0	1.0	5.0	0.0	0.0	0.0
seq5275	0.0	11.0	8.0	0.0	0.0	1.0	1.0	3.0	0.0	1.0	1.0	0.0	1.0	0.0	3.0	0.0	4.0	1.0	5.0	5.0	0.0	0.0	4.0	3.0	0.0	3.0	3.0	0.0	1.0	0.0	0.0	6.0	1.0	0.0	0.0	0.0	2.0	2.0	3.0	8.0	11.0	1.0	4.0	2.0	4.0	7.0	1.0	0.0	0.0
seq17042	0.0	0.0	0.0	0.0	0.0	0.0	1.0	1.0	0.0	0.0	0.0	0.0	0.0	0.0	0.0	0.0	0.0	0.0	0.0	0.0	0.0	0.0	0.0	1.0	1.0	1.0	1.0	0.0	0.0	0.0	0.0	1.0	0.0	0.0	0.0	0.0	23.0	0.0	3.0	1.0	0.0	5.0	1.0	0.0	1.0	1.0	1.0	0.0	0.0
seq18891	1.0	0.0	0.0	0.0	0.0	3.0	0.0	0.0	0.0	0.0	0.0	0.0	0.0	0.0	4.0	0.0	2.0	0.0	0.0	0.0	0.0	0.0	0.0	0.0	0.0	0.0	2.0	2.0	0.0	0.0	0.0	1.0	0.0	0.0	0.0	0.0	2.0	5.0	2.0	0.0	0.0	3.0	0.0	0.0	0.0	2.0	0.0	0.0	0.0
seq7912	0.0	0.0	0.0	0.0	0.0	10.0	0.0	0.0	2.0	0.0	0.0	0.0	0.0	0.0	0.0	0.0	0.0	0.0	1.0	0.0	0.0	0.0	0.0	0.0	0.0	0.0	0.0	0.0	0.0	1.0	0.0	2.0	0.0	1.0	0.0	0.0	0.0	0.0	0.0	6.0	3.0	0.0	9.0	0.0	0.0	1.0	0.0	0.0	0.0
seq53778	0.0	0.0	0.0	0.0	0.0	0.0	0.0	0.0	0.0	0.0	0.0	0.0	0.0	0.0	0.0	0.0	0.0	0.0	0.0	0.0	0.0	0.0	0.0	0.0	0.0	0.0	0.0	0.0	0.0	0.0	0.0	0.0	0.0	0.0	0.0	0.0	0.0	0.0	0.0	0.0	0.0	0.0	8.0	0.0	0.0	0.0	0.0	0.0	0.0
seq271	0.0	0.0	0.0	0.0	0.0	0.0	0.0	0.0	0.0	1.0	10.0	1.0	16.0	44.0	118.0	62.0	111.0	7.0	118.0	9.0	23.0	25.0	60.0	5.0	0.0	0.0	1.0	2.0	0.0	4.0	97.0	0.0	1.0	90.0	0.0	0.0	95.0	0.0	9.0	39.0	0.0	8.0	0.0	0.0	10.0	1.0	4.0	0.0	0.0
seq17700	0.0	0.0	0.0	0.0	0.0	0.0	0.0	0.0	1.0	0.0	0.0	0.0	0.0	0.0	0.0	0.0	0.0	0.0	0.0	0.0	0.0	0.0	0.0	1.0	0.0	0.0	0.0	0.0	0.0	0.0	0.0	0.0	1.0	2.0	0.0	0.0	0.0	1.0	0.0	2.0	0.0	0.0	3.0	0.0	0.0	0.0	0.0	1.0	0.0
seq5381	5.0	7.0	14.0	0.0	2.0	8.0	4.0	1.0	2.0	3.0	1.0	0.0	1.0	0.0	4.0	1.0	9.0	0.0	8.0	1.0	0.0	0.0	11.0	2.0	0.0	2.0	8.0	1.0	3.0	7.0	0.0	13.0	3.0	2.0	0.0	0.0	7.0	9.0	7.0	12.0	4.0	1.0	12.0	2.0	10.0	6.0	1.0	1.0	0.0
seq44239	0.0	1.0	0.0	0.0	0.0	0.0	0.0	0.0	1.0	0.0	1.0	0.0	0.0	0.0	0.0	0.0	0.0	0.0	0.0	0.0	0.0	0.0	0.0	0.0	0.0	0.0	0.0	0.0	0.0	0.0	0.0	0.0	0.0	0.0	0.0	0.0	0.0	0.0	0.0	0.0	0.0	0.0	1.0	0.0	5.0	0.0	0.0	0.0	0.0
seq19116	1.0	0.0	0.0	0.0	1.0	2.0	0.0	0.0	0.0	0.0	0.0	0.0	0.0	0.0	0.0	0.0	0.0	0.0	1.0	0.0	0.0	0.0	1.0	0.0	1.0	1.0	0.0	0.0	0.0	1.0	0.0	1.0	0.0	0.0	0.0	0.0	0.0	0.0	0.0	7.0	0.0	1.0	0.0	0.0	1.0	4.0	0.0	0.0	0.0
seq19	1434.0	1087.0	2933.0	116.0	429.0	2936.0	646.0	208.0	514.0	449.0	222.0	5.0	149.0	37.0	677.0	98.0	761.0	25.0	1746.0	376.0	80.0	32.0	1970.0	969.0	186.0	321.0	5492.0	427.0	438.0	649.0	86.0	3105.0	226.0	344.0	6.0	16.0	7546.0	4463.0	4914.0	5519.0	1087.0	2120.0	4327.0	775.0	1589.0	2698.0	119.0	43.0	40.0
seq13513	3.0	1.0	1.0	0.0	0.0	1.0	0.0	0.0	0.0	2.0	0.0	0.0	0.0	0.0	0.0	1.0	0.0	0.0	7.0	1.0	0.0	0.0	0.0	0.0	0.0	0.0	1.0	0.0	1.0	2.0	0.0	2.0	0.0	0.0	0.0	0.0	4.0	13.0	0.0	8.0	0.0	0.0	0.0	0.0	3.0	10.0	1.0	0.0	0.0
seq11234	0.0	0.0	0.0	0.0	1.0	0.0	0.0	0.0	0.0	0.0	10.0	0.0	2.0	3.0	4.0	3.0	12.0	0.0	16.0	1.0	0.0	3.0	8.0	0.0	0.0	0.0	0.0	2.0	0.0	11.0	7.0	2.0	0.0	31.0	0.0	0.0	3.0	0.0	0.0	5.0	0.0	0.0	0.0	0.0	1.0	0.0	0.0	0.0	0.0
seq17990	1.0	1.0	5.0	0.0	0.0	1.0	0.0	0.0	0.0	0.0	0.0	0.0	0.0	0.0	0.0	0.0	0.0	0.0	1.0	0.0	0.0	0.0	0.0	1.0	0.0	0.0	0.0	0.0	0.0	0.0	0.0	0.0	0.0	0.0	0.0	0.0	1.0	1.0	5.0	1.0	0.0	0.0	1.0	1.0	2.0	3.0	0.0	0.0	0.0
seq19491	0.0	0.0	1.0	0.0	0.0	0.0	0.0	0.0	0.0	0.0	0.0	0.0	0.0	0.0	0.0	0.0	0.0	0.0	0.0	0.0	0.0	1.0	3.0	0.0	0.0	0.0	14.0	0.0	0.0	1.0	0.0	0.0	0.0	0.0	0.0	0.0	4.0	2.0	0.0	0.0	0.0	2.0	0.0	0.0	0.0	5.0	1.0	0.0	0.0
seq4198	0.0	0.0	0.0	0.0	0.0	0.0	0.0	0.0	0.0	0.0	0.0	0.0	0.0	0.0	0.0	0.0	0.0	0.0	0.0	1.0	0.0	0.0	0.0	0.0	0.0	0.0	0.0	0.0	0.0	0.0	0.0	0.0	0.0	0.0	0.0	0.0	0.0	1.0	0.0	0.0	0.0	2.0	1.0	0.0	2.0	0.0	0.0	0.0	0.0
seq9533	0.0	0.0	1.0	0.0	0.0	0.0	0.0	0.0	0.0	0.0	0.0	0.0	0.0	0.0	0.0	0.0	0.0	0.0	0.0	0.0	0.0	0.0	1.0	0.0	0.0	0.0	2.0	0.0	0.0	0.0	0.0	0.0	0.0	0.0	0.0	0.0	0.0	0.0	0.0	6.0	0.0	1.0	0.0	0.0	0.0	1.0	0.0	0.0	0.0
seq18716	0.0	0.0	2.0	0.0	0.0	0.0	0.0	0.0	0.0	0.0	0.0	0.0	0.0	0.0	0.0	0.0	0.0	0.0	0.0	0.0	0.0	0.0	0.0	1.0	0.0	0.0	0.0	0.0	0.0	0.0	0.0	0.0	0.0	0.0	0.0	0.0	0.0	0.0	0.0	2.0	0.0	0.0	0.0	0.0	0.0	0.0	0.0	0.0	0.0
seq12030	0.0	0.0	0.0	0.0	0.0	3.0	1.0	0.0	0.0	1.0	0.0	0.0	0.0	0.0	0.0	0.0	0.0	0.0	0.0	0.0	0.0	0.0	0.0	0.0	0.0	0.0	0.0	3.0	0.0	0.0	0.0	0.0	0.0	0.0	0.0	0.0	1.0	8.0	1.0	0.0	0.0	0.0	3.0	1.0	0.0	1.0	0.0	0.0	0.0
seq6713	0.0	0.0	1.0	0.0	0.0	0.0	0.0	0.0	0.0	0.0	0.0	0.0	0.0	0.0	0.0	0.0	0.0	0.0	0.0	0.0	0.0	0.0	0.0	0.0	0.0	0.0	0.0	0.0	0.0	1.0	0.0	0.0	0.0	1.0	0.0	0.0	0.0	0.0	0.0	0.0	0.0	0.0	0.0	0.0	0.0	0.0	1.0	0.0	0.0
seq6496	0.0	0.0	1.0	0.0	1.0	4.0	0.0	0.0	0.0	0.0	0.0	0.0	0.0	0.0	0.0	0.0	0.0	0.0	0.0	0.0	0.0	0.0	1.0	0.0	0.0	0.0	1.0	0.0	0.0	1.0	0.0	0.0	0.0	0.0	0.0	0.0	0.0	2.0	0.0	4.0	1.0	0.0	0.0	0.0	0.0	0.0	0.0	0.0	0.0
seq16701	0.0	0.0	0.0	0.0	0.0	0.0	0.0	0.0	0.0	0.0	0.0	0.0	0.0	0.0	0.0	0.0	0.0	0.0	4.0	0.0	0.0	0.0	0.0	0.0	0.0	2.0	2.0	1.0	0.0	0.0	0.0	0.0	1.0	0.0	0.0	0.0	8.0	2.0	0.0	3.0	0.0	0.0	0.0	1.0	2.0	0.0	0.0	0.0	0.0
seq9433	2.0	0.0	0.0	0.0	0.0	1.0	1.0	0.0	0.0	0.0	0.0	0.0	0.0	0.0	1.0	0.0	0.0	0.0	0.0	0.0	0.0	0.0	0.0	0.0	0.0	0.0	0.0	0.0	0.0	0.0	0.0	0.0	0.0	0.0	0.0	0.0	0.0	1.0	5.0	3.0	0.0	0.0	0.0	0.0	0.0	0.0	0.0	0.0	0.0
seq80152	1.0	1.0	0.0	0.0	2.0	0.0	0.0	0.0	0.0	0.0	0.0	0.0	2.0	0.0	1.0	0.0	0.0	0.0	1.0	1.0	0.0	0.0	0.0	0.0	3.0	1.0	0.0	0.0	0.0	3.0	0.0	4.0	0.0	1.0	0.0	0.0	0.0	0.0	0.0	0.0	0.0	0.0	0.0	0.0	0.0	0.0	0.0	0.0	0.0
seq4118	0.0	0.0	1.0	0.0	1.0	0.0	3.0	0.0	0.0	4.0	2.0	0.0	0.0	0.0	2.0	0.0	2.0	0.0	2.0	0.0	0.0	1.0	3.0	3.0	0.0	1.0	3.0	2.0	3.0	4.0	0.0	2.0	2.0	0.0	0.0	0.0	2.0	4.0	6.0	8.0	4.0	0.0	2.0	1.0	5.0	1.0	0.0	0.0	0.0
seq10247	0.0	0.0	0.0	0.0	0.0	0.0	0.0	0.0	0.0	0.0	1.0	0.0	0.0	0.0	2.0	0.0	0.0	0.0	4.0	1.0	0.0	0.0	0.0	0.0	0.0	0.0	0.0	0.0	0.0	1.0	0.0	0.0	0.0	0.0	0.0	0.0	1.0	0.0	0.0	1.0	0.0	0.0	0.0	0.0	0.0	0.0	0.0	0.0	0.0
seq265	1.0	0.0	0.0	0.0	1.0	0.0	0.0	0.0	0.0	0.0	0.0	0.0	0.0	0.0	0.0	0.0	0.0	0.0	0.0	0.0	0.0	0.0	0.0	0.0	0.0	1.0	0.0	0.0	0.0	0.0	0.0	0.0	0.0	1.0	0.0	0.0	1.0	13.0	1.0	2.0	0.0	1.0	4.0	2.0	1.0	0.0	0.0	0.0	0.0
seq27822	0.0	0.0	0.0	0.0	0.0	0.0	0.0	0.0	0.0	0.0	0.0	0.0	0.0	0.0	0.0	0.0	0.0	0.0	0.0	0.0	0.0	0.0	0.0	0.0	0.0	0.0	0.0	0.0	0.0	0.0	0.0	0.0	0.0	0.0	0.0	0.0	0.0	0.0	0.0	0.0	0.0	1.0	0.0	0.0	0.0	1.0	0.0	0.0	0.0
seq1170	0.0	0.0	1.0	0.0	0.0	0.0	0.0	0.0	0.0	0.0	0.0	0.0	0.0	0.0	1.0	0.0	0.0	0.0	0.0	0.0	0.0	0.0	0.0	0.0	1.0	1.0	0.0	0.0	0.0	0.0	0.0	0.0	0.0	0.0	0.0	0.0	0.0	1.0	0.0	1.0	1.0	0.0	0.0	0.0	0.0	1.0	0.0	0.0	0.0
seq21778	0.0	0.0	0.0	0.0	1.0	1.0	0.0	0.0	0.0	0.0	0.0	0.0	0.0	0.0	0.0	0.0	0.0	0.0	4.0	0.0	0.0	0.0	0.0	0.0	0.0	0.0	0.0	0.0	0.0	0.0	0.0	12.0	0.0	0.0	0.0	0.0	0.0	0.0	0.0	5.0	0.0	0.0	0.0	0.0	0.0	0.0	0.0	0.0	0.0
seq2303	14.0	4.0	10.0	0.0	3.0	17.0	1.0	0.0	5.0	1.0	3.0	0.0	2.0	0.0	9.0	3.0	4.0	0.0	4.0	7.0	3.0	0.0	9.0	8.0	1.0	1.0	0.0	5.0	9.0	4.0	1.0	6.0	5.0	0.0	0.0	0.0	5.0	2.0	2.0	2.0	2.0	0.0	9.0	1.0	3.0	0.0	0.0	2.0	0.0
seq2153	0.0	0.0	0.0	0.0	0.0	0.0	0.0	0.0	0.0	0.0	0.0	0.0	0.0	0.0	0.0	0.0	0.0	0.0	0.0	0.0	0.0	0.0	0.0	0.0	0.0	0.0	1.0	0.0	0.0	0.0	0.0	0.0	0.0	0.0	0.0	0.0	0.0	5.0	4.0	0.0	0.0	0.0	1.0	0.0	0.0	0.0	0.0	0.0	0.0
seq1752	15.0	14.0	27.0	1.0	5.0	28.0	11.0	5.0	5.0	3.0	2.0	0.0	5.0	1.0	6.0	4.0	6.0	2.0	11.0	0.0	3.0	1.0	13.0	10.0	5.0	3.0	27.0	3.0	1.0	8.0	2.0	33.0	3.0	3.0	0.0	0.0	63.0	45.0	41.0	29.0	13.0	10.0	36.0	9.0	23.0	32.0	0.0	2.0	5.0
seq5897	14.0	8.0	7.0	3.0	10.0	12.0	24.0	7.0	19.0	10.0	1.0	0.0	1.0	0.0	3.0	1.0	2.0	0.0	4.0	1.0	1.0	0.0	6.0	3.0	0.0	4.0	7.0	3.0	3.0	3.0	0.0	8.0	1.0	5.0	0.0	0.0	28.0	42.0	19.0	25.0	9.0	7.0	11.0	18.0	22.0	24.0	0.0	0.0	0.0
seq33538	2.0	2.0	4.0	0.0	0.0	4.0	0.0	0.0	1.0	1.0	0.0	0.0	0.0	0.0	1.0	0.0	1.0	0.0	0.0	1.0	0.0	0.0	0.0	2.0	1.0	1.0	1.0	0.0	1.0	1.0	0.0	2.0	1.0	0.0	0.0	0.0	4.0	0.0	0.0	0.0	0.0	0.0	1.0	0.0	0.0	0.0	0.0	0.0	0.0
seq34772	0.0	0.0	1.0	0.0	0.0	0.0	0.0	1.0	0.0	0.0	1.0	0.0	0.0	0.0	0.0	0.0	0.0	0.0	0.0	0.0	0.0	0.0	0.0	0.0	0.0	0.0	1.0	0.0	0.0	0.0	0.0	0.0	1.0	0.0	0.0	0.0	7.0	1.0	5.0	0.0	0.0	0.0	0.0	0.0	1.0	0.0	0.0	0.0	0.0
seq31741	0.0	0.0	0.0	0.0	0.0	0.0	0.0	0.0	0.0	1.0	0.0	0.0	0.0	0.0	0.0	0.0	0.0	0.0	0.0	0.0	0.0	0.0	0.0	0.0	0.0	0.0	1.0	0.0	0.0	0.0	0.0	1.0	0.0	0.0	0.0	0.0	0.0	0.0	8.0	0.0	1.0	0.0	0.0	2.0	0.0	0.0	0.0	0.0	0.0
seq24865	0.0	0.0	8.0	0.0	1.0	8.0	0.0	0.0	1.0	0.0	0.0	0.0	0.0	0.0	0.0	0.0	0.0	0.0	0.0	0.0	0.0	0.0	0.0	1.0	0.0	0.0	0.0	0.0	0.0	0.0	0.0	4.0	0.0	0.0	0.0	0.0	0.0	0.0	0.0	0.0	0.0	0.0	0.0	0.0	0.0	0.0	0.0	0.0	0.0
seq34792	0.0	0.0	0.0	0.0	0.0	0.0	0.0	0.0	0.0	1.0	0.0	0.0	0.0	0.0	0.0	0.0	0.0	0.0	1.0	0.0	0.0	0.0	0.0	2.0	0.0	0.0	1.0	0.0	1.0	0.0	0.0	0.0	0.0	0.0	0.0	0.0	0.0	1.0	1.0	0.0	2.0	1.0	2.0	7.0	0.0	0.0	1.0	0.0	0.0
seq28177	1.0	1.0	0.0	0.0	0.0	0.0	0.0	0.0	0.0	0.0	1.0	0.0	0.0	0.0	0.0	0.0	1.0	0.0	0.0	0.0	0.0	0.0	0.0	0.0	0.0	0.0	1.0	0.0	0.0	0.0	0.0	0.0	0.0	0.0	0.0	0.0	0.0	0.0	0.0	1.0	0.0	0.0	0.0	0.0	0.0	0.0	0.0	0.0	0.0
seq3151	1.0	4.0	0.0	0.0	0.0	1.0	0.0	0.0	0.0	0.0	0.0	0.0	0.0	0.0	0.0	0.0	0.0	0.0	0.0	0.0	0.0	0.0	0.0	1.0	0.0	0.0	0.0	0.0	1.0	0.0	0.0	3.0	0.0	1.0	0.0	0.0	6.0	0.0	0.0	5.0	1.0	3.0	0.0	0.0	0.0	1.0	0.0	0.0	0.0
seq9951	1.0	0.0	2.0	0.0	0.0	0.0	0.0	0.0	0.0	0.0	0.0	0.0	0.0	0.0	1.0	1.0	0.0	0.0	0.0	0.0	0.0	0.0	2.0	1.0	0.0	0.0	0.0	0.0	0.0	0.0	0.0	2.0	0.0	0.0	0.0	0.0	0.0	3.0	5.0	7.0	0.0	1.0	0.0	0.0	0.0	0.0	0.0	0.0	0.0
seq6783	0.0	0.0	0.0	0.0	0.0	3.0	1.0	0.0	0.0	0.0	0.0	0.0	0.0	0.0	3.0	0.0	1.0	0.0	0.0	0.0	0.0	0.0	0.0	0.0	0.0	0.0	0.0	0.0	0.0	0.0	0.0	1.0	0.0	0.0	0.0	0.0	0.0	0.0	0.0	16.0	0.0	0.0	4.0	1.0	0.0	0.0	0.0	0.0	0.0
seq60247	3.0	0.0	0.0	0.0	0.0	0.0	0.0	0.0	0.0	0.0	0.0	0.0	0.0	0.0	0.0	0.0	0.0	0.0	0.0	0.0	0.0	0.0	0.0	0.0	0.0	0.0	0.0	0.0	0.0	0.0	0.0	0.0	0.0	0.0	0.0	0.0	0.0	1.0	1.0	1.0	2.0	0.0	0.0	0.0	0.0	1.0	0.0	0.0	0.0
seq128162	0.0	0.0	0.0	0.0	0.0	0.0	0.0	0.0	0.0	0.0	0.0	0.0	0.0	0.0	0.0	0.0	0.0	0.0	0.0	0.0	0.0	0.0	0.0	0.0	0.0	0.0	0.0	0.0	0.0	0.0	0.0	0.0	0.0	0.0	0.0	0.0	0.0	0.0	0.0	0.0	0.0	0.0	0.0	0.0	0.0	0.0	0.0	0.0	0.0
seq41363	0.0	0.0	0.0	0.0	0.0	0.0	0.0	0.0	0.0	0.0	0.0	0.0	0.0	0.0	0.0	0.0	0.0	0.0	0.0	0.0	0.0	0.0	1.0	0.0	0.0	0.0	1.0	0.0	1.0	0.0	0.0	0.0	0.0	0.0	0.0	0.0	0.0	0.0	0.0	1.0	0.0	0.0	0.0	0.0	1.0	1.0	0.0	0.0	0.0
seq5288	0.0	0.0	1.0	0.0	0.0	0.0	0.0	0.0	0.0	0.0	0.0	0.0	0.0	0.0	0.0	0.0	0.0	0.0	0.0	0.0	0.0	0.0	0.0	0.0	0.0	0.0	24.0	0.0	0.0	0.0	0.0	0.0	0.0	0.0	0.0	0.0	0.0	5.0	18.0	5.0	0.0	3.0	1.0	0.0	0.0	2.0	0.0	0.0	0.0
seq5027	0.0	3.0	0.0	0.0	0.0	0.0	0.0	0.0	0.0	0.0	0.0	0.0	0.0	0.0	0.0	0.0	0.0	0.0	0.0	0.0	0.0	0.0	4.0	0.0	0.0	0.0	0.0	0.0	0.0	0.0	1.0	0.0	0.0	0.0	0.0	0.0	0.0	0.0	0.0	0.0	0.0	0.0	0.0	0.0	0.0	0.0	1.0	0.0	0.0
seq18379	0.0	0.0	0.0	0.0	0.0	0.0	0.0	0.0	0.0	0.0	0.0	0.0	0.0	0.0	0.0	0.0	0.0	0.0	0.0	0.0	0.0	0.0	0.0	0.0	0.0	0.0	0.0	0.0	0.0	0.0	0.0	0.0	0.0	0.0	0.0	0.0	0.0	0.0	0.0	0.0	0.0	0.0	0.0	0.0	0.0	0.0	0.0	0.0	0.0
seq1743	0.0	0.0	0.0	0.0	0.0	1.0	1.0	0.0	1.0	0.0	0.0	0.0	0.0	0.0	0.0	0.0	0.0	0.0	0.0	0.0	0.0	0.0	0.0	0.0	0.0	0.0	0.0	0.0	0.0	0.0	0.0	2.0	0.0	0.0	0.0	0.0	0.0	11.0	1.0	1.0	0.0	0.0	3.0	0.0	0.0	0.0	0.0	0.0	0.0
seq17878	0.0	0.0	1.0	0.0	0.0	0.0	0.0	0.0	0.0	0.0	0.0	0.0	0.0	0.0	0.0	0.0	0.0	0.0	0.0	0.0	0.0	0.0	0.0	0.0	0.0	0.0	0.0	1.0	0.0	0.0	0.0	0.0	0.0	0.0	0.0	0.0	2.0	0.0	4.0	0.0	1.0	0.0	1.0	0.0	0.0	0.0	0.0	0.0	0.0
seq1296	0.0	4.0	1.0	0.0	0.0	1.0	1.0	0.0	0.0	0.0	0.0	0.0	0.0	0.0	3.0	0.0	0.0	0.0	0.0	0.0	0.0	0.0	5.0	2.0	0.0	0.0	31.0	0.0	0.0	3.0	0.0	5.0	0.0	0.0	0.0	0.0	4.0	7.0	3.0	1.0	0.0	0.0	0.0	0.0	0.0	0.0	0.0	0.0	0.0
seq3549	2.0	2.0	10.0	0.0	0.0	8.0	1.0	2.0	1.0	3.0	4.0	0.0	0.0	0.0	6.0	0.0	0.0	0.0	5.0	1.0	0.0	0.0	6.0	3.0	1.0	0.0	8.0	0.0	2.0	2.0	0.0	5.0	0.0	1.0	0.0	0.0	14.0	9.0	8.0	14.0	0.0	14.0	6.0	0.0	4.0	4.0	0.0	0.0	0.0
seq10634	1.0	0.0	11.0	0.0	0.0	7.0	1.0	0.0	0.0	0.0	0.0	0.0	0.0	0.0	0.0	0.0	0.0	0.0	0.0	0.0	0.0	0.0	0.0	1.0	0.0	0.0	5.0	0.0	1.0	1.0	0.0	4.0	0.0	1.0	0.0	0.0	2.0	0.0	5.0	0.0	0.0	0.0	1.0	0.0	4.0	1.0	1.0	0.0	0.0
seq51140	0.0	0.0	0.0	0.0	0.0	0.0	0.0	0.0	0.0	0.0	1.0	0.0	0.0	0.0	0.0	0.0	0.0	0.0	0.0	0.0	0.0	0.0	0.0	2.0	0.0	0.0	0.0	0.0	0.0	1.0	0.0	0.0	2.0	0.0	0.0	0.0	0.0	0.0	0.0	0.0	1.0	2.0	0.0	0.0	0.0	2.0	0.0	0.0	0.0
seq24523	0.0	6.0	1.0	0.0	0.0	1.0	1.0	0.0	0.0	1.0	1.0	0.0	0.0	0.0	2.0	0.0	1.0	0.0	0.0	0.0	0.0	0.0	0.0	0.0	0.0	0.0	0.0	0.0	0.0	0.0	0.0	1.0	0.0	0.0	0.0	0.0	0.0	1.0	0.0	3.0	1.0	0.0	0.0	0.0	0.0	2.0	0.0	0.0	0.0
seq11491	0.0	0.0	0.0	0.0	0.0	0.0	0.0	0.0	0.0	0.0	6.0	1.0	0.0	7.0	4.0	8.0	3.0	5.0	7.0	4.0	2.0	2.0	2.0	0.0	0.0	0.0	0.0	2.0	1.0	1.0	28.0	0.0	0.0	13.0	0.0	0.0	0.0	0.0	0.0	0.0	0.0	0.0	0.0	0.0	0.0	0.0	0.0	0.0	0.0
seq26933	0.0	0.0	0.0	0.0	0.0	0.0	0.0	0.0	0.0	0.0	0.0	0.0	0.0	0.0	0.0	0.0	0.0	0.0	0.0	0.0	0.0	0.0	0.0	0.0	0.0	0.0	0.0	0.0	0.0	0.0	0.0	0.0	0.0	0.0	0.0	0.0	0.0	0.0	0.0	0.0	0.0	0.0	0.0	0.0	0.0	0.0	0.0	0.0	0.0
seq16948	0.0	0.0	0.0	0.0	0.0	0.0	0.0	0.0	0.0	0.0	0.0	0.0	0.0	0.0	0.0	0.0	0.0	0.0	0.0	0.0	0.0	0.0	0.0	0.0	0.0	0.0	0.0	0.0	0.0	0.0	0.0	0.0	0.0	0.0	0.0	0.0	0.0	0.0	0.0	0.0	0.0	0.0	0.0	0.0	2.0	0.0	0.0	0.0	0.0
seq5298	0.0	1.0	1.0	0.0	0.0	2.0	0.0	0.0	0.0	0.0	0.0	0.0	0.0	0.0	0.0	0.0	0.0	0.0	1.0	0.0	0.0	0.0	0.0	0.0	1.0	0.0	0.0	0.0	1.0	2.0	0.0	2.0	0.0	0.0	0.0	0.0	2.0	0.0	0.0	7.0	0.0	0.0	0.0	2.0	1.0	4.0	0.0	0.0	0.0
seq23872	0.0	0.0	2.0	0.0	0.0	0.0	0.0	0.0	0.0	0.0	0.0	0.0	0.0	0.0	0.0	0.0	0.0	0.0	0.0	0.0	0.0	0.0	0.0	1.0	0.0	0.0	0.0	0.0	0.0	0.0	0.0	0.0	0.0	0.0	0.0	0.0	1.0	1.0	0.0	11.0	0.0	7.0	1.0	0.0	3.0	0.0	0.0	0.0	0.0
seq2517	0.0	0.0	0.0	0.0	0.0	0.0	0.0	0.0	0.0	0.0	0.0	0.0	0.0	0.0	0.0	0.0	0.0	0.0	1.0	0.0	0.0	0.0	0.0	0.0	0.0	0.0	0.0	0.0	0.0	0.0	0.0	0.0	0.0	0.0	0.0	0.0	0.0	0.0	0.0	0.0	0.0	0.0	4.0	0.0	1.0	0.0	0.0	0.0	0.0
seq1229	3.0	0.0	3.0	0.0	0.0	0.0	1.0	0.0	0.0	2.0	0.0	0.0	1.0	0.0	0.0	0.0	1.0	0.0	0.0	1.0	0.0	0.0	0.0	1.0	1.0	0.0	0.0	1.0	0.0	0.0	0.0	0.0	0.0	0.0	0.0	0.0	3.0	0.0	1.0	18.0	2.0	0.0	3.0	0.0	3.0	0.0	0.0	0.0	0.0
seq8807	1.0	0.0	2.0	0.0	1.0	0.0	1.0	1.0	0.0	1.0	0.0	0.0	0.0	0.0	0.0	0.0	0.0	0.0	0.0	0.0	0.0	0.0	1.0	0.0	0.0	0.0	0.0	0.0	0.0	1.0	0.0	0.0	0.0	0.0	0.0	0.0	0.0	0.0	9.0	7.0	0.0	0.0	0.0	1.0	0.0	1.0	0.0	0.0	0.0
seq18113	6.0	0.0	0.0	0.0	0.0	0.0	0.0	1.0	1.0	0.0	0.0	0.0	0.0	0.0	0.0	0.0	0.0	0.0	0.0	0.0	0.0	0.0	3.0	0.0	0.0	0.0	3.0	0.0	1.0	0.0	0.0	3.0	0.0	0.0	0.0	0.0	4.0	0.0	0.0	1.0	0.0	0.0	4.0	0.0	2.0	0.0	0.0	0.0	0.0
seq26538	0.0	0.0	2.0	0.0	0.0	0.0	0.0	0.0	0.0	0.0	0.0	0.0	0.0	0.0	1.0	0.0	0.0	0.0	3.0	0.0	0.0	0.0	0.0	0.0	0.0	1.0	0.0	0.0	0.0	0.0	0.0	1.0	0.0	0.0	0.0	0.0	0.0	0.0	0.0	0.0	0.0	0.0	4.0	0.0	0.0	0.0	0.0	0.0	0.0
seq8125	0.0	0.0	1.0	0.0	0.0	0.0	0.0	0.0	0.0	0.0	0.0	0.0	0.0	0.0	1.0	0.0	0.0	0.0	2.0	0.0	0.0	0.0	0.0	0.0	0.0	0.0	0.0	0.0	0.0	0.0	0.0	4.0	0.0	0.0	0.0	0.0	0.0	0.0	0.0	1.0	0.0	0.0	0.0	0.0	0.0	0.0	0.0	0.0	0.0
seq62971	0.0	0.0	0.0	0.0	0.0	0.0	0.0	0.0	0.0	0.0	0.0	0.0	0.0	0.0	0.0	0.0	0.0	0.0	0.0	0.0	0.0	0.0	0.0	0.0	0.0	0.0	0.0	0.0	0.0	0.0	0.0	0.0	0.0	0.0	0.0	0.0	0.0	8.0	2.0	0.0	1.0	0.0	0.0	0.0	0.0	1.0	0.0	0.0	0.0
seq16751	0.0	0.0	0.0	0.0	0.0	0.0	0.0	0.0	0.0	1.0	1.0	0.0	0.0	3.0	2.0	1.0	5.0	0.0	4.0	1.0	1.0	0.0	2.0	0.0	0.0	0.0	0.0	0.0	0.0	1.0	2.0	0.0	0.0	2.0	0.0	0.0	0.0	0.0	2.0	0.0	0.0	0.0	0.0	0.0	2.0	0.0	0.0	0.0	0.0
seq10575	0.0	0.0	0.0	0.0	0.0	0.0	0.0	0.0	0.0	1.0	1.0	0.0	0.0	0.0	0.0	0.0	0.0	0.0	0.0	0.0	0.0	0.0	0.0	0.0	0.0	0.0	0.0	1.0	0.0	0.0	1.0	0.0	0.0	0.0	0.0	0.0	2.0	1.0	0.0	2.0	1.0	1.0	0.0	1.0	0.0	0.0	0.0	1.0	0.0
seq5183	3.0	0.0	1.0	0.0	1.0	16.0	2.0	0.0	0.0	1.0	0.0	0.0	0.0	0.0	1.0	1.0	0.0	0.0	3.0	0.0	0.0	0.0	3.0	0.0	0.0	0.0	4.0	0.0	0.0	1.0	0.0	4.0	1.0	0.0	0.0	0.0	9.0	6.0	2.0	9.0	1.0	3.0	5.0	3.0	1.0	6.0	0.0	0.0	0.0
seq527	0.0	1.0	0.0	0.0	0.0	0.0	0.0	0.0	0.0	0.0	0.0	0.0	0.0	0.0	0.0	0.0	0.0	1.0	0.0	0.0	0.0	0.0	0.0	3.0	0.0	0.0	0.0	1.0	1.0	0.0	0.0	12.0	0.0	0.0	0.0	0.0	591.0	0.0	0.0	0.0	2.0	0.0	0.0	0.0	0.0	0.0	0.0	0.0	0.0
seq33788	0.0	0.0	1.0	0.0	0.0	0.0	0.0	0.0	0.0	0.0	0.0	0.0	0.0	0.0	0.0	0.0	0.0	0.0	0.0	0.0	0.0	0.0	0.0	0.0	0.0	0.0	0.0	0.0	0.0	0.0	0.0	0.0	0.0	0.0	0.0	0.0	9.0	0.0	0.0	1.0	0.0	0.0	0.0	0.0	0.0	0.0	0.0	0.0	0.0
seq21531	0.0	0.0	0.0	0.0	0.0	0.0	2.0	0.0	0.0	0.0	0.0	0.0	0.0	0.0	0.0	0.0	0.0	0.0	0.0	0.0	0.0	0.0	3.0	0.0	0.0	0.0	0.0	0.0	0.0	0.0	0.0	0.0	0.0	0.0	0.0	0.0	0.0	0.0	0.0	0.0	0.0	0.0	0.0	0.0	0.0	0.0	0.0	0.0	0.0
seq39057	0.0	0.0	0.0	0.0	0.0	0.0	0.0	0.0	0.0	0.0	0.0	0.0	0.0	0.0	0.0	0.0	0.0	0.0	0.0	0.0	0.0	0.0	0.0	0.0	0.0	0.0	2.0	0.0	0.0	0.0	0.0	1.0	0.0	0.0	0.0	0.0	0.0	0.0	4.0	0.0	0.0	1.0	0.0	0.0	0.0	1.0	0.0	0.0	0.0
seq62914	0.0	0.0	0.0	0.0	1.0	0.0	1.0	0.0	0.0	0.0	0.0	0.0	0.0	0.0	0.0	0.0	0.0	0.0	0.0	0.0	0.0	0.0	0.0	0.0	0.0	0.0	0.0	0.0	0.0	1.0	0.0	0.0	0.0	0.0	0.0	0.0	0.0	0.0	0.0	0.0	0.0	0.0	0.0	0.0	0.0	1.0	0.0	0.0	0.0
seq34476	0.0	0.0	0.0	0.0	0.0	0.0	0.0	0.0	0.0	0.0	0.0	0.0	0.0	0.0	1.0	0.0	0.0	0.0	0.0	0.0	0.0	0.0	0.0	0.0	0.0	1.0	0.0	0.0	0.0	0.0	0.0	0.0	0.0	0.0	0.0	0.0	0.0	6.0	0.0	1.0	0.0	1.0	0.0	0.0	0.0	0.0	0.0	0.0	0.0
seq3863	0.0	0.0	0.0	0.0	0.0	0.0	0.0	0.0	0.0	0.0	0.0	0.0	0.0	0.0	0.0	0.0	0.0	0.0	0.0	0.0	0.0	0.0	0.0	0.0	0.0	0.0	0.0	0.0	0.0	0.0	0.0	0.0	0.0	0.0	0.0	0.0	0.0	0.0	0.0	0.0	0.0	0.0	0.0	0.0	0.0	0.0	0.0	0.0	0.0
seq43500	0.0	0.0	0.0	0.0	0.0	0.0	0.0	1.0	0.0	0.0	0.0	0.0	0.0	0.0	0.0	0.0	0.0	0.0	0.0	0.0	0.0	0.0	0.0	0.0	0.0	0.0	0.0	0.0	0.0	0.0	0.0	1.0	0.0	0.0	0.0	0.0	0.0	0.0	0.0	0.0	0.0	0.0	0.0	0.0	0.0	0.0	0.0	0.0	0.0
seq81008	0.0	0.0	0.0	0.0	0.0	0.0	1.0	0.0	0.0	0.0	0.0	0.0	0.0	0.0	1.0	0.0	0.0	0.0	0.0	0.0	0.0	0.0	0.0	0.0	0.0	0.0	1.0	0.0	0.0	0.0	0.0	1.0	0.0	0.0	0.0	0.0	0.0	0.0	3.0	0.0	0.0	2.0	0.0	1.0	1.0	0.0	0.0	0.0	0.0
seq569	0.0	0.0	0.0	0.0	0.0	0.0	0.0	0.0	0.0	0.0	0.0	0.0	0.0	0.0	0.0	0.0	1.0	0.0	1.0	0.0	0.0	0.0	0.0	0.0	0.0	0.0	1.0	0.0	0.0	0.0	0.0	2.0	0.0	0.0	0.0	0.0	10.0	0.0	14.0	10.0	0.0	0.0	3.0	0.0	2.0	0.0	0.0	0.0	0.0
seq1331	0.0	0.0	0.0	0.0	0.0	5.0	0.0	1.0	0.0	0.0	0.0	0.0	0.0	0.0	0.0	0.0	3.0	0.0	0.0	0.0	0.0	0.0	4.0	1.0	0.0	0.0	0.0	0.0	0.0	2.0	0.0	1.0	0.0	0.0	0.0	0.0	1.0	0.0	1.0	1.0	1.0	0.0	6.0	0.0	7.0	2.0	0.0	0.0	0.0
seq28125	0.0	0.0	0.0	0.0	2.0	0.0	0.0	0.0	0.0	0.0	0.0	0.0	0.0	0.0	0.0	0.0	0.0	0.0	0.0	0.0	1.0	0.0	0.0	1.0	0.0	0.0	1.0	1.0	0.0	1.0	0.0	0.0	0.0	0.0	0.0	0.0	0.0	0.0	0.0	3.0	1.0	0.0	0.0	2.0	0.0	0.0	0.0	0.0	0.0
seq26357	0.0	0.0	1.0	0.0	0.0	1.0	0.0	0.0	0.0	0.0	0.0	0.0	0.0	0.0	1.0	0.0	1.0	0.0	0.0	0.0	0.0	0.0	0.0	0.0	0.0	0.0	14.0	0.0	0.0	0.0	0.0	0.0	0.0	0.0	0.0	0.0	2.0	0.0	0.0	1.0	0.0	0.0	1.0	0.0	0.0	0.0	0.0	0.0	0.0
seq12175	0.0	0.0	0.0	0.0	0.0	0.0	0.0	0.0	0.0	0.0	2.0	0.0	0.0	0.0	0.0	2.0	0.0	0.0	14.0	1.0	0.0	0.0	0.0	0.0	1.0	0.0	0.0	2.0	0.0	67.0	1.0	0.0	0.0	22.0	0.0	0.0	0.0	0.0	0.0	42.0	0.0	0.0	10.0	0.0	0.0	4.0	0.0	0.0	0.0
seq7569	0.0	0.0	1.0	0.0	0.0	0.0	0.0	0.0	0.0	0.0	0.0	0.0	0.0	0.0	0.0	0.0	0.0	0.0	0.0	0.0	0.0	0.0	0.0	5.0	0.0	0.0	1.0	0.0	0.0	0.0	0.0	0.0	0.0	0.0	0.0	0.0	0.0	0.0	0.0	0.0	0.0	0.0	0.0	0.0	0.0	1.0	0.0	0.0	0.0
seq3527	2.0	0.0	0.0	0.0	0.0	0.0	1.0	0.0	0.0	0.0	0.0	0.0	0.0	0.0	0.0	1.0	0.0	0.0	0.0	0.0	0.0	0.0	0.0	0.0	0.0	0.0	0.0	0.0	0.0	0.0	0.0	0.0	0.0	0.0	0.0	0.0	0.0	3.0	0.0	7.0	0.0	0.0	0.0	0.0	0.0	0.0	1.0	0.0	0.0
seq1938	1.0	0.0	0.0	0.0	0.0	0.0	0.0	0.0	0.0	0.0	0.0	0.0	0.0	0.0	0.0	0.0	0.0	0.0	0.0	0.0	0.0	0.0	0.0	0.0	0.0	0.0	0.0	0.0	0.0	0.0	0.0	0.0	0.0	0.0	0.0	0.0	2.0	0.0	0.0	1.0	0.0	0.0	3.0	0.0	0.0	0.0	0.0	0.0	0.0
seq102	5.0	1.0	3.0	0.0	1.0	1.0	0.0	0.0	0.0	0.0	1.0	0.0	1.0	0.0	0.0	1.0	0.0	0.0	1.0	0.0	0.0	0.0	2.0	0.0	0.0	0.0	1.0	0.0	1.0	0.0	0.0	0.0	0.0	0.0	0.0	0.0	0.0	0.0	1.0	0.0	0.0	1.0	15.0	1.0	0.0	3.0	0.0	0.0	0.0
seq10366	0.0	0.0	6.0	0.0	0.0	0.0	0.0	0.0	2.0	0.0	1.0	0.0	0.0	0.0	1.0	0.0	0.0	0.0	0.0	0.0	0.0	0.0	0.0	0.0	1.0	0.0	0.0	0.0	0.0	0.0	0.0	1.0	0.0	0.0	0.0	0.0	1.0	0.0	1.0	1.0	2.0	0.0	0.0	1.0	1.0	3.0	1.0	0.0	0.0
seq10365	0.0	0.0	0.0	0.0	0.0	0.0	0.0	0.0	0.0	1.0	0.0	0.0	1.0	1.0	3.0	1.0	0.0	1.0	4.0	0.0	2.0	0.0	0.0	0.0	0.0	0.0	0.0	0.0	2.0	0.0	0.0	54.0	0.0	1.0	0.0	0.0	0.0	0.0	0.0	0.0	0.0	0.0	0.0	0.0	2.0	0.0	0.0	0.0	0.0
seq94739	0.0	0.0	1.0	0.0	0.0	0.0	0.0	0.0	0.0	0.0	0.0	0.0	0.0	0.0	0.0	0.0	0.0	0.0	0.0	0.0	0.0	0.0	0.0	0.0	0.0	0.0	0.0	0.0	0.0	0.0	0.0	0.0	0.0	0.0	0.0	0.0	1.0	0.0	0.0	0.0	0.0	5.0	0.0	0.0	0.0	0.0	0.0	0.0	0.0
seq340	0.0	2.0	7.0	0.0	1.0	1.0	0.0	0.0	0.0	0.0	0.0	0.0	0.0	0.0	1.0	1.0	0.0	0.0	0.0	2.0	0.0	0.0	5.0	0.0	0.0	0.0	0.0	0.0	0.0	0.0	0.0	6.0	0.0	2.0	0.0	0.0	0.0	1.0	0.0	0.0	0.0	3.0	3.0	0.0	1.0	4.0	0.0	0.0	1.0
seq4331	0.0	0.0	0.0	0.0	0.0	0.0	0.0	0.0	0.0	0.0	0.0	0.0	0.0	0.0	0.0	0.0	0.0	0.0	0.0	0.0	0.0	0.0	0.0	2.0	0.0	0.0	0.0	1.0	0.0	0.0	0.0	0.0	0.0	0.0	0.0	0.0	0.0	0.0	2.0	0.0	0.0	5.0	0.0	1.0	0.0	0.0	0.0	0.0	0.0
seq23735	1.0	0.0	0.0	0.0	0.0	0.0	0.0	0.0	0.0	1.0	0.0	0.0	0.0	0.0	0.0	0.0	0.0	0.0	0.0	0.0	0.0	0.0	0.0	0.0	0.0	0.0	1.0	0.0	0.0	0.0	0.0	0.0	0.0	0.0	0.0	0.0	0.0	4.0	7.0	2.0	0.0	0.0	0.0	0.0	2.0	5.0	0.0	0.0	0.0
seq5927	1.0	0.0	0.0	0.0	0.0	1.0	0.0	0.0	1.0	0.0	0.0	0.0	1.0	1.0	0.0	0.0	0.0	0.0	2.0	1.0	0.0	0.0	0.0	0.0	0.0	0.0	3.0	0.0	1.0	0.0	0.0	1.0	0.0	0.0	0.0	0.0	2.0	2.0	2.0	1.0	3.0	1.0	0.0	0.0	1.0	0.0	1.0	0.0	0.0
seq2424	0.0	0.0	3.0	0.0	0.0	1.0	0.0	0.0	0.0	0.0	0.0	0.0	0.0	0.0	0.0	0.0	0.0	0.0	0.0	0.0	0.0	0.0	0.0	0.0	0.0	0.0	8.0	0.0	1.0	0.0	0.0	2.0	0.0	0.0	0.0	0.0	0.0	1.0	1.0	8.0	1.0	0.0	0.0	0.0	0.0	0.0	0.0	0.0	0.0
seq1498	0.0	0.0	0.0	0.0	0.0	3.0	0.0	0.0	0.0	0.0	0.0	0.0	0.0	1.0	0.0	0.0	1.0	0.0	0.0	0.0	0.0	0.0	1.0	2.0	0.0	0.0	0.0	1.0	0.0	0.0	0.0	4.0	0.0	0.0	0.0	0.0	1.0	0.0	0.0	2.0	0.0	0.0	5.0	0.0	3.0	1.0	0.0	0.0	0.0
seq54941	0.0	0.0	0.0	0.0	0.0	0.0	0.0	0.0	0.0	0.0	0.0	0.0	0.0	0.0	0.0	0.0	0.0	0.0	0.0	0.0	0.0	0.0	0.0	0.0	1.0	0.0	17.0	0.0	0.0	0.0	0.0	1.0	0.0	0.0	0.0	0.0	2.0	0.0	1.0	0.0	0.0	0.0	0.0	0.0	0.0	0.0	0.0	0.0	0.0
seq4407	0.0	0.0	2.0	0.0	0.0	2.0	0.0	0.0	0.0	0.0	0.0	0.0	1.0	0.0	0.0	0.0	0.0	0.0	0.0	0.0	1.0	0.0	0.0	0.0	0.0	0.0	0.0	0.0	1.0	0.0	0.0	2.0	0.0	0.0	0.0	0.0	0.0	1.0	0.0	0.0	2.0	0.0	0.0	1.0	2.0	0.0	0.0	0.0	0.0
seq15662	0.0	1.0	2.0	0.0	0.0	4.0	0.0	0.0	0.0	0.0	0.0	0.0	0.0	0.0	0.0	0.0	0.0	0.0	0.0	0.0	0.0	0.0	0.0	0.0	0.0	0.0	0.0	0.0	0.0	0.0	0.0	1.0	0.0	0.0	0.0	0.0	7.0	0.0	0.0	6.0	1.0	4.0	0.0	0.0	3.0	0.0	0.0	0.0	0.0
seq8627	0.0	0.0	0.0	0.0	0.0	0.0	0.0	0.0	0.0	0.0	0.0	0.0	0.0	14.0	8.0	8.0	8.0	0.0	7.0	1.0	9.0	1.0	0.0	0.0	0.0	0.0	0.0	0.0	0.0	0.0	0.0	0.0	0.0	0.0	0.0	0.0	0.0	0.0	0.0	0.0	0.0	0.0	0.0	0.0	2.0	0.0	0.0	0.0	0.0
seq9099	0.0	1.0	2.0	0.0	0.0	0.0	0.0	0.0	0.0	0.0	0.0	0.0	0.0	0.0	1.0	0.0	0.0	0.0	0.0	1.0	0.0	0.0	1.0	0.0	0.0	0.0	0.0	0.0	0.0	0.0	0.0	0.0	0.0	0.0	0.0	0.0	1.0	8.0	2.0	0.0	0.0	0.0	3.0	0.0	1.0	2.0	0.0	0.0	0.0
seq2052	0.0	0.0	0.0	0.0	0.0	8.0	0.0	0.0	0.0	0.0	0.0	0.0	0.0	0.0	2.0	0.0	0.0	0.0	0.0	0.0	0.0	0.0	0.0	0.0	0.0	2.0	1.0	0.0	0.0	0.0	0.0	5.0	0.0	0.0	0.0	0.0	0.0	0.0	0.0	2.0	0.0	0.0	0.0	0.0	0.0	0.0	0.0	0.0	0.0
seq8026	0.0	0.0	3.0	0.0	1.0	0.0	0.0	0.0	0.0	0.0	0.0	0.0	0.0	0.0	0.0	0.0	0.0	0.0	3.0	0.0	1.0	0.0	0.0	0.0	1.0	0.0	0.0	0.0	0.0	0.0	0.0	0.0	0.0	0.0	0.0	0.0	1.0	0.0	4.0	6.0	0.0	0.0	4.0	1.0	1.0	0.0	0.0	0.0	0.0
seq13277	0.0	0.0	0.0	0.0	0.0	0.0	0.0	0.0	0.0	0.0	0.0	0.0	1.0	6.0	1.0	5.0	1.0	1.0	0.0	0.0	1.0	0.0	0.0	0.0	0.0	0.0	0.0	1.0	0.0	0.0	0.0	0.0	0.0	1.0	0.0	0.0	0.0	0.0	0.0	0.0	0.0	0.0	0.0	0.0	0.0	0.0	0.0	0.0	0.0
seq23328	0.0	3.0	1.0	0.0	2.0	1.0	0.0	0.0	0.0	0.0	1.0	0.0	0.0	0.0	0.0	0.0	0.0	0.0	0.0	0.0	0.0	0.0	0.0	0.0	0.0	0.0	0.0	0.0	0.0	0.0	0.0	0.0	0.0	0.0	0.0	0.0	2.0	0.0	0.0	0.0	0.0	2.0	0.0	0.0	0.0	0.0	0.0	0.0	0.0
seq5802	0.0	0.0	0.0	0.0	0.0	0.0	0.0	0.0	0.0	0.0	0.0	0.0	0.0	0.0	0.0	0.0	0.0	0.0	0.0	0.0	0.0	0.0	0.0	0.0	0.0	0.0	0.0	0.0	0.0	0.0	0.0	3.0	0.0	0.0	0.0	0.0	0.0	0.0	0.0	0.0	1.0	0.0	0.0	0.0	1.0	0.0	0.0	0.0	0.0
seq6804	0.0	0.0	1.0	2.0	1.0	4.0	2.0	0.0	3.0	3.0	2.0	0.0	0.0	0.0	2.0	1.0	2.0	0.0	3.0	0.0	0.0	0.0	1.0	1.0	1.0	3.0	2.0	2.0	4.0	2.0	1.0	6.0	3.0	0.0	0.0	0.0	1.0	2.0	5.0	1.0	0.0	0.0	3.0	4.0	2.0	6.0	1.0	0.0	1.0
seq1524	3.0	29.0	7.0	1.0	7.0	9.0	0.0	5.0	2.0	1.0	3.0	0.0	1.0	0.0	1.0	2.0	2.0	0.0	3.0	2.0	1.0	0.0	3.0	3.0	2.0	1.0	1.0	2.0	0.0	0.0	0.0	9.0	1.0	1.0	0.0	0.0	7.0	4.0	2.0	5.0	1.0	2.0	9.0	3.0	4.0	9.0	2.0	0.0	0.0
seq54139	0.0	0.0	0.0	0.0	0.0	0.0	0.0	0.0	0.0	0.0	0.0	0.0	0.0	0.0	0.0	0.0	0.0	0.0	0.0	0.0	0.0	0.0	0.0	0.0	0.0	0.0	0.0	0.0	0.0	0.0	0.0	0.0	0.0	0.0	0.0	0.0	0.0	0.0	0.0	0.0	0.0	0.0	0.0	0.0	0.0	0.0	0.0	0.0	0.0
seq37462	0.0	0.0	0.0	0.0	0.0	0.0	3.0	0.0	0.0	0.0	0.0	0.0	0.0	0.0	0.0	0.0	0.0	0.0	0.0	0.0	0.0	0.0	0.0	2.0	0.0	0.0	1.0	0.0	0.0	0.0	0.0	0.0	0.0	0.0	0.0	0.0	1.0	1.0	5.0	0.0	0.0	1.0	2.0	0.0	0.0	0.0	0.0	0.0	0.0
seq48384	0.0	0.0	0.0	0.0	0.0	0.0	0.0	0.0	0.0	0.0	0.0	0.0	0.0	0.0	0.0	0.0	0.0	0.0	0.0	0.0	0.0	0.0	1.0	0.0	0.0	0.0	1.0	0.0	0.0	0.0	0.0	0.0	0.0	0.0	0.0	0.0	2.0	0.0	2.0	0.0	1.0	1.0	0.0	0.0	0.0	0.0	0.0	0.0	0.0
seq18210	0.0	4.0	0.0	0.0	0.0	0.0	0.0	0.0	0.0	0.0	0.0	0.0	0.0	0.0	0.0	0.0	2.0	0.0	0.0	0.0	0.0	0.0	1.0	0.0	0.0	0.0	2.0	0.0	0.0	0.0	0.0	4.0	0.0	0.0	0.0	0.0	0.0	0.0	0.0	0.0	0.0	0.0	0.0	1.0	0.0	0.0	0.0	0.0	0.0
seq30	0.0	1.0	4.0	0.0	0.0	5.0	0.0	0.0	0.0	0.0	0.0	0.0	0.0	0.0	0.0	0.0	0.0	0.0	2.0	0.0	0.0	0.0	3.0	1.0	0.0	0.0	6.0	0.0	0.0	1.0	0.0	3.0	0.0	1.0	0.0	0.0	6.0	3.0	4.0	5.0	0.0	11.0	2.0	0.0	1.0	0.0	0.0	0.0	1.0
seq27898	0.0	0.0	1.0	0.0	1.0	0.0	0.0	0.0	0.0	0.0	0.0	0.0	0.0	0.0	0.0	0.0	0.0	0.0	0.0	0.0	1.0	0.0	0.0	0.0	0.0	0.0	2.0	1.0	1.0	0.0	0.0	1.0	0.0	0.0	0.0	0.0	0.0	0.0	0.0	0.0	0.0	0.0	0.0	0.0	0.0	0.0	0.0	0.0	0.0
seq9140	0.0	3.0	3.0	0.0	0.0	2.0	0.0	0.0	0.0	0.0	0.0	0.0	0.0	0.0	5.0	0.0	0.0	0.0	3.0	0.0	0.0	0.0	0.0	1.0	0.0	0.0	0.0	0.0	1.0	0.0	0.0	0.0	0.0	0.0	0.0	0.0	0.0	10.0	0.0	0.0	1.0	0.0	4.0	0.0	1.0	0.0	0.0	0.0	0.0
seq40555	0.0	0.0	5.0	0.0	1.0	0.0	0.0	0.0	0.0	1.0	0.0	0.0	0.0	1.0	0.0	0.0	1.0	0.0	0.0	0.0	0.0	0.0	1.0	1.0	0.0	0.0	0.0	0.0	0.0	0.0	0.0	1.0	0.0	0.0	0.0	0.0	0.0	0.0	0.0	1.0	0.0	1.0	0.0	0.0	0.0	0.0	0.0	0.0	0.0
seq10022	17.0	8.0	35.0	2.0	4.0	14.0	7.0	4.0	4.0	16.0	3.0	0.0	4.0	1.0	11.0	2.0	8.0	0.0	14.0	6.0	1.0	0.0	17.0	17.0	4.0	8.0	22.0	7.0	11.0	3.0	1.0	9.0	6.0	0.0	0.0	0.0	38.0	41.0	29.0	21.0	29.0	5.0	25.0	6.0	11.0	20.0	0.0	0.0	0.0
seq21325	1.0	0.0	0.0	0.0	0.0	0.0	0.0	0.0	0.0	0.0	0.0	0.0	0.0	0.0	0.0	0.0	0.0	0.0	0.0	0.0	0.0	0.0	0.0	0.0	0.0	0.0	3.0	0.0	0.0	0.0	0.0	0.0	0.0	0.0	0.0	0.0	0.0	0.0	1.0	0.0	1.0	0.0	0.0	0.0	0.0	0.0	0.0	0.0	0.0
seq10584	0.0	0.0	2.0	1.0	0.0	1.0	2.0	1.0	0.0	0.0	3.0	0.0	2.0	0.0	1.0	0.0	3.0	0.0	4.0	6.0	2.0	0.0	4.0	1.0	3.0	1.0	1.0	3.0	1.0	4.0	3.0	6.0	2.0	8.0	0.0	1.0	9.0	3.0	1.0	1.0	3.0	2.0	2.0	2.0	3.0	0.0	0.0	0.0	2.0
seq13263	0.0	0.0	0.0	0.0	0.0	0.0	0.0	0.0	0.0	0.0	0.0	0.0	0.0	0.0	0.0	0.0	2.0	0.0	0.0	0.0	0.0	0.0	0.0	0.0	0.0	0.0	0.0	1.0	0.0	0.0	0.0	0.0	0.0	0.0	0.0	0.0	5.0	1.0	0.0	1.0	0.0	0.0	0.0	0.0	1.0	2.0	0.0	0.0	0.0
seq8797	0.0	2.0	0.0	0.0	0.0	0.0	0.0	0.0	0.0	0.0	0.0	0.0	0.0	0.0	0.0	0.0	0.0	0.0	0.0	0.0	0.0	0.0	0.0	0.0	0.0	0.0	0.0	0.0	0.0	0.0	0.0	0.0	0.0	0.0	0.0	0.0	0.0	0.0	0.0	7.0	0.0	0.0	0.0	0.0	0.0	1.0	0.0	1.0	0.0
seq10224	0.0	5.0	4.0	0.0	1.0	0.0	0.0	0.0	0.0	0.0	1.0	0.0	0.0	0.0	0.0	0.0	0.0	0.0	11.0	0.0	0.0	0.0	3.0	0.0	1.0	0.0	14.0	0.0	0.0	0.0	0.0	8.0	1.0	0.0	0.0	0.0	4.0	3.0	0.0	5.0	0.0	0.0	3.0	0.0	6.0	3.0	0.0	0.0	0.0
seq23448	0.0	0.0	0.0	0.0	0.0	0.0	0.0	0.0	0.0	0.0	0.0	0.0	0.0	0.0	0.0	0.0	0.0	0.0	1.0	0.0	0.0	0.0	1.0	0.0	0.0	0.0	0.0	0.0	0.0	0.0	0.0	0.0	0.0	0.0	0.0	0.0	0.0	0.0	0.0	0.0	0.0	0.0	0.0	0.0	6.0	0.0	0.0	0.0	0.0
seq22101	0.0	0.0	0.0	0.0	0.0	0.0	0.0	0.0	0.0	0.0	1.0	0.0	0.0	0.0	0.0	0.0	0.0	0.0	0.0	0.0	0.0	0.0	0.0	2.0	1.0	0.0	0.0	1.0	0.0	0.0	0.0	4.0	1.0	0.0	0.0	0.0	0.0	6.0	0.0	0.0	0.0	0.0	1.0	1.0	0.0	0.0	0.0	0.0	0.0
seq13034	1.0	1.0	4.0	1.0	0.0	1.0	3.0	0.0	0.0	0.0	1.0	0.0	1.0	0.0	0.0	0.0	0.0	0.0	11.0	0.0	0.0	0.0	1.0	0.0	0.0	1.0	12.0	0.0	0.0	0.0	0.0	2.0	0.0	0.0	0.0	0.0	9.0	0.0	12.0	3.0	1.0	0.0	3.0	0.0	1.0	4.0	0.0	0.0	0.0
seq8098	0.0	0.0	0.0	0.0	0.0	0.0	0.0	0.0	0.0	0.0	0.0	0.0	0.0	0.0	0.0	0.0	0.0	0.0	0.0	0.0	0.0	0.0	0.0	0.0	0.0	0.0	0.0	0.0	0.0	0.0	0.0	0.0	0.0	0.0	0.0	0.0	0.0	0.0	0.0	0.0	0.0	0.0	0.0	0.0	0.0	0.0	0.0	0.0	0.0
seq10189	0.0	0.0	0.0	0.0	1.0	0.0	0.0	0.0	0.0	0.0	7.0	0.0	0.0	9.0	3.0	9.0	3.0	0.0	8.0	1.0	0.0	3.0	1.0	0.0	0.0	2.0	0.0	1.0	0.0	1.0	49.0	0.0	0.0	27.0	0.0	0.0	0.0	0.0	0.0	0.0	0.0	0.0	0.0	0.0	0.0	0.0	4.0	0.0	0.0
seq23522	0.0	1.0	0.0	1.0	0.0	0.0	0.0	0.0	0.0	0.0	0.0	0.0	0.0	0.0	0.0	0.0	2.0	0.0	0.0	0.0	0.0	0.0	0.0	1.0	1.0	0.0	10.0	0.0	0.0	0.0	0.0	0.0	1.0	6.0	0.0	0.0	1.0	1.0	0.0	2.0	0.0	0.0	1.0	2.0	1.0	1.0	0.0	0.0	0.0
seq7927	0.0	0.0	0.0	0.0	0.0	1.0	0.0	0.0	0.0	0.0	0.0	0.0	0.0	0.0	0.0	0.0	0.0	0.0	2.0	0.0	0.0	0.0	0.0	0.0	0.0	0.0	1.0	0.0	1.0	2.0	0.0	0.0	0.0	1.0	0.0	0.0	0.0	0.0	2.0	0.0	0.0	0.0	7.0	0.0	0.0	2.0	0.0	0.0	0.0
seq17801	0.0	0.0	0.0	0.0	1.0	0.0	0.0	0.0	0.0	0.0	4.0	0.0	0.0	4.0	1.0	8.0	7.0	1.0	4.0	4.0	0.0	1.0	4.0	0.0	0.0	0.0	0.0	3.0	0.0	8.0	9.0	0.0	1.0	23.0	1.0	0.0	0.0	0.0	0.0	5.0	0.0	0.0	0.0	0.0	0.0	0.0	0.0	0.0	0.0
seq23054	0.0	0.0	0.0	0.0	0.0	0.0	0.0	0.0	0.0	0.0	0.0	0.0	0.0	0.0	0.0	0.0	0.0	0.0	1.0	0.0	0.0	0.0	0.0	0.0	0.0	0.0	1.0	0.0	0.0	0.0	0.0	0.0	0.0	0.0	0.0	0.0	0.0	0.0	1.0	0.0	0.0	0.0	0.0	0.0	0.0	0.0	0.0	0.0	0.0
seq7042	0.0	0.0	0.0	0.0	0.0	0.0	0.0	0.0	0.0	0.0	0.0	0.0	0.0	0.0	0.0	0.0	0.0	1.0	0.0	0.0	0.0	0.0	0.0	0.0	0.0	0.0	0.0	5.0	0.0	1.0	0.0	0.0	0.0	0.0	0.0	0.0	0.0	0.0	0.0	0.0	0.0	0.0	0.0	0.0	0.0	0.0	0.0	0.0	0.0
seq82579	0.0	0.0	0.0	0.0	0.0	0.0	0.0	0.0	0.0	0.0	0.0	0.0	0.0	0.0	0.0	0.0	0.0	0.0	0.0	0.0	0.0	0.0	0.0	0.0	0.0	0.0	0.0	0.0	0.0	0.0	0.0	0.0	0.0	0.0	0.0	0.0	0.0	0.0	0.0	0.0	0.0	0.0	0.0	0.0	0.0	0.0	0.0	0.0	0.0
seq13545	0.0	0.0	0.0	0.0	0.0	0.0	0.0	0.0	0.0	1.0	0.0	0.0	0.0	0.0	0.0	0.0	0.0	0.0	0.0	0.0	0.0	0.0	0.0	0.0	0.0	0.0	2.0	0.0	0.0	0.0	1.0	0.0	0.0	0.0	0.0	0.0	0.0	0.0	0.0	0.0	0.0	0.0	2.0	2.0	0.0	0.0	0.0	0.0	0.0
seq266383	2.0	3.0	0.0	0.0	0.0	0.0	0.0	0.0	0.0	0.0	1.0	0.0	0.0	0.0	0.0	0.0	1.0	0.0	0.0	0.0	0.0	0.0	0.0	0.0	0.0	0.0	0.0	0.0	0.0	0.0	0.0	0.0	0.0	0.0	0.0	0.0	0.0	0.0	0.0	0.0	0.0	0.0	0.0	0.0	0.0	0.0	0.0	0.0	0.0
seq9664	0.0	0.0	0.0	0.0	0.0	0.0	0.0	0.0	0.0	0.0	0.0	0.0	0.0	0.0	0.0	1.0	0.0	0.0	0.0	0.0	1.0	0.0	0.0	0.0	0.0	0.0	0.0	0.0	0.0	0.0	0.0	0.0	0.0	0.0	0.0	0.0	0.0	0.0	0.0	0.0	0.0	0.0	0.0	0.0	0.0	0.0	0.0	0.0	0.0
seq26169	0.0	0.0	0.0	0.0	0.0	0.0	0.0	0.0	0.0	0.0	0.0	0.0	0.0	0.0	0.0	0.0	0.0	0.0	0.0	0.0	0.0	0.0	0.0	0.0	0.0	0.0	0.0	0.0	0.0	0.0	0.0	0.0	0.0	0.0	0.0	0.0	0.0	0.0	0.0	0.0	0.0	0.0	0.0	0.0	0.0	0.0	0.0	0.0	0.0
seq18703	0.0	0.0	0.0	0.0	0.0	0.0	0.0	0.0	0.0	0.0	0.0	0.0	0.0	0.0	0.0	0.0	0.0	0.0	0.0	0.0	0.0	0.0	0.0	0.0	0.0	0.0	0.0	0.0	0.0	1.0	0.0	0.0	0.0	1.0	0.0	0.0	0.0	0.0	0.0	10.0	0.0	0.0	12.0	2.0	0.0	0.0	0.0	0.0	0.0
seq6660	0.0	0.0	8.0	1.0	3.0	0.0	0.0	1.0	0.0	0.0	0.0	0.0	0.0	0.0	2.0	0.0	0.0	0.0	0.0	0.0	3.0	0.0	15.0	0.0	1.0	0.0	0.0	1.0	0.0	1.0	0.0	0.0	9.0	2.0	0.0	0.0	0.0	0.0	0.0	0.0	0.0	2.0	0.0	0.0	0.0	4.0	0.0	0.0	1.0
seq3474	0.0	68.0	2.0	22.0	6.0	3.0	5.0	1.0	13.0	12.0	9.0	0.0	1.0	2.0	0.0	7.0	2.0	0.0	11.0	2.0	0.0	2.0	3.0	0.0	0.0	0.0	0.0	0.0	0.0	0.0	0.0	0.0	0.0	0.0	0.0	0.0	1.0	0.0	0.0	0.0	0.0	0.0	0.0	0.0	0.0	0.0	2.0	0.0	1.0
seq8648	0.0	0.0	0.0	0.0	0.0	0.0	0.0	0.0	0.0	0.0	0.0	0.0	0.0	0.0	3.0	0.0	0.0	0.0	0.0	0.0	0.0	0.0	0.0	0.0	5.0	2.0	0.0	0.0	0.0	0.0	17.0	2.0	0.0	1.0	0.0	0.0	1.0	1.0	0.0	0.0	0.0	1.0	1.0	9.0	0.0	3.0	21.0	0.0	0.0
seq15790	0.0	0.0	0.0	0.0	0.0	0.0	0.0	0.0	0.0	3.0	2.0	1.0	0.0	0.0	4.0	0.0	2.0	1.0	0.0	2.0	0.0	0.0	0.0	0.0	0.0	0.0	0.0	0.0	0.0	0.0	0.0	0.0	0.0	0.0	0.0	0.0	13.0	3.0	0.0	0.0	0.0	0.0	0.0	0.0	0.0	0.0	1.0	1.0	9.0
seq6828	0.0	0.0	0.0	0.0	0.0	0.0	0.0	0.0	0.0	0.0	0.0	0.0	0.0	0.0	0.0	0.0	0.0	0.0	3.0	0.0	0.0	0.0	0.0	0.0	0.0	0.0	0.0	0.0	0.0	0.0	0.0	0.0	0.0	0.0	0.0	0.0	0.0	0.0	0.0	0.0	0.0	0.0	0.0	0.0	0.0	0.0	0.0	0.0	0.0
seq46012	0.0	0.0	0.0	0.0	0.0	0.0	0.0	0.0	0.0	0.0	0.0	0.0	0.0	0.0	0.0	0.0	0.0	0.0	3.0	1.0	0.0	0.0	0.0	0.0	0.0	0.0	0.0	0.0	0.0	0.0	0.0	0.0	0.0	0.0	0.0	0.0	0.0	0.0	0.0	0.0	0.0	0.0	0.0	0.0	0.0	0.0	0.0	0.0	0.0
seq523	36.0	5987.0	5.0	77.0	255.0	12.0	3.0	5.0	14.0	9.0	88.0	0.0	53.0	36.0	623.0	87.0	487.0	7.0	202.0	32.0	28.0	5.0	74.0	1.0	1.0	2.0	0.0	0.0	0.0	7.0	5.0	0.0	0.0	1.0	0.0	0.0	1.0	0.0	17.0	0.0	0.0	44.0	25.0	4.0	0.0	4.0	11.0	1.0	0.0
seq16199	0.0	0.0	0.0	0.0	0.0	0.0	0.0	0.0	0.0	0.0	0.0	0.0	0.0	0.0	12.0	0.0	2.0	1.0	0.0	0.0	0.0	0.0	0.0	0.0	9.0	0.0	0.0	0.0	2.0	1.0	1.0	1.0	1.0	1.0	0.0	0.0	0.0	0.0	0.0	0.0	1.0	0.0	3.0	1.0	1.0	1.0	2.0	0.0	0.0
seq12694	0.0	22.0	0.0	6.0	3.0	1.0	1.0	0.0	0.0	0.0	1.0	2.0	3.0	1.0	1.0	1.0	3.0	1.0	4.0	2.0	2.0	1.0	0.0	0.0	1.0	0.0	0.0	0.0	0.0	1.0	0.0	0.0	0.0	0.0	0.0	0.0	0.0	0.0	0.0	0.0	0.0	0.0	0.0	0.0	0.0	0.0	0.0	0.0	0.0
seq2482	0.0	76.0	4.0	77.0	2.0	1.0	4.0	1.0	8.0	8.0	16.0	0.0	5.0	12.0	1.0	24.0	4.0	0.0	13.0	1.0	1.0	3.0	5.0	0.0	0.0	0.0	0.0	0.0	0.0	1.0	0.0	0.0	0.0	1.0	0.0	0.0	0.0	0.0	0.0	0.0	0.0	0.0	0.0	0.0	0.0	0.0	1.0	0.0	0.0
seq4003	0.0	137.0	0.0	39.0	19.0	0.0	1.0	4.0	10.0	2.0	24.0	0.0	1.0	5.0	2.0	6.0	6.0	0.0	6.0	1.0	0.0	1.0	0.0	0.0	0.0	0.0	0.0	0.0	0.0	0.0	2.0	0.0	0.0	1.0	0.0	0.0	0.0	0.0	1.0	0.0	0.0	0.0	0.0	0.0	0.0	0.0	1.0	0.0	0.0
seq15490	0.0	0.0	0.0	0.0	0.0	0.0	0.0	0.0	0.0	0.0	0.0	0.0	0.0	0.0	0.0	0.0	0.0	0.0	0.0	0.0	1.0	0.0	0.0	0.0	0.0	0.0	0.0	0.0	0.0	0.0	0.0	0.0	0.0	0.0	0.0	0.0	0.0	0.0	0.0	0.0	0.0	0.0	0.0	0.0	0.0	0.0	0.0	0.0	0.0
seq89265	0.0	0.0	0.0	7.0	0.0	0.0	0.0	0.0	1.0	3.0	0.0	1.0	0.0	2.0	0.0	0.0	0.0	5.0	0.0	0.0	2.0	0.0	0.0	3.0	0.0	0.0	0.0	0.0	0.0	0.0	0.0	0.0	0.0	0.0	0.0	1.0	0.0	0.0	1.0	0.0	1.0	0.0	0.0	0.0	1.0	0.0	0.0	0.0	3.0
seq6943	0.0	2.0	0.0	26.0	3.0	0.0	0.0	1.0	0.0	1.0	4.0	0.0	0.0	6.0	0.0	5.0	0.0	0.0	2.0	0.0	0.0	0.0	0.0	0.0	0.0	0.0	0.0	0.0	0.0	0.0	4.0	0.0	0.0	0.0	0.0	0.0	0.0	0.0	0.0	0.0	0.0	0.0	0.0	0.0	0.0	0.0	0.0	0.0	0.0
seq239	1.0	0.0	29.0	590.0	14.0	0.0	1.0	2.0	0.0	89.0	13.0	42.0	24.0	47.0	532.0	49.0	224.0	194.0	39.0	261.0	286.0	2.0	37.0	61.0	7.0	18.0	0.0	8.0	4.0	1.0	15.0	1.0	5.0	0.0	31.0	18.0	96.0	41.0	154.0	15.0	33.0	43.0	32.0	5.0	60.0	15.0	24.0	10.0	725.0
seq17836	0.0	3.0	1.0	1.0	0.0	0.0	0.0	0.0	0.0	0.0	0.0	0.0	0.0	0.0	6.0	6.0	3.0	0.0	1.0	4.0	0.0	0.0	0.0	0.0	0.0	0.0	0.0	0.0	0.0	0.0	0.0	0.0	0.0	2.0	0.0	0.0	0.0	0.0	0.0	0.0	0.0	0.0	0.0	1.0	0.0	1.0	0.0	0.0	0.0
seq1937	0.0	0.0	0.0	0.0	0.0	0.0	0.0	0.0	0.0	0.0	0.0	0.0	0.0	0.0	1.0	0.0	0.0	0.0	0.0	0.0	0.0	0.0	0.0	45.0	33.0	10.0	73.0	8.0	16.0	16.0	34.0	45.0	19.0	37.0	0.0	0.0	0.0	0.0	0.0	0.0	0.0	0.0	0.0	0.0	2.0	0.0	0.0	0.0	0.0
seq4686	0.0	0.0	0.0	0.0	0.0	0.0	0.0	0.0	0.0	0.0	0.0	0.0	0.0	0.0	0.0	0.0	0.0	0.0	0.0	0.0	0.0	0.0	0.0	0.0	0.0	0.0	0.0	0.0	0.0	0.0	0.0	0.0	0.0	0.0	0.0	0.0	0.0	0.0	0.0	0.0	0.0	0.0	0.0	0.0	13.0	0.0	0.0	0.0	1.0
seq26967	0.0	0.0	0.0	0.0	0.0	0.0	0.0	0.0	0.0	0.0	0.0	0.0	0.0	0.0	0.0	0.0	0.0	0.0	0.0	0.0	0.0	0.0	0.0	0.0	0.0	0.0	0.0	0.0	0.0	0.0	0.0	0.0	0.0	0.0	0.0	0.0	0.0	0.0	0.0	0.0	0.0	0.0	0.0	0.0	0.0	0.0	0.0	0.0	0.0
seq65977	0.0	17.0	0.0	0.0	4.0	0.0	0.0	0.0	0.0	0.0	1.0	0.0	2.0	1.0	7.0	1.0	3.0	0.0	0.0	0.0	0.0	2.0	0.0	0.0	1.0	0.0	0.0	0.0	0.0	0.0	0.0	0.0	0.0	0.0	0.0	0.0	0.0	1.0	0.0	0.0	0.0	0.0	0.0	0.0	0.0	0.0	0.0	0.0	0.0
seq542	0.0	2.0	0.0	0.0	0.0	0.0	0.0	0.0	0.0	0.0	0.0	0.0	0.0	0.0	0.0	1.0	0.0	0.0	5.0	0.0	0.0	0.0	3.0	0.0	1.0	0.0	0.0	0.0	0.0	0.0	1.0	0.0	0.0	0.0	0.0	0.0	0.0	0.0	0.0	0.0	0.0	0.0	0.0	0.0	0.0	0.0	0.0	0.0	0.0
seq1407	0.0	149.0	0.0	53.0	18.0	1.0	4.0	13.0	23.0	1.0	25.0	0.0	0.0	11.0	1.0	10.0	2.0	0.0	3.0	1.0	0.0	2.0	0.0	0.0	0.0	0.0	0.0	0.0	0.0	0.0	0.0	0.0	0.0	0.0	0.0	0.0	0.0	0.0	0.0	0.0	0.0	0.0	0.0	0.0	0.0	0.0	0.0	1.0	0.0
seq50532	0.0	0.0	0.0	0.0	0.0	0.0	0.0	0.0	0.0	1.0	0.0	0.0	0.0	0.0	11.0	0.0	0.0	0.0	0.0	1.0	1.0	0.0	0.0	0.0	1.0	0.0	0.0	0.0	0.0	0.0	0.0	0.0	0.0	0.0	0.0	0.0	13.0	0.0	0.0	0.0	0.0	0.0	0.0	0.0	0.0	0.0	0.0	0.0	0.0
seq171396	0.0	0.0	0.0	0.0	0.0	0.0	0.0	0.0	0.0	1.0	0.0	1.0	0.0	0.0	0.0	0.0	0.0	0.0	0.0	1.0	0.0	0.0	0.0	0.0	0.0	0.0	0.0	0.0	0.0	0.0	0.0	0.0	0.0	0.0	0.0	2.0	0.0	0.0	0.0	0.0	0.0	0.0	0.0	0.0	0.0	0.0	0.0	0.0	0.0
seq33	124.0	10831.0	317.0	3965.0	543.0	406.0	282.0	78.0	689.0	279.0	1032.0	2.0	40.0	683.0	214.0	1144.0	366.0	33.0	1831.0	40.0	158.0	247.0	368.0	3.0	0.0	1.0	3.0	2.0	0.0	1.0	5.0	1.0	2.0	12.0	0.0	3.0	30.0	1.0	37.0	0.0	0.0	0.0	2.0	2.0	3.0	2.0	16.0	3.0	2.0
seq46734	0.0	0.0	0.0	0.0	0.0	0.0	0.0	0.0	0.0	0.0	0.0	0.0	0.0	0.0	1.0	3.0	0.0	0.0	18.0	0.0	0.0	0.0	0.0	0.0	0.0	0.0	0.0	0.0	0.0	0.0	0.0	0.0	0.0	0.0	0.0	0.0	0.0	0.0	0.0	0.0	0.0	0.0	0.0	0.0	0.0	0.0	0.0	0.0	0.0
seq3843	0.0	108.0	0.0	1.0	10.0	1.0	1.0	0.0	1.0	0.0	1.0	0.0	2.0	0.0	21.0	3.0	7.0	0.0	1.0	3.0	0.0	0.0	0.0	0.0	7.0	2.0	1.0	2.0	1.0	0.0	28.0	3.0	0.0	9.0	0.0	0.0	0.0	0.0	0.0	0.0	0.0	7.0	3.0	9.0	1.0	2.0	25.0	0.0	0.0
seq4909	1.0	39.0	0.0	23.0	2.0	1.0	0.0	1.0	3.0	1.0	8.0	0.0	2.0	17.0	2.0	7.0	1.0	0.0	6.0	0.0	2.0	2.0	2.0	0.0	0.0	0.0	0.0	0.0	0.0	0.0	0.0	0.0	0.0	1.0	0.0	0.0	1.0	0.0	0.0	0.0	0.0	0.0	0.0	0.0	0.0	0.0	0.0	0.0	0.0
seq1682	0.0	0.0	47.0	1.0	6.0	0.0	1.0	0.0	0.0	14.0	34.0	34.0	2.0	27.0	145.0	13.0	29.0	28.0	16.0	61.0	53.0	4.0	19.0	11.0	3.0	0.0	0.0	9.0	4.0	6.0	6.0	0.0	4.0	3.0	13.0	13.0	11.0	0.0	26.0	25.0	14.0	16.0	35.0	0.0	17.0	0.0	5.0	6.0	30.0
seq120128	0.0	0.0	0.0	0.0	0.0	5.0	0.0	0.0	0.0	0.0	0.0	0.0	0.0	0.0	0.0	0.0	1.0	0.0	0.0	0.0	0.0	0.0	0.0	0.0	0.0	0.0	0.0	0.0	0.0	0.0	0.0	0.0	0.0	0.0	0.0	0.0	0.0	0.0	0.0	0.0	0.0	0.0	0.0	0.0	0.0	0.0	0.0	0.0	0.0
seq49968	0.0	0.0	0.0	0.0	0.0	0.0	0.0	0.0	0.0	0.0	0.0	0.0	0.0	0.0	0.0	0.0	0.0	0.0	0.0	0.0	0.0	0.0	0.0	0.0	0.0	0.0	0.0	0.0	0.0	0.0	0.0	0.0	0.0	0.0	0.0	0.0	0.0	0.0	0.0	0.0	0.0	0.0	0.0	0.0	0.0	0.0	0.0	0.0	0.0
seq85556	0.0	0.0	0.0	0.0	0.0	0.0	0.0	0.0	0.0	0.0	0.0	0.0	0.0	0.0	0.0	0.0	0.0	0.0	0.0	0.0	0.0	0.0	0.0	0.0	0.0	0.0	0.0	0.0	0.0	0.0	0.0	0.0	0.0	0.0	0.0	0.0	6.0	0.0	0.0	0.0	0.0	0.0	0.0	0.0	0.0	0.0	0.0	0.0	0.0
seq22638	0.0	0.0	0.0	0.0	0.0	0.0	0.0	0.0	0.0	0.0	0.0	0.0	0.0	0.0	0.0	0.0	0.0	0.0	0.0	0.0	0.0	0.0	0.0	0.0	0.0	0.0	0.0	0.0	0.0	0.0	0.0	0.0	0.0	0.0	0.0	0.0	0.0	0.0	0.0	0.0	0.0	0.0	0.0	0.0	0.0	0.0	0.0	0.0	0.0
seq18619	0.0	0.0	0.0	0.0	0.0	0.0	0.0	0.0	0.0	0.0	0.0	1.0	1.0	0.0	2.0	0.0	0.0	1.0	0.0	1.0	2.0	0.0	0.0	0.0	0.0	0.0	0.0	0.0	0.0	0.0	2.0	0.0	0.0	0.0	0.0	0.0	0.0	0.0	1.0	0.0	0.0	1.0	0.0	0.0	0.0	0.0	0.0	0.0	2.0
seq25830	0.0	0.0	0.0	0.0	0.0	0.0	0.0	0.0	0.0	0.0	0.0	0.0	0.0	0.0	0.0	0.0	0.0	0.0	0.0	0.0	0.0	0.0	0.0	0.0	0.0	0.0	0.0	0.0	0.0	0.0	0.0	0.0	0.0	0.0	0.0	0.0	0.0	0.0	0.0	0.0	0.0	0.0	14.0	0.0	0.0	0.0	0.0	1.0	0.0
seq16581	0.0	18.0	0.0	0.0	2.0	0.0	0.0	0.0	0.0	0.0	1.0	0.0	1.0	0.0	2.0	0.0	2.0	0.0	0.0	0.0	0.0	0.0	0.0	0.0	1.0	1.0	0.0	0.0	0.0	0.0	9.0	0.0	0.0	4.0	0.0	0.0	0.0	0.0	0.0	0.0	0.0	0.0	1.0	1.0	0.0	0.0	15.0	0.0	0.0
seq74910	0.0	0.0	0.0	0.0	0.0	0.0	0.0	0.0	0.0	0.0	0.0	0.0	0.0	0.0	0.0	0.0	0.0	0.0	0.0	0.0	0.0	0.0	0.0	0.0	0.0	0.0	0.0	0.0	0.0	0.0	0.0	0.0	0.0	0.0	0.0	0.0	0.0	0.0	0.0	0.0	0.0	0.0	0.0	0.0	0.0	0.0	0.0	0.0	0.0
seq76	1.0	1.0	0.0	2.0	0.0	0.0	0.0	0.0	1.0	3.0	0.0	2.0	10.0	28.0	1067.0	68.0	226.0	1.0	70.0	2.0	7.0	5.0	14.0	104.0	249.0	62.0	339.0	50.0	85.0	51.0	251.0	173.0	45.0	153.0	0.0	2.0	169.0	18.0	19.0	34.0	7.0	310.0	323.0	647.0	46.0	110.0	255.0	1.0	2.0
seq21160	0.0	0.0	1.0	10.0	0.0	0.0	0.0	0.0	0.0	3.0	0.0	0.0	0.0	1.0	5.0	1.0	2.0	6.0	3.0	3.0	2.0	0.0	1.0	1.0	0.0	1.0	0.0	0.0	0.0	2.0	0.0	0.0	0.0	0.0	1.0	0.0	4.0	0.0	2.0	1.0	1.0	1.0	1.0	0.0	1.0	1.0	1.0	0.0	6.0
seq11766	4.0	27.0	0.0	10.0	1.0	0.0	0.0	0.0	0.0	0.0	1.0	0.0	2.0	11.0	1.0	28.0	0.0	1.0	3.0	4.0	0.0	2.0	0.0	0.0	1.0	0.0	0.0	0.0	0.0	0.0	0.0	0.0	0.0	0.0	0.0	0.0	1.0	0.0	1.0	0.0	0.0	0.0	0.0	0.0	0.0	1.0	2.0	1.0	0.0
seq460	0.0	28.0	0.0	19.0	3.0	0.0	0.0	1.0	4.0	1.0	3.0	0.0	0.0	0.0	2.0	1.0	0.0	0.0	2.0	0.0	0.0	0.0	0.0	0.0	0.0	0.0	0.0	0.0	0.0	0.0	0.0	0.0	0.0	0.0	0.0	0.0	0.0	0.0	0.0	0.0	0.0	0.0	0.0	0.0	0.0	0.0	0.0	0.0	0.0
seq175643	0.0	0.0	0.0	0.0	0.0	0.0	0.0	0.0	0.0	0.0	0.0	0.0	0.0	0.0	0.0	0.0	0.0	0.0	0.0	0.0	0.0	0.0	0.0	0.0	0.0	0.0	0.0	0.0	0.0	0.0	12.0	0.0	0.0	0.0	0.0	0.0	0.0	0.0	0.0	0.0	0.0	0.0	0.0	0.0	0.0	0.0	0.0	0.0	0.0
seq1411	2.0	47.0	1.0	25.0	4.0	0.0	0.0	0.0	4.0	5.0	17.0	0.0	2.0	16.0	1.0	21.0	6.0	4.0	14.0	0.0	4.0	3.0	2.0	0.0	0.0	0.0	0.0	0.0	0.0	0.0	0.0	0.0	0.0	0.0	0.0	0.0	0.0	0.0	0.0	0.0	0.0	0.0	0.0	0.0	0.0	0.0	1.0	0.0	0.0
seq20862	0.0	0.0	0.0	54.0	0.0	0.0	0.0	0.0	0.0	0.0	1.0	0.0	0.0	3.0	7.0	2.0	3.0	2.0	1.0	0.0	1.0	0.0	0.0	0.0	0.0	0.0	0.0	0.0	0.0	0.0	0.0	2.0	0.0	0.0	0.0	0.0	0.0	0.0	1.0	0.0	0.0	0.0	0.0	0.0	0.0	0.0	0.0	0.0	2.0
seq7945	0.0	4.0	0.0	0.0	0.0	0.0	0.0	0.0	1.0	0.0	0.0	0.0	1.0	2.0	2.0	0.0	1.0	0.0	1.0	0.0	0.0	0.0	0.0	0.0	0.0	0.0	0.0	0.0	0.0	0.0	0.0	0.0	0.0	0.0	0.0	0.0	0.0	0.0	0.0	0.0	0.0	0.0	0.0	0.0	0.0	0.0	4.0	0.0	0.0
seq56106	0.0	0.0	0.0	0.0	0.0	0.0	0.0	0.0	0.0	0.0	0.0	0.0	0.0	0.0	0.0	0.0	0.0	0.0	0.0	0.0	0.0	0.0	0.0	0.0	0.0	0.0	0.0	0.0	0.0	0.0	0.0	0.0	0.0	0.0	0.0	0.0	0.0	0.0	0.0	0.0	0.0	0.0	0.0	0.0	0.0	0.0	0.0	0.0	0.0
seq9223	0.0	0.0	0.0	0.0	0.0	0.0	0.0	0.0	0.0	0.0	0.0	0.0	0.0	1.0	6.0	1.0	2.0	1.0	1.0	0.0	0.0	0.0	0.0	0.0	4.0	1.0	2.0	0.0	0.0	3.0	1.0	0.0	0.0	0.0	0.0	0.0	0.0	1.0	0.0	0.0	0.0	2.0	0.0	6.0	1.0	0.0	1.0	0.0	0.0
seq30383	0.0	0.0	18.0	0.0	0.0	0.0	0.0	0.0	0.0	0.0	0.0	0.0	0.0	4.0	14.0	0.0	34.0	15.0	0.0	1.0	3.0	0.0	0.0	0.0	0.0	0.0	0.0	0.0	0.0	0.0	0.0	0.0	4.0	0.0	5.0	9.0	0.0	0.0	1.0	0.0	0.0	0.0	0.0	0.0	8.0	0.0	0.0	0.0	3.0
seq3834	3.0	83.0	2.0	16.0	5.0	10.0	3.0	0.0	8.0	3.0	14.0	0.0	0.0	2.0	2.0	7.0	5.0	1.0	21.0	0.0	1.0	3.0	7.0	0.0	0.0	0.0	0.0	0.0	0.0	0.0	0.0	0.0	0.0	0.0	0.0	0.0	0.0	0.0	0.0	0.0	0.0	0.0	0.0	0.0	0.0	0.0	0.0	0.0	0.0
seq24203	0.0	1.0	0.0	0.0	1.0	0.0	0.0	1.0	0.0	0.0	0.0	0.0	0.0	0.0	0.0	0.0	0.0	0.0	0.0	0.0	0.0	0.0	0.0	0.0	0.0	0.0	0.0	0.0	0.0	0.0	2.0	0.0	0.0	0.0	0.0	0.0	0.0	0.0	0.0	0.0	0.0	0.0	0.0	0.0	0.0	0.0	3.0	0.0	0.0
seq12206	0.0	2.0	1.0	0.0	0.0	0.0	0.0	0.0	0.0	0.0	2.0	1.0	2.0	0.0	3.0	0.0	8.0	0.0	1.0	7.0	0.0	0.0	1.0	0.0	1.0	0.0	0.0	1.0	2.0	4.0	1.0	0.0	0.0	0.0	1.0	1.0	0.0	0.0	0.0	0.0	0.0	0.0	0.0	0.0	0.0	0.0	1.0	1.0	19.0
seq6062	0.0	0.0	0.0	0.0	0.0	0.0	0.0	0.0	0.0	0.0	0.0	1.0	0.0	1.0	0.0	0.0	0.0	0.0	0.0	0.0	0.0	1.0	0.0	0.0	1.0	0.0	0.0	0.0	0.0	0.0	0.0	0.0	0.0	0.0	0.0	0.0	13.0	0.0	0.0	0.0	2.0	1.0	0.0	0.0	0.0	0.0	0.0	39.0	1.0
seq14341	0.0	0.0	0.0	0.0	0.0	0.0	0.0	0.0	0.0	0.0	0.0	0.0	0.0	0.0	0.0	0.0	0.0	0.0	0.0	0.0	0.0	0.0	0.0	0.0	0.0	0.0	0.0	0.0	0.0	0.0	0.0	0.0	0.0	0.0	0.0	0.0	0.0	0.0	0.0	0.0	0.0	0.0	0.0	0.0	0.0	0.0	0.0	0.0	0.0
seq2445	0.0	0.0	0.0	0.0	1.0	0.0	0.0	0.0	0.0	0.0	0.0	0.0	0.0	0.0	0.0	2.0	3.0	2.0	0.0	0.0	2.0	0.0	0.0	32.0	5.0	4.0	19.0	78.0	54.0	14.0	3.0	21.0	0.0	2.0	182.0	3.0	0.0	0.0	0.0	0.0	0.0	0.0	0.0	0.0	0.0	0.0	0.0	1.0	0.0
seq68107	0.0	0.0	0.0	0.0	0.0	0.0	0.0	0.0	0.0	0.0	0.0	0.0	0.0	2.0	0.0	1.0	0.0	0.0	0.0	2.0	1.0	0.0	0.0	0.0	0.0	0.0	0.0	0.0	0.0	0.0	0.0	0.0	0.0	0.0	0.0	0.0	0.0	0.0	0.0	0.0	0.0	0.0	0.0	0.0	0.0	0.0	0.0	0.0	0.0
seq970	0.0	0.0	64.0	0.0	0.0	5.0	0.0	0.0	0.0	3.0	0.0	0.0	0.0	0.0	0.0	0.0	0.0	0.0	0.0	0.0	2.0	0.0	0.0	0.0	0.0	0.0	0.0	0.0	0.0	0.0	0.0	1.0	0.0	0.0	0.0	0.0	0.0	0.0	0.0	0.0	0.0	0.0	0.0	0.0	0.0	0.0	0.0	0.0	0.0
seq1672	485.0	0.0	4.0	20.0	2.0	65.0	2.0	0.0	1.0	2.0	14.0	0.0	0.0	0.0	0.0	0.0	0.0	0.0	0.0	0.0	0.0	0.0	0.0	0.0	0.0	0.0	0.0	0.0	0.0	0.0	0.0	0.0	0.0	0.0	0.0	0.0	0.0	0.0	0.0	0.0	0.0	0.0	0.0	0.0	0.0	0.0	0.0	1.0	0.0
seq1894	0.0	0.0	246.0	3.0	1.0	0.0	4.0	5.0	0.0	26.0	1.0	1.0	0.0	1.0	1.0	0.0	0.0	0.0	0.0	6.0	6.0	0.0	3.0	0.0	0.0	0.0	32.0	0.0	0.0	0.0	0.0	2.0	0.0	0.0	0.0	0.0	0.0	0.0	0.0	0.0	1.0	0.0	0.0	0.0	0.0	0.0	0.0	0.0	0.0
seq976	0.0	0.0	25.0	1.0	8.0	0.0	3.0	0.0	4.0	106.0	1.0	11.0	1.0	2.0	1.0	2.0	3.0	7.0	0.0	2.0	1.0	0.0	1.0	86.0	10.0	15.0	0.0	115.0	180.0	55.0	0.0	36.0	2.0	16.0	427.0	3.0	0.0	1.0	0.0	0.0	0.0	0.0	3.0	0.0	0.0	0.0	0.0	0.0	2.0
seq64649	0.0	0.0	0.0	0.0	0.0	0.0	0.0	0.0	0.0	0.0	0.0	0.0	0.0	4.0	1.0	0.0	1.0	1.0	0.0	1.0	0.0	0.0	0.0	0.0	0.0	0.0	0.0	0.0	0.0	0.0	0.0	0.0	0.0	0.0	0.0	0.0	0.0	0.0	0.0	0.0	0.0	0.0	0.0	0.0	0.0	0.0	0.0	0.0	0.0
seq27491	0.0	0.0	0.0	0.0	0.0	0.0	0.0	0.0	0.0	0.0	0.0	0.0	0.0	0.0	0.0	0.0	0.0	0.0	0.0	0.0	0.0	0.0	0.0	0.0	0.0	0.0	0.0	0.0	0.0	0.0	0.0	0.0	0.0	0.0	0.0	0.0	0.0	0.0	0.0	0.0	0.0	0.0	0.0	0.0	0.0	0.0	0.0	0.0	0.0
seq1815	0.0	0.0	11.0	0.0	1.0	0.0	0.0	1.0	0.0	0.0	0.0	49.0	6.0	9.0	5.0	10.0	22.0	5.0	24.0	101.0	166.0	2.0	17.0	2.0	0.0	0.0	0.0	0.0	0.0	2.0	0.0	0.0	0.0	0.0	8.0	1.0	0.0	0.0	0.0	0.0	0.0	0.0	0.0	0.0	0.0	0.0	0.0	3.0	0.0
seq22113	0.0	0.0	0.0	0.0	0.0	0.0	0.0	0.0	0.0	0.0	0.0	0.0	0.0	1.0	0.0	0.0	0.0	0.0	0.0	0.0	1.0	0.0	0.0	0.0	0.0	0.0	0.0	0.0	0.0	0.0	0.0	0.0	0.0	0.0	0.0	0.0	27.0	0.0	0.0	0.0	0.0	0.0	0.0	0.0	2.0	0.0	0.0	12.0	0.0
seq75022	0.0	0.0	0.0	0.0	0.0	0.0	0.0	0.0	0.0	0.0	0.0	0.0	0.0	0.0	0.0	0.0	0.0	0.0	0.0	1.0	1.0	0.0	0.0	0.0	0.0	0.0	0.0	0.0	0.0	0.0	0.0	0.0	1.0	0.0	0.0	1.0	0.0	0.0	0.0	0.0	0.0	0.0	0.0	0.0	0.0	0.0	0.0	0.0	0.0
seq10453	0.0	0.0	10.0	0.0	0.0	0.0	5.0	0.0	0.0	0.0	0.0	0.0	0.0	0.0	0.0	0.0	0.0	0.0	0.0	0.0	0.0	0.0	0.0	0.0	0.0	0.0	0.0	0.0	0.0	0.0	0.0	0.0	0.0	0.0	2.0	0.0	0.0	0.0	0.0	0.0	0.0	0.0	0.0	0.0	0.0	0.0	0.0	1.0	0.0
seq1956	0.0	0.0	0.0	0.0	0.0	0.0	0.0	1.0	0.0	0.0	0.0	2.0	5.0	1.0	0.0	1.0	7.0	2.0	4.0	22.0	22.0	1.0	3.0	0.0	0.0	0.0	1.0	0.0	5.0	1.0	0.0	0.0	0.0	0.0	0.0	2.0	0.0	0.0	0.0	0.0	0.0	0.0	0.0	0.0	0.0	0.0	0.0	21.0	0.0
seq475	0.0	0.0	2.0	0.0	2.0	0.0	0.0	0.0	0.0	0.0	0.0	2.0	0.0	4.0	44.0	5.0	12.0	21.0	0.0	54.0	35.0	2.0	49.0	19.0	4.0	0.0	29.0	7.0	8.0	0.0	0.0	0.0	1.0	1.0	8.0	2.0	0.0	0.0	0.0	0.0	0.0	0.0	0.0	0.0	0.0	0.0	0.0	15.0	16.0
seq13310	0.0	0.0	0.0	0.0	0.0	0.0	0.0	0.0	0.0	0.0	0.0	0.0	0.0	1.0	0.0	0.0	1.0	0.0	0.0	0.0	2.0	0.0	0.0	0.0	0.0	0.0	0.0	0.0	0.0	0.0	0.0	0.0	0.0	0.0	0.0	0.0	0.0	0.0	0.0	0.0	0.0	0.0	0.0	0.0	0.0	0.0	0.0	0.0	0.0
seq2977	0.0	0.0	0.0	0.0	0.0	0.0	0.0	0.0	0.0	0.0	0.0	0.0	1.0	0.0	0.0	0.0	4.0	0.0	0.0	0.0	1.0	1.0	0.0	0.0	0.0	0.0	0.0	0.0	0.0	0.0	0.0	0.0	0.0	0.0	0.0	0.0	0.0	0.0	0.0	0.0	0.0	0.0	0.0	0.0	0.0	0.0	0.0	0.0	0.0
seq32958	0.0	0.0	9.0	0.0	0.0	0.0	0.0	2.0	0.0	0.0	0.0	0.0	1.0	0.0	4.0	0.0	0.0	1.0	0.0	5.0	0.0	0.0	0.0	0.0	0.0	0.0	0.0	1.0	0.0	0.0	0.0	0.0	0.0	0.0	0.0	0.0	0.0	0.0	0.0	0.0	0.0	0.0	0.0	0.0	0.0	0.0	0.0	0.0	0.0
seq5864	0.0	0.0	0.0	0.0	0.0	0.0	0.0	0.0	0.0	0.0	0.0	2.0	0.0	3.0	0.0	1.0	0.0	5.0	0.0	0.0	27.0	0.0	0.0	2.0	0.0	0.0	0.0	14.0	11.0	1.0	0.0	3.0	2.0	3.0	49.0	1.0	10.0	0.0	0.0	0.0	0.0	0.0	0.0	0.0	0.0	0.0	0.0	0.0	0.0
seq12892	0.0	0.0	21.0	0.0	0.0	0.0	0.0	2.0	0.0	11.0	0.0	0.0	0.0	0.0	0.0	0.0	2.0	0.0	0.0	9.0	1.0	0.0	0.0	6.0	0.0	3.0	0.0	0.0	0.0	0.0	0.0	1.0	0.0	1.0	4.0	0.0	0.0	0.0	0.0	0.0	0.0	0.0	0.0	0.0	0.0	0.0	0.0	0.0	4.0
seq177376	0.0	0.0	0.0	0.0	0.0	0.0	0.0	0.0	0.0	0.0	0.0	0.0	0.0	1.0	0.0	0.0	0.0	0.0	0.0	0.0	1.0	0.0	2.0	0.0	0.0	0.0	0.0	0.0	0.0	0.0	0.0	0.0	0.0	0.0	0.0	0.0	0.0	0.0	0.0	0.0	0.0	0.0	0.0	0.0	0.0	0.0	0.0	1.0	0.0
seq4518	0.0	0.0	0.0	0.0	0.0	0.0	0.0	0.0	0.0	0.0	0.0	0.0	1.0	2.0	12.0	0.0	0.0	17.0	0.0	15.0	12.0	0.0	3.0	14.0	0.0	0.0	0.0	3.0	4.0	0.0	0.0	0.0	0.0	0.0	0.0	0.0	0.0	0.0	0.0	0.0	0.0	0.0	0.0	0.0	0.0	0.0	0.0	0.0	0.0
seq26521	0.0	0.0	0.0	0.0	0.0	0.0	0.0	0.0	0.0	0.0	0.0	0.0	0.0	1.0	19.0	1.0	0.0	1.0	0.0	2.0	0.0	0.0	2.0	5.0	1.0	0.0	0.0	0.0	4.0	0.0	0.0	0.0	0.0	0.0	0.0	1.0	0.0	0.0	0.0	0.0	0.0	0.0	3.0	0.0	0.0	0.0	0.0	0.0	2.0
seq2471	0.0	0.0	0.0	0.0	0.0	0.0	0.0	0.0	0.0	1.0	2.0	0.0	1.0	1.0	0.0	1.0	0.0	2.0	0.0	1.0	0.0	0.0	0.0	0.0	3.0	0.0	0.0	0.0	1.0	1.0	0.0	1.0	1.0	2.0	0.0	1.0	0.0	0.0	0.0	0.0	2.0	0.0	0.0	0.0	1.0	0.0	0.0	1.0	0.0
seq1073	790.0	75.0	1.0	11.0	80.0	176.0	6.0	3.0	21.0	9.0	407.0	0.0	13.0	17.0	4.0	6.0	2.0	1.0	44.0	0.0	0.0	2.0	10.0	0.0	31.0	28.0	0.0	0.0	13.0	21.0	7.0	3.0	37.0	0.0	0.0	0.0	0.0	0.0	0.0	0.0	0.0	0.0	0.0	0.0	0.0	0.0	0.0	0.0	0.0
seq86968	0.0	0.0	0.0	0.0	0.0	0.0	0.0	0.0	0.0	0.0	0.0	0.0	0.0	0.0	0.0	0.0	0.0	0.0	0.0	0.0	0.0	0.0	0.0	0.0	0.0	0.0	0.0	0.0	0.0	0.0	0.0	0.0	0.0	0.0	0.0	0.0	0.0	0.0	0.0	0.0	0.0	0.0	0.0	0.0	0.0	0.0	0.0	0.0	0.0
seq7391	0.0	0.0	0.0	0.0	0.0	0.0	0.0	0.0	0.0	0.0	0.0	0.0	0.0	1.0	0.0	0.0	0.0	0.0	0.0	9.0	0.0	0.0	0.0	4.0	0.0	2.0	0.0	1.0	2.0	0.0	0.0	0.0	0.0	0.0	0.0	1.0	0.0	0.0	0.0	1.0	0.0	0.0	0.0	0.0	0.0	0.0	0.0	0.0	0.0
seq5201	0.0	6.0	0.0	0.0	0.0	0.0	0.0	0.0	0.0	0.0	0.0	0.0	0.0	9.0	0.0	4.0	6.0	0.0	3.0	2.0	2.0	0.0	8.0	0.0	8.0	17.0	0.0	4.0	0.0	3.0	0.0	1.0	9.0	0.0	0.0	3.0	0.0	0.0	0.0	0.0	0.0	0.0	0.0	0.0	0.0	0.0	0.0	0.0	0.0
seq3079	0.0	0.0	0.0	0.0	0.0	0.0	0.0	0.0	0.0	0.0	0.0	0.0	0.0	0.0	3.0	0.0	3.0	1.0	3.0	7.0	0.0	0.0	0.0	1.0	0.0	0.0	0.0	0.0	0.0	0.0	0.0	0.0	0.0	0.0	0.0	1.0	0.0	0.0	0.0	0.0	0.0	0.0	0.0	0.0	0.0	0.0	0.0	3.0	2.0
seq73691	0.0	0.0	0.0	0.0	0.0	0.0	0.0	0.0	0.0	0.0	0.0	0.0	0.0	0.0	0.0	0.0	0.0	0.0	0.0	0.0	0.0	0.0	0.0	0.0	0.0	0.0	0.0	0.0	0.0	0.0	0.0	0.0	0.0	0.0	0.0	0.0	5.0	0.0	4.0	0.0	0.0	0.0	0.0	0.0	0.0	0.0	0.0	16.0	1.0
seq34859	0.0	0.0	0.0	0.0	0.0	0.0	0.0	0.0	0.0	0.0	0.0	0.0	0.0	0.0	0.0	0.0	0.0	0.0	0.0	0.0	0.0	0.0	0.0	0.0	0.0	0.0	0.0	0.0	0.0	0.0	0.0	0.0	0.0	0.0	0.0	0.0	0.0	15.0	0.0	0.0	0.0	0.0	0.0	0.0	0.0	0.0	0.0	5.0	1.0
seq6381	0.0	0.0	0.0	0.0	0.0	0.0	0.0	0.0	0.0	0.0	0.0	1.0	0.0	0.0	0.0	1.0	0.0	1.0	0.0	0.0	0.0	0.0	3.0	2.0	0.0	0.0	39.0	3.0	3.0	0.0	0.0	0.0	0.0	0.0	1.0	0.0	0.0	0.0	0.0	0.0	0.0	0.0	0.0	0.0	0.0	0.0	0.0	0.0	0.0
seq13321	0.0	0.0	0.0	0.0	0.0	0.0	0.0	0.0	0.0	0.0	0.0	0.0	0.0	0.0	2.0	1.0	0.0	0.0	0.0	0.0	0.0	0.0	0.0	0.0	0.0	0.0	0.0	0.0	0.0	0.0	0.0	0.0	0.0	0.0	0.0	0.0	0.0	0.0	0.0	0.0	0.0	0.0	0.0	0.0	0.0	0.0	0.0	0.0	0.0
seq12949	0.0	0.0	0.0	0.0	0.0	0.0	0.0	0.0	0.0	0.0	2.0	3.0	0.0	1.0	0.0	0.0	0.0	1.0	1.0	2.0	0.0	0.0	0.0	2.0	0.0	1.0	1.0	2.0	1.0	0.0	1.0	0.0	0.0	1.0	8.0	0.0	0.0	0.0	0.0	1.0	0.0	0.0	0.0	0.0	0.0	0.0	2.0	12.0	5.0
seq11136	0.0	0.0	0.0	0.0	0.0	0.0	0.0	0.0	0.0	0.0	0.0	7.0	3.0	2.0	8.0	0.0	0.0	1.0	0.0	5.0	4.0	0.0	0.0	4.0	0.0	0.0	25.0	1.0	6.0	2.0	0.0	0.0	0.0	0.0	2.0	4.0	0.0	0.0	0.0	0.0	0.0	0.0	0.0	0.0	0.0	0.0	0.0	4.0	2.0
seq11032	0.0	0.0	0.0	0.0	0.0	1.0	0.0	0.0	0.0	0.0	0.0	0.0	0.0	0.0	0.0	1.0	1.0	0.0	0.0	0.0	1.0	0.0	3.0	0.0	0.0	0.0	0.0	0.0	0.0	0.0	0.0	0.0	0.0	0.0	0.0	0.0	0.0	4.0	0.0	0.0	0.0	0.0	0.0	0.0	0.0	0.0	0.0	2.0	0.0
seq20083	0.0	0.0	0.0	0.0	0.0	0.0	0.0	0.0	0.0	0.0	0.0	2.0	0.0	1.0	0.0	1.0	0.0	0.0	0.0	0.0	1.0	0.0	5.0	2.0	0.0	0.0	0.0	1.0	0.0	0.0	0.0	0.0	0.0	0.0	0.0	2.0	0.0	0.0	0.0	0.0	0.0	0.0	0.0	0.0	0.0	0.0	0.0	1.0	1.0
seq11255	0.0	0.0	0.0	0.0	0.0	0.0	0.0	1.0	1.0	0.0	0.0	0.0	0.0	0.0	0.0	0.0	0.0	0.0	0.0	0.0	0.0	0.0	0.0	0.0	0.0	0.0	0.0	0.0	0.0	0.0	0.0	0.0	0.0	0.0	0.0	0.0	0.0	0.0	0.0	0.0	0.0	0.0	0.0	0.0	0.0	0.0	0.0	0.0	0.0
seq25773	0.0	0.0	0.0	0.0	0.0	0.0	0.0	0.0	0.0	0.0	0.0	2.0	1.0	0.0	8.0	3.0	12.0	1.0	0.0	12.0	11.0	0.0	5.0	1.0	0.0	0.0	0.0	0.0	0.0	0.0	0.0	0.0	0.0	0.0	2.0	0.0	0.0	0.0	0.0	0.0	0.0	0.0	0.0	0.0	0.0	0.0	0.0	0.0	0.0
seq1284	0.0	0.0	0.0	0.0	0.0	0.0	0.0	0.0	0.0	0.0	0.0	5.0	2.0	1.0	22.0	1.0	7.0	14.0	7.0	32.0	11.0	0.0	23.0	40.0	1.0	0.0	35.0	4.0	16.0	12.0	1.0	2.0	0.0	0.0	64.0	10.0	0.0	0.0	0.0	0.0	0.0	0.0	0.0	0.0	0.0	0.0	0.0	0.0	0.0
seq84	0.0	0.0	0.0	0.0	0.0	0.0	0.0	0.0	0.0	0.0	0.0	0.0	1.0	0.0	1.0	0.0	1.0	3.0	0.0	0.0	1.0	0.0	0.0	4.0	3.0	0.0	17.0	8.0	24.0	9.0	0.0	0.0	0.0	1.0	33.0	0.0	0.0	0.0	0.0	0.0	0.0	0.0	0.0	0.0	0.0	0.0	1.0	0.0	0.0
seq42806	0.0	0.0	0.0	0.0	0.0	0.0	0.0	0.0	0.0	0.0	0.0	2.0	0.0	3.0	2.0	0.0	0.0	5.0	0.0	14.0	0.0	1.0	0.0	2.0	0.0	0.0	0.0	2.0	3.0	0.0	0.0	1.0	2.0	0.0	4.0	0.0	0.0	0.0	0.0	0.0	2.0	0.0	0.0	0.0	0.0	0.0	0.0	4.0	1.0
seq8820	0.0	0.0	0.0	0.0	0.0	0.0	0.0	0.0	0.0	0.0	0.0	3.0	5.0	5.0	5.0	0.0	3.0	5.0	0.0	3.0	7.0	0.0	7.0	15.0	0.0	0.0	0.0	0.0	10.0	0.0	1.0	0.0	1.0	1.0	24.0	14.0	0.0	0.0	0.0	0.0	0.0	0.0	0.0	0.0	0.0	0.0	0.0	0.0	0.0
seq16262	0.0	0.0	5.0	0.0	0.0	0.0	0.0	1.0	0.0	0.0	0.0	0.0	0.0	0.0	0.0	0.0	0.0	0.0	0.0	0.0	0.0	0.0	0.0	0.0	0.0	0.0	0.0	0.0	0.0	0.0	0.0	0.0	0.0	0.0	0.0	0.0	0.0	0.0	0.0	0.0	0.0	0.0	0.0	0.0	0.0	0.0	0.0	0.0	0.0
seq30036	0.0	0.0	0.0	0.0	0.0	0.0	0.0	0.0	0.0	0.0	0.0	0.0	0.0	0.0	0.0	0.0	0.0	0.0	0.0	0.0	0.0	0.0	0.0	0.0	0.0	0.0	0.0	0.0	0.0	0.0	0.0	0.0	0.0	0.0	0.0	0.0	0.0	0.0	0.0	0.0	0.0	0.0	0.0	0.0	0.0	0.0	0.0	0.0	2.0
seq61640	0.0	0.0	2.0	0.0	0.0	0.0	0.0	0.0	0.0	0.0	0.0	1.0	0.0	1.0	0.0	0.0	0.0	0.0	0.0	0.0	2.0	0.0	0.0	1.0	0.0	0.0	0.0	0.0	3.0	0.0	0.0	0.0	0.0	0.0	0.0	0.0	0.0	0.0	8.0	0.0	0.0	0.0	0.0	0.0	0.0	0.0	0.0	4.0	1.0
seq1443	1.0	1.0	0.0	0.0	0.0	1.0	0.0	0.0	0.0	1.0	0.0	0.0	0.0	0.0	0.0	0.0	0.0	0.0	0.0	0.0	0.0	0.0	1.0	0.0	1.0	2.0	0.0	0.0	1.0	0.0	1.0	0.0	0.0	0.0	0.0	0.0	0.0	0.0	0.0	0.0	0.0	0.0	0.0	0.0	0.0	0.0	0.0	0.0	0.0
seq1279	0.0	0.0	76.0	0.0	2.0	0.0	2.0	8.0	0.0	39.0	0.0	1.0	3.0	3.0	10.0	8.0	15.0	15.0	4.0	22.0	34.0	1.0	17.0	16.0	0.0	0.0	29.0	1.0	15.0	0.0	0.0	1.0	0.0	3.0	6.0	4.0	32.0	0.0	11.0	0.0	0.0	0.0	0.0	0.0	1.0	0.0	0.0	12.0	9.0
seq3821	0.0	0.0	1.0	0.0	0.0	0.0	1.0	0.0	0.0	0.0	0.0	0.0	0.0	2.0	0.0	0.0	0.0	1.0	0.0	0.0	0.0	0.0	0.0	0.0	0.0	0.0	0.0	0.0	0.0	0.0	0.0	0.0	0.0	0.0	1.0	0.0	0.0	0.0	0.0	0.0	0.0	0.0	0.0	0.0	0.0	0.0	0.0	0.0	2.0
seq31716	0.0	0.0	0.0	0.0	0.0	0.0	0.0	0.0	0.0	0.0	0.0	0.0	0.0	0.0	0.0	2.0	0.0	2.0	0.0	2.0	0.0	0.0	0.0	0.0	0.0	0.0	29.0	0.0	1.0	0.0	0.0	0.0	0.0	0.0	0.0	0.0	0.0	0.0	0.0	0.0	0.0	0.0	0.0	0.0	0.0	0.0	0.0	0.0	0.0
seq34292	0.0	0.0	0.0	0.0	0.0	0.0	0.0	0.0	0.0	0.0	0.0	0.0	0.0	0.0	0.0	0.0	0.0	0.0	0.0	0.0	0.0	0.0	0.0	0.0	0.0	0.0	0.0	0.0	0.0	0.0	0.0	0.0	0.0	0.0	0.0	0.0	0.0	0.0	0.0	0.0	0.0	0.0	0.0	0.0	0.0	0.0	0.0	0.0	0.0
seq24454	4.0	0.0	2.0	0.0	1.0	0.0	0.0	0.0	0.0	2.0	0.0	1.0	0.0	1.0	4.0	1.0	6.0	1.0	0.0	5.0	2.0	0.0	0.0	1.0	0.0	0.0	0.0	0.0	0.0	0.0	0.0	0.0	0.0	0.0	1.0	0.0	0.0	0.0	0.0	0.0	0.0	0.0	12.0	0.0	0.0	0.0	0.0	10.0	4.0
seq136410	0.0	0.0	4.0	0.0	0.0	0.0	3.0	0.0	0.0	2.0	0.0	0.0	0.0	0.0	0.0	0.0	0.0	0.0	0.0	0.0	0.0	0.0	0.0	0.0	0.0	0.0	0.0	0.0	0.0	0.0	0.0	0.0	0.0	0.0	0.0	0.0	0.0	0.0	0.0	0.0	0.0	0.0	0.0	0.0	0.0	0.0	0.0	0.0	0.0
seq73335	0.0	0.0	0.0	0.0	0.0	0.0	0.0	0.0	0.0	0.0	0.0	0.0	0.0	0.0	0.0	0.0	0.0	0.0	0.0	0.0	0.0	0.0	0.0	2.0	0.0	0.0	0.0	0.0	2.0	0.0	0.0	0.0	0.0	0.0	0.0	0.0	0.0	0.0	0.0	0.0	0.0	0.0	0.0	0.0	0.0	0.0	0.0	6.0	0.0
seq27446	0.0	0.0	1.0	0.0	0.0	0.0	0.0	0.0	0.0	0.0	0.0	0.0	0.0	4.0	22.0	4.0	7.0	38.0	0.0	6.0	2.0	0.0	6.0	1.0	1.0	0.0	16.0	0.0	1.0	2.0	1.0	0.0	0.0	0.0	0.0	0.0	0.0	0.0	0.0	0.0	0.0	0.0	0.0	0.0	0.0	0.0	0.0	0.0	0.0
seq20511	3.0	0.0	0.0	0.0	0.0	0.0	0.0	0.0	0.0	0.0	0.0	0.0	0.0	1.0	1.0	0.0	0.0	1.0	3.0	1.0	0.0	0.0	0.0	0.0	1.0	0.0	0.0	0.0	8.0	4.0	3.0	9.0	1.0	0.0	0.0	1.0	0.0	0.0	0.0	0.0	0.0	0.0	0.0	0.0	0.0	0.0	0.0	0.0	0.0
seq141296	0.0	0.0	0.0	0.0	0.0	0.0	5.0	1.0	0.0	0.0	0.0	0.0	0.0	0.0	0.0	0.0	0.0	0.0	0.0	0.0	0.0	0.0	0.0	0.0	0.0	0.0	0.0	0.0	0.0	0.0	0.0	0.0	0.0	0.0	0.0	0.0	0.0	0.0	0.0	0.0	0.0	0.0	0.0	0.0	0.0	0.0	0.0	0.0	0.0
seq40795	0.0	0.0	0.0	0.0	0.0	0.0	0.0	0.0	0.0	0.0	0.0	1.0	0.0	0.0	0.0	2.0	0.0	0.0	0.0	0.0	0.0	0.0	0.0	0.0	0.0	0.0	8.0	0.0	0.0	2.0	0.0	0.0	0.0	0.0	0.0	0.0	0.0	0.0	0.0	0.0	0.0	0.0	0.0	0.0	0.0	0.0	0.0	0.0	0.0
seq22146	0.0	0.0	0.0	0.0	0.0	0.0	0.0	1.0	0.0	0.0	0.0	0.0	0.0	0.0	0.0	0.0	0.0	0.0	0.0	0.0	4.0	0.0	0.0	5.0	0.0	2.0	0.0	0.0	0.0	0.0	0.0	0.0	0.0	0.0	0.0	1.0	0.0	0.0	0.0	0.0	0.0	0.0	0.0	0.0	0.0	0.0	0.0	0.0	0.0
seq16100	0.0	0.0	0.0	0.0	0.0	0.0	0.0	0.0	0.0	1.0	1.0	0.0	0.0	1.0	0.0	1.0	0.0	0.0	0.0	0.0	1.0	0.0	0.0	0.0	7.0	1.0	0.0	2.0	6.0	0.0	0.0	0.0	1.0	0.0	0.0	0.0	0.0	0.0	0.0	0.0	0.0	0.0	0.0	0.0	0.0	0.0	0.0	0.0	0.0
seq2795	0.0	0.0	0.0	0.0	0.0	0.0	0.0	0.0	0.0	0.0	0.0	0.0	0.0	0.0	0.0	0.0	0.0	0.0	0.0	0.0	0.0	0.0	0.0	0.0	0.0	0.0	0.0	0.0	0.0	0.0	0.0	0.0	0.0	0.0	0.0	0.0	7.0	0.0	25.0	0.0	0.0	4.0	0.0	0.0	0.0	0.0	0.0	26.0	20.0
seq346089	0.0	0.0	0.0	0.0	0.0	0.0	0.0	0.0	0.0	0.0	0.0	0.0	0.0	0.0	0.0	0.0	0.0	0.0	0.0	0.0	0.0	0.0	0.0	0.0	0.0	0.0	0.0	0.0	0.0	0.0	0.0	0.0	0.0	0.0	0.0	0.0	0.0	0.0	0.0	0.0	0.0	0.0	0.0	0.0	0.0	0.0	0.0	0.0	0.0
seq14625	0.0	0.0	3.0	0.0	0.0	0.0	0.0	0.0	0.0	0.0	0.0	3.0	1.0	0.0	0.0	0.0	0.0	0.0	0.0	0.0	0.0	0.0	0.0	6.0	0.0	0.0	0.0	0.0	0.0	0.0	0.0	11.0	0.0	0.0	3.0	0.0	0.0	0.0	0.0	0.0	0.0	0.0	0.0	0.0	0.0	0.0	0.0	16.0	12.0
seq2659	0.0	0.0	0.0	0.0	0.0	0.0	0.0	0.0	0.0	0.0	0.0	0.0	0.0	0.0	0.0	0.0	0.0	0.0	0.0	0.0	0.0	0.0	0.0	0.0	0.0	0.0	0.0	0.0	0.0	0.0	0.0	0.0	0.0	0.0	0.0	0.0	3.0	2.0	5.0	0.0	1.0	0.0	0.0	0.0	0.0	0.0	0.0	90.0	3.0
seq21582	0.0	0.0	0.0	0.0	0.0	0.0	0.0	0.0	0.0	0.0	0.0	0.0	2.0	1.0	1.0	1.0	2.0	7.0	0.0	2.0	1.0	0.0	0.0	1.0	1.0	0.0	0.0	1.0	1.0	0.0	0.0	2.0	0.0	0.0	0.0	0.0	0.0	0.0	0.0	0.0	0.0	0.0	0.0	0.0	0.0	0.0	0.0	1.0	0.0
seq102675	0.0	0.0	0.0	0.0	0.0	0.0	0.0	0.0	0.0	0.0	0.0	0.0	0.0	1.0	1.0	0.0	0.0	1.0	0.0	4.0	11.0	0.0	0.0	7.0	1.0	0.0	0.0	1.0	2.0	0.0	0.0	0.0	0.0	0.0	3.0	2.0	0.0	0.0	0.0	0.0	0.0	0.0	0.0	0.0	0.0	0.0	0.0	0.0	0.0
seq9342	0.0	0.0	2.0	0.0	2.0	0.0	0.0	2.0	0.0	11.0	0.0	0.0	0.0	0.0	3.0	0.0	0.0	0.0	0.0	0.0	0.0	0.0	0.0	2.0	0.0	0.0	0.0	0.0	0.0	2.0	0.0	0.0	0.0	0.0	0.0	0.0	0.0	0.0	0.0	0.0	0.0	0.0	0.0	0.0	0.0	0.0	0.0	0.0	0.0
seq2496	0.0	0.0	0.0	0.0	2.0	0.0	0.0	0.0	0.0	0.0	0.0	1.0	1.0	13.0	2.0	9.0	4.0	0.0	26.0	1.0	8.0	2.0	0.0	54.0	43.0	10.0	22.0	20.0	45.0	6.0	10.0	0.0	57.0	2.0	1.0	9.0	13.0	0.0	14.0	0.0	1.0	0.0	4.0	6.0	3.0	0.0	2.0	0.0	1.0
seq16274	1.0	0.0	0.0	0.0	0.0	0.0	0.0	0.0	0.0	0.0	0.0	0.0	1.0	0.0	0.0	0.0	0.0	0.0	0.0	2.0	1.0	0.0	0.0	0.0	0.0	0.0	0.0	0.0	0.0	0.0	0.0	0.0	0.0	0.0	0.0	0.0	16.0	11.0	16.0	5.0	8.0	0.0	9.0	1.0	0.0	0.0	0.0	75.0	11.0
seq23794	0.0	0.0	0.0	0.0	0.0	0.0	0.0	0.0	0.0	0.0	0.0	1.0	0.0	0.0	8.0	0.0	0.0	1.0	6.0	3.0	0.0	0.0	0.0	0.0	0.0	0.0	0.0	0.0	0.0	2.0	0.0	0.0	0.0	0.0	0.0	1.0	0.0	3.0	0.0	0.0	0.0	0.0	0.0	0.0	0.0	0.0	0.0	2.0	0.0
seq246784	0.0	0.0	0.0	0.0	0.0	0.0	5.0	0.0	0.0	0.0	0.0	0.0	0.0	0.0	0.0	0.0	0.0	0.0	0.0	0.0	0.0	0.0	0.0	0.0	0.0	0.0	0.0	0.0	0.0	0.0	0.0	0.0	0.0	0.0	0.0	0.0	0.0	0.0	0.0	0.0	0.0	0.0	0.0	0.0	0.0	0.0	0.0	0.0	0.0
seq35192	0.0	0.0	0.0	0.0	1.0	0.0	0.0	0.0	1.0	1.0	0.0	4.0	0.0	2.0	0.0	0.0	0.0	1.0	0.0	1.0	0.0	0.0	0.0	1.0	1.0	0.0	1.0	4.0	5.0	1.0	0.0	0.0	1.0	0.0	54.0	1.0	0.0	0.0	0.0	0.0	0.0	0.0	0.0	0.0	0.0	0.0	0.0	0.0	1.0
seq51118	0.0	0.0	0.0	0.0	0.0	0.0	0.0	0.0	0.0	0.0	0.0	0.0	1.0	0.0	0.0	0.0	0.0	0.0	0.0	0.0	0.0	0.0	0.0	3.0	0.0	0.0	0.0	0.0	1.0	0.0	0.0	0.0	0.0	0.0	4.0	0.0	0.0	0.0	0.0	0.0	0.0	0.0	0.0	0.0	0.0	0.0	0.0	0.0	0.0
seq42882	0.0	0.0	0.0	0.0	0.0	0.0	0.0	0.0	0.0	0.0	0.0	0.0	0.0	0.0	0.0	1.0	0.0	2.0	0.0	5.0	2.0	0.0	0.0	1.0	4.0	0.0	0.0	0.0	1.0	0.0	0.0	0.0	0.0	0.0	2.0	0.0	0.0	1.0	0.0	0.0	0.0	0.0	0.0	0.0	0.0	0.0	0.0	6.0	0.0
seq25798	0.0	0.0	0.0	0.0	0.0	0.0	0.0	2.0	0.0	0.0	0.0	0.0	0.0	0.0	2.0	0.0	6.0	2.0	0.0	0.0	0.0	1.0	2.0	0.0	0.0	0.0	0.0	2.0	2.0	0.0	0.0	0.0	0.0	0.0	0.0	1.0	0.0	0.0	0.0	0.0	0.0	1.0	0.0	0.0	0.0	0.0	0.0	1.0	2.0
seq11519	0.0	0.0	0.0	0.0	0.0	0.0	0.0	0.0	0.0	0.0	0.0	0.0	0.0	0.0	0.0	0.0	0.0	0.0	0.0	0.0	0.0	0.0	0.0	0.0	0.0	0.0	0.0	0.0	4.0	0.0	0.0	4.0	0.0	0.0	0.0	1.0	0.0	23.0	0.0	0.0	7.0	6.0	5.0	0.0	1.0	0.0	2.0	7.0	75.0
seq78418	0.0	0.0	0.0	0.0	0.0	0.0	0.0	0.0	0.0	0.0	0.0	0.0	0.0	0.0	0.0	0.0	0.0	0.0	0.0	0.0	0.0	0.0	0.0	0.0	0.0	0.0	0.0	0.0	0.0	0.0	0.0	0.0	0.0	0.0	0.0	0.0	0.0	0.0	0.0	0.0	0.0	0.0	0.0	0.0	0.0	0.0	0.0	0.0	0.0
seq1223	0.0	0.0	18.0	1.0	0.0	0.0	1.0	0.0	0.0	12.0	0.0	3.0	2.0	0.0	2.0	0.0	0.0	6.0	0.0	3.0	7.0	0.0	3.0	1.0	0.0	0.0	59.0	1.0	3.0	0.0	0.0	1.0	0.0	0.0	2.0	1.0	0.0	0.0	0.0	0.0	0.0	0.0	0.0	0.0	0.0	0.0	0.0	0.0	1.0
seq59566	0.0	0.0	0.0	0.0	0.0	0.0	0.0	0.0	0.0	0.0	0.0	0.0	0.0	0.0	0.0	0.0	0.0	0.0	0.0	1.0	0.0	1.0	0.0	7.0	0.0	0.0	0.0	0.0	0.0	0.0	0.0	0.0	0.0	0.0	0.0	0.0	0.0	0.0	0.0	0.0	0.0	0.0	0.0	0.0	0.0	0.0	0.0	0.0	0.0
seq4708	0.0	0.0	4.0	0.0	0.0	0.0	0.0	0.0	0.0	2.0	0.0	4.0	0.0	4.0	20.0	4.0	2.0	12.0	8.0	5.0	5.0	0.0	2.0	29.0	3.0	1.0	140.0	2.0	11.0	3.0	0.0	0.0	0.0	0.0	14.0	3.0	0.0	0.0	0.0	0.0	0.0	0.0	0.0	0.0	0.0	0.0	0.0	0.0	6.0
seq3732	0.0	0.0	11.0	0.0	3.0	0.0	0.0	0.0	0.0	17.0	0.0	4.0	1.0	3.0	1.0	0.0	0.0	0.0	0.0	0.0	0.0	0.0	0.0	13.0	0.0	0.0	0.0	0.0	1.0	5.0	1.0	3.0	0.0	0.0	2.0	8.0	0.0	28.0	16.0	0.0	7.0	3.0	18.0	2.0	1.0	12.0	7.0	65.0	88.0
seq34132	0.0	0.0	0.0	0.0	0.0	0.0	0.0	0.0	0.0	1.0	0.0	0.0	1.0	1.0	13.0	0.0	5.0	2.0	0.0	5.0	0.0	0.0	0.0	8.0	0.0	3.0	35.0	0.0	2.0	0.0	0.0	1.0	0.0	0.0	1.0	1.0	0.0	0.0	0.0	0.0	0.0	0.0	0.0	0.0	0.0	0.0	0.0	23.0	1.0
seq10925	0.0	0.0	0.0	0.0	0.0	0.0	2.0	0.0	0.0	0.0	0.0	5.0	5.0	4.0	6.0	4.0	7.0	9.0	0.0	11.0	51.0	0.0	0.0	0.0	1.0	0.0	0.0	0.0	1.0	1.0	1.0	0.0	0.0	0.0	7.0	0.0	0.0	0.0	0.0	0.0	7.0	0.0	0.0	1.0	0.0	0.0	0.0	12.0	16.0
seq2832	0.0	0.0	0.0	0.0	2.0	0.0	0.0	0.0	0.0	7.0	0.0	1.0	1.0	0.0	1.0	0.0	0.0	0.0	0.0	2.0	8.0	0.0	12.0	3.0	0.0	0.0	0.0	2.0	3.0	0.0	0.0	0.0	0.0	0.0	3.0	3.0	27.0	1.0	0.0	0.0	0.0	0.0	0.0	0.0	0.0	0.0	1.0	59.0	5.0
seq32464	0.0	0.0	0.0	0.0	0.0	0.0	0.0	0.0	0.0	0.0	0.0	1.0	0.0	1.0	2.0	0.0	0.0	9.0	0.0	19.0	0.0	0.0	0.0	0.0	0.0	0.0	74.0	6.0	2.0	0.0	0.0	0.0	0.0	0.0	1.0	1.0	0.0	0.0	0.0	0.0	0.0	0.0	0.0	0.0	0.0	0.0	0.0	0.0	0.0
seq30525	0.0	0.0	0.0	0.0	0.0	0.0	0.0	0.0	0.0	0.0	0.0	3.0	1.0	2.0	4.0	2.0	4.0	11.0	0.0	3.0	3.0	0.0	0.0	3.0	0.0	0.0	32.0	0.0	2.0	0.0	0.0	0.0	0.0	0.0	5.0	2.0	0.0	0.0	0.0	0.0	0.0	0.0	0.0	0.0	0.0	0.0	0.0	0.0	0.0
seq16887	0.0	0.0	0.0	0.0	0.0	0.0	0.0	0.0	0.0	0.0	0.0	0.0	0.0	0.0	0.0	0.0	0.0	0.0	0.0	0.0	3.0	0.0	0.0	0.0	0.0	0.0	0.0	0.0	1.0	0.0	0.0	0.0	0.0	0.0	0.0	6.0	0.0	0.0	0.0	0.0	0.0	0.0	0.0	0.0	0.0	0.0	0.0	0.0	0.0
seq35284	0.0	0.0	0.0	0.0	0.0	0.0	0.0	0.0	0.0	0.0	0.0	0.0	0.0	0.0	0.0	0.0	0.0	0.0	0.0	0.0	0.0	0.0	0.0	0.0	0.0	0.0	0.0	0.0	0.0	0.0	0.0	0.0	0.0	0.0	0.0	0.0	0.0	0.0	0.0	0.0	0.0	0.0	0.0	0.0	0.0	0.0	0.0	0.0	0.0
seq902	0.0	0.0	1.0	0.0	0.0	0.0	0.0	0.0	0.0	0.0	0.0	553.0	16.0	102.0	57.0	34.0	69.0	89.0	38.0	170.0	400.0	4.0	115.0	75.0	3.0	7.0	53.0	20.0	36.0	9.0	1.0	20.0	4.0	4.0	153.0	16.0	0.0	0.0	0.0	14.0	0.0	5.0	0.0	0.0	0.0	0.0	0.0	1.0	1.0
seq35410	0.0	0.0	0.0	0.0	0.0	0.0	0.0	0.0	0.0	0.0	0.0	0.0	1.0	0.0	3.0	1.0	0.0	0.0	0.0	4.0	9.0	0.0	2.0	0.0	0.0	0.0	0.0	0.0	0.0	0.0	0.0	0.0	0.0	0.0	0.0	0.0	0.0	0.0	0.0	0.0	0.0	0.0	3.0	2.0	0.0	0.0	0.0	0.0	2.0
seq2025	0.0	0.0	12.0	0.0	0.0	0.0	2.0	9.0	0.0	14.0	0.0	0.0	0.0	0.0	1.0	0.0	0.0	0.0	0.0	0.0	0.0	0.0	0.0	0.0	0.0	0.0	0.0	0.0	0.0	0.0	0.0	0.0	0.0	0.0	0.0	0.0	0.0	0.0	0.0	0.0	4.0	0.0	0.0	0.0	0.0	0.0	0.0	9.0	19.0
seq8032	0.0	0.0	0.0	0.0	0.0	0.0	0.0	0.0	0.0	0.0	0.0	0.0	0.0	1.0	0.0	0.0	2.0	0.0	0.0	0.0	4.0	0.0	0.0	0.0	0.0	0.0	0.0	0.0	0.0	0.0	0.0	0.0	0.0	0.0	0.0	0.0	0.0	0.0	0.0	0.0	0.0	0.0	0.0	0.0	0.0	0.0	0.0	0.0	0.0
seq37804	0.0	0.0	0.0	0.0	0.0	0.0	0.0	0.0	0.0	0.0	0.0	0.0	0.0	0.0	0.0	0.0	0.0	1.0	0.0	0.0	0.0	0.0	0.0	0.0	1.0	0.0	0.0	0.0	0.0	0.0	0.0	0.0	0.0	0.0	0.0	0.0	0.0	0.0	0.0	0.0	0.0	0.0	0.0	0.0	0.0	0.0	0.0	0.0	0.0
seq23339	0.0	0.0	0.0	0.0	0.0	0.0	0.0	0.0	0.0	0.0	0.0	1.0	0.0	0.0	0.0	0.0	0.0	0.0	0.0	0.0	0.0	0.0	0.0	0.0	0.0	0.0	0.0	0.0	0.0	0.0	0.0	0.0	0.0	0.0	0.0	0.0	0.0	0.0	0.0	0.0	0.0	0.0	0.0	0.0	0.0	0.0	0.0	0.0	0.0
seq18821	0.0	0.0	0.0	0.0	0.0	0.0	0.0	0.0	0.0	0.0	0.0	0.0	0.0	0.0	0.0	0.0	0.0	0.0	0.0	0.0	0.0	0.0	0.0	0.0	0.0	0.0	0.0	0.0	0.0	0.0	0.0	0.0	0.0	0.0	0.0	0.0	0.0	0.0	0.0	0.0	0.0	0.0	0.0	0.0	0.0	0.0	0.0	0.0	0.0
seq13856	0.0	0.0	0.0	0.0	0.0	0.0	0.0	0.0	0.0	0.0	0.0	0.0	0.0	0.0	8.0	1.0	0.0	1.0	0.0	0.0	0.0	0.0	0.0	0.0	0.0	0.0	0.0	0.0	0.0	0.0	0.0	3.0	0.0	0.0	0.0	0.0	0.0	0.0	0.0	0.0	0.0	0.0	0.0	0.0	0.0	0.0	0.0	0.0	0.0
seq3915	0.0	0.0	0.0	0.0	0.0	0.0	0.0	0.0	0.0	0.0	0.0	0.0	0.0	0.0	7.0	0.0	0.0	0.0	0.0	0.0	0.0	0.0	0.0	11.0	0.0	0.0	43.0	0.0	1.0	0.0	1.0	0.0	0.0	0.0	2.0	0.0	0.0	0.0	0.0	0.0	0.0	0.0	0.0	0.0	0.0	0.0	0.0	0.0	0.0
seq344	265.0	157.0	36.0	95.0	40.0	407.0	2.0	3.0	10.0	6.0	104.0	3.0	79.0	85.0	78.0	85.0	97.0	13.0	155.0	14.0	32.0	28.0	111.0	2.0	126.0	354.0	35.0	84.0	214.0	376.0	156.0	306.0	238.0	31.0	1.0	11.0	0.0	0.0	0.0	0.0	1.0	3.0	0.0	0.0	9.0	0.0	1.0	0.0	0.0
seq184	0.0	0.0	0.0	0.0	2.0	0.0	0.0	0.0	0.0	0.0	0.0	44.0	1.0	10.0	1.0	1.0	21.0	10.0	0.0	12.0	25.0	4.0	26.0	195.0	12.0	15.0	13.0	151.0	240.0	88.0	8.0	48.0	4.0	22.0	1273.0	54.0	1.0	1.0	0.0	0.0	0.0	0.0	0.0	0.0	5.0	2.0	5.0	1.0	10.0
seq3913	1.0	0.0	19.0	0.0	3.0	0.0	1.0	4.0	1.0	18.0	0.0	5.0	0.0	5.0	4.0	5.0	12.0	11.0	19.0	32.0	22.0	3.0	5.0	35.0	0.0	2.0	32.0	8.0	15.0	0.0	1.0	0.0	0.0	5.0	33.0	6.0	0.0	0.0	0.0	0.0	0.0	0.0	0.0	0.0	0.0	2.0	1.0	4.0	7.0
seq103899	0.0	0.0	0.0	0.0	0.0	0.0	0.0	0.0	1.0	0.0	0.0	0.0	0.0	1.0	0.0	0.0	0.0	0.0	0.0	1.0	0.0	0.0	0.0	0.0	0.0	0.0	0.0	0.0	0.0	0.0	0.0	0.0	0.0	0.0	1.0	0.0	0.0	0.0	0.0	0.0	0.0	0.0	5.0	0.0	0.0	0.0	0.0	0.0	1.0
seq11375	0.0	0.0	0.0	0.0	0.0	0.0	0.0	0.0	0.0	0.0	0.0	13.0	3.0	7.0	6.0	2.0	3.0	2.0	0.0	17.0	20.0	1.0	3.0	0.0	0.0	0.0	0.0	0.0	0.0	0.0	0.0	0.0	1.0	0.0	0.0	4.0	0.0	0.0	0.0	0.0	0.0	0.0	0.0	0.0	0.0	0.0	0.0	0.0	1.0
seq856	0.0	0.0	11.0	0.0	1.0	0.0	3.0	1.0	0.0	11.0	1.0	0.0	0.0	0.0	0.0	0.0	8.0	2.0	1.0	1.0	2.0	1.0	1.0	6.0	3.0	0.0	25.0	2.0	7.0	3.0	0.0	2.0	0.0	0.0	4.0	6.0	18.0	14.0	0.0	17.0	5.0	0.0	3.0	0.0	0.0	0.0	0.0	92.0	22.0
seq14193	0.0	0.0	0.0	0.0	0.0	0.0	0.0	0.0	0.0	0.0	0.0	0.0	0.0	0.0	1.0	0.0	1.0	0.0	0.0	0.0	2.0	0.0	0.0	0.0	0.0	0.0	0.0	0.0	0.0	0.0	0.0	0.0	0.0	0.0	0.0	0.0	0.0	0.0	0.0	0.0	0.0	0.0	0.0	0.0	0.0	0.0	0.0	0.0	0.0
seq3973	0.0	0.0	0.0	0.0	0.0	0.0	0.0	1.0	0.0	0.0	0.0	5.0	1.0	3.0	18.0	4.0	4.0	24.0	0.0	18.0	9.0	0.0	13.0	6.0	3.0	1.0	19.0	0.0	6.0	1.0	0.0	0.0	0.0	0.0	15.0	0.0	0.0	0.0	0.0	0.0	0.0	0.0	0.0	0.0	0.0	0.0	0.0	0.0	0.0
seq25415	0.0	0.0	0.0	0.0	0.0	0.0	0.0	0.0	0.0	1.0	0.0	0.0	0.0	0.0	0.0	0.0	0.0	0.0	0.0	1.0	0.0	0.0	0.0	0.0	0.0	0.0	0.0	0.0	4.0	0.0	0.0	11.0	0.0	0.0	0.0	0.0	0.0	0.0	8.0	0.0	0.0	0.0	0.0	0.0	0.0	0.0	0.0	4.0	0.0
seq6110	0.0	0.0	0.0	0.0	0.0	0.0	0.0	0.0	0.0	2.0	0.0	0.0	0.0	0.0	0.0	0.0	0.0	0.0	0.0	0.0	0.0	0.0	0.0	0.0	0.0	0.0	0.0	0.0	0.0	0.0	0.0	0.0	1.0	0.0	1.0	0.0	0.0	0.0	0.0	0.0	0.0	0.0	0.0	0.0	5.0	0.0	0.0	83.0	103.0
seq135444	0.0	0.0	0.0	0.0	0.0	0.0	0.0	0.0	0.0	0.0	0.0	0.0	0.0	0.0	0.0	0.0	0.0	0.0	0.0	0.0	1.0	0.0	0.0	0.0	0.0	0.0	0.0	0.0	0.0	0.0	0.0	0.0	0.0	0.0	0.0	1.0	0.0	0.0	0.0	0.0	0.0	0.0	0.0	0.0	0.0	0.0	0.0	0.0	0.0
seq9960	0.0	0.0	0.0	0.0	0.0	0.0	0.0	0.0	0.0	0.0	0.0	0.0	1.0	0.0	0.0	2.0	0.0	0.0	0.0	2.0	1.0	0.0	0.0	2.0	1.0	0.0	0.0	1.0	0.0	0.0	0.0	0.0	0.0	0.0	1.0	2.0	0.0	0.0	0.0	0.0	0.0	0.0	0.0	0.0	0.0	0.0	0.0	32.0	0.0
seq56873	0.0	0.0	0.0	0.0	0.0	0.0	0.0	0.0	0.0	0.0	0.0	0.0	0.0	0.0	0.0	0.0	0.0	1.0	0.0	1.0	2.0	0.0	0.0	0.0	0.0	2.0	58.0	0.0	4.0	0.0	0.0	1.0	0.0	0.0	1.0	0.0	0.0	0.0	0.0	0.0	0.0	0.0	0.0	0.0	0.0	0.0	0.0	0.0	0.0
seq2053	0.0	0.0	0.0	0.0	0.0	0.0	0.0	0.0	0.0	0.0	0.0	1.0	0.0	1.0	14.0	6.0	6.0	5.0	0.0	10.0	2.0	1.0	7.0	3.0	0.0	0.0	87.0	0.0	13.0	0.0	0.0	6.0	0.0	0.0	4.0	2.0	0.0	0.0	0.0	0.0	0.0	0.0	0.0	0.0	0.0	0.0	0.0	0.0	0.0
seq13275	0.0	0.0	0.0	0.0	0.0	0.0	0.0	0.0	0.0	0.0	0.0	2.0	0.0	1.0	3.0	2.0	0.0	7.0	0.0	2.0	0.0	0.0	0.0	0.0	0.0	0.0	0.0	3.0	4.0	0.0	0.0	0.0	0.0	0.0	8.0	1.0	0.0	0.0	0.0	0.0	0.0	0.0	0.0	0.0	0.0	0.0	0.0	0.0	0.0
seq5556	0.0	0.0	0.0	0.0	0.0	0.0	0.0	0.0	0.0	0.0	0.0	1.0	1.0	0.0	0.0	0.0	0.0	0.0	0.0	0.0	0.0	0.0	0.0	2.0	0.0	0.0	0.0	0.0	0.0	2.0	0.0	0.0	0.0	0.0	0.0	0.0	0.0	0.0	0.0	0.0	0.0	0.0	0.0	0.0	0.0	0.0	0.0	0.0	0.0
seq6217	0.0	0.0	0.0	0.0	0.0	0.0	0.0	0.0	0.0	0.0	0.0	0.0	0.0	0.0	0.0	0.0	0.0	0.0	0.0	0.0	3.0	0.0	0.0	8.0	8.0	0.0	0.0	0.0	0.0	0.0	0.0	3.0	0.0	0.0	0.0	0.0	0.0	0.0	0.0	0.0	0.0	0.0	0.0	0.0	0.0	0.0	0.0	0.0	0.0
seq10216	0.0	0.0	12.0	0.0	0.0	0.0	0.0	2.0	0.0	1.0	0.0	0.0	0.0	0.0	0.0	0.0	0.0	0.0	0.0	0.0	0.0	0.0	0.0	0.0	0.0	3.0	0.0	0.0	0.0	1.0	0.0	0.0	1.0	0.0	1.0	0.0	0.0	0.0	0.0	0.0	0.0	0.0	0.0	0.0	0.0	0.0	0.0	0.0	0.0
seq53896	0.0	0.0	0.0	0.0	0.0	0.0	0.0	0.0	0.0	0.0	0.0	0.0	0.0	1.0	0.0	0.0	0.0	0.0	0.0	4.0	7.0	0.0	0.0	0.0	0.0	1.0	0.0	0.0	0.0	0.0	0.0	0.0	2.0	0.0	0.0	1.0	0.0	0.0	0.0	0.0	0.0	0.0	0.0	0.0	0.0	0.0	1.0	0.0	0.0
seq16301	0.0	0.0	0.0	0.0	0.0	0.0	0.0	0.0	0.0	0.0	0.0	5.0	0.0	5.0	16.0	8.0	6.0	9.0	0.0	6.0	2.0	0.0	2.0	0.0	4.0	0.0	0.0	0.0	1.0	0.0	0.0	0.0	0.0	0.0	2.0	1.0	0.0	0.0	0.0	0.0	0.0	0.0	0.0	0.0	0.0	0.0	0.0	6.0	9.0
seq6800	0.0	0.0	0.0	0.0	0.0	0.0	0.0	0.0	0.0	0.0	0.0	0.0	0.0	0.0	0.0	0.0	0.0	0.0	0.0	0.0	0.0	0.0	0.0	0.0	0.0	0.0	0.0	0.0	0.0	0.0	0.0	0.0	0.0	0.0	0.0	0.0	0.0	0.0	0.0	0.0	0.0	0.0	0.0	0.0	0.0	0.0	0.0	0.0	0.0
seq25096	0.0	0.0	0.0	0.0	0.0	0.0	0.0	0.0	0.0	0.0	0.0	0.0	0.0	0.0	3.0	0.0	1.0	7.0	6.0	7.0	0.0	0.0	0.0	1.0	0.0	0.0	37.0	2.0	0.0	0.0	0.0	0.0	0.0	0.0	0.0	0.0	0.0	0.0	0.0	0.0	0.0	0.0	0.0	0.0	0.0	0.0	0.0	5.0	0.0
seq19441	0.0	0.0	17.0	0.0	0.0	0.0	1.0	1.0	0.0	4.0	1.0	3.0	0.0	2.0	0.0	0.0	3.0	2.0	1.0	3.0	4.0	0.0	0.0	2.0	0.0	0.0	0.0	0.0	3.0	0.0	0.0	0.0	0.0	0.0	3.0	2.0	0.0	0.0	0.0	0.0	0.0	0.0	0.0	0.0	0.0	0.0	0.0	0.0	2.0
seq7931	0.0	0.0	0.0	0.0	0.0	0.0	0.0	0.0	0.0	0.0	0.0	0.0	0.0	2.0	7.0	1.0	0.0	0.0	0.0	3.0	0.0	0.0	0.0	0.0	0.0	0.0	0.0	0.0	0.0	0.0	0.0	0.0	0.0	0.0	0.0	0.0	0.0	0.0	0.0	0.0	0.0	0.0	0.0	0.0	0.0	0.0	0.0	0.0	0.0
seq64310	0.0	0.0	0.0	0.0	0.0	0.0	0.0	0.0	0.0	0.0	0.0	1.0	0.0	0.0	0.0	0.0	0.0	0.0	0.0	3.0	0.0	0.0	0.0	0.0	0.0	0.0	0.0	0.0	0.0	0.0	0.0	0.0	0.0	0.0	0.0	0.0	0.0	0.0	0.0	0.0	0.0	0.0	0.0	0.0	0.0	0.0	0.0	0.0	0.0
seq3966	0.0	0.0	0.0	0.0	0.0	0.0	0.0	0.0	0.0	0.0	0.0	9.0	0.0	2.0	1.0	0.0	4.0	2.0	0.0	3.0	4.0	0.0	9.0	18.0	0.0	0.0	0.0	0.0	1.0	0.0	0.0	0.0	0.0	0.0	4.0	1.0	6.0	1.0	0.0	0.0	0.0	0.0	0.0	0.0	0.0	0.0	1.0	32.0	1.0
seq2590	0.0	0.0	0.0	0.0	0.0	0.0	10.0	0.0	0.0	4.0	3.0	5.0	0.0	2.0	1.0	6.0	0.0	3.0	21.0	1.0	4.0	0.0	4.0	0.0	0.0	3.0	0.0	7.0	1.0	0.0	0.0	0.0	0.0	0.0	29.0	1.0	0.0	0.0	0.0	0.0	0.0	0.0	0.0	0.0	0.0	0.0	0.0	2.0	0.0
seq21294	0.0	0.0	9.0	0.0	0.0	0.0	0.0	2.0	0.0	0.0	0.0	0.0	0.0	0.0	0.0	0.0	0.0	0.0	0.0	0.0	0.0	0.0	0.0	5.0	0.0	1.0	0.0	0.0	0.0	0.0	1.0	0.0	0.0	0.0	4.0	0.0	0.0	0.0	0.0	0.0	0.0	0.0	0.0	0.0	0.0	1.0	0.0	0.0	0.0
seq13943	0.0	0.0	0.0	0.0	0.0	0.0	0.0	0.0	0.0	0.0	0.0	0.0	2.0	0.0	0.0	1.0	0.0	0.0	1.0	0.0	1.0	0.0	0.0	0.0	0.0	0.0	0.0	0.0	0.0	0.0	0.0	0.0	0.0	0.0	0.0	0.0	0.0	12.0	0.0	0.0	1.0	0.0	0.0	0.0	0.0	0.0	0.0	29.0	19.0
seq12814	0.0	0.0	0.0	0.0	0.0	0.0	0.0	0.0	0.0	1.0	0.0	3.0	0.0	2.0	4.0	0.0	0.0	6.0	3.0	10.0	22.0	0.0	0.0	7.0	0.0	0.0	2.0	2.0	0.0	1.0	0.0	3.0	0.0	0.0	13.0	0.0	0.0	0.0	0.0	0.0	0.0	0.0	0.0	0.0	0.0	0.0	0.0	0.0	0.0
seq48250	0.0	0.0	0.0	0.0	0.0	0.0	0.0	0.0	0.0	0.0	0.0	2.0	5.0	0.0	9.0	0.0	0.0	2.0	6.0	6.0	5.0	0.0	0.0	0.0	2.0	0.0	41.0	1.0	0.0	0.0	0.0	0.0	2.0	0.0	4.0	0.0	0.0	0.0	0.0	0.0	0.0	0.0	0.0	0.0	0.0	0.0	0.0	0.0	0.0
seq4981	0.0	0.0	4.0	0.0	0.0	0.0	0.0	0.0	0.0	0.0	0.0	3.0	0.0	0.0	1.0	0.0	0.0	0.0	0.0	0.0	1.0	0.0	2.0	23.0	1.0	0.0	0.0	1.0	9.0	2.0	0.0	0.0	0.0	0.0	3.0	7.0	103.0	11.0	21.0	2.0	4.0	0.0	10.0	1.0	0.0	0.0	0.0	337.0	28.0
seq3462	0.0	0.0	79.0	0.0	3.0	0.0	0.0	22.0	0.0	9.0	0.0	1.0	2.0	4.0	14.0	0.0	4.0	7.0	0.0	1.0	2.0	3.0	0.0	13.0	1.0	0.0	17.0	0.0	2.0	0.0	0.0	0.0	1.0	0.0	1.0	0.0	0.0	9.0	0.0	0.0	0.0	0.0	0.0	0.0	2.0	0.0	0.0	3.0	3.0
seq16330	0.0	0.0	0.0	0.0	0.0	0.0	0.0	0.0	0.0	0.0	0.0	0.0	1.0	0.0	2.0	0.0	2.0	0.0	0.0	30.0	3.0	0.0	0.0	0.0	0.0	0.0	0.0	0.0	0.0	0.0	0.0	1.0	0.0	0.0	0.0	0.0	0.0	0.0	6.0	0.0	0.0	0.0	0.0	0.0	0.0	0.0	0.0	28.0	0.0
seq16336	0.0	0.0	0.0	0.0	0.0	0.0	0.0	0.0	0.0	0.0	2.0	24.0	0.0	1.0	3.0	1.0	0.0	0.0	1.0	4.0	8.0	0.0	10.0	3.0	0.0	0.0	0.0	0.0	1.0	0.0	0.0	0.0	0.0	0.0	3.0	2.0	0.0	0.0	0.0	0.0	0.0	0.0	0.0	0.0	0.0	0.0	0.0	4.0	0.0
seq51550	0.0	0.0	0.0	0.0	0.0	0.0	0.0	0.0	0.0	0.0	0.0	0.0	0.0	0.0	0.0	0.0	0.0	0.0	12.0	0.0	0.0	0.0	0.0	7.0	0.0	0.0	0.0	0.0	0.0	0.0	0.0	0.0	0.0	0.0	0.0	0.0	0.0	0.0	0.0	0.0	0.0	0.0	0.0	0.0	0.0	0.0	0.0	0.0	0.0
seq519	0.0	0.0	0.0	0.0	2.0	0.0	0.0	0.0	0.0	0.0	0.0	0.0	0.0	2.0	0.0	0.0	0.0	0.0	0.0	5.0	0.0	0.0	0.0	1.0	0.0	0.0	0.0	2.0	0.0	0.0	0.0	8.0	0.0	0.0	0.0	0.0	0.0	0.0	0.0	0.0	0.0	0.0	0.0	0.0	0.0	0.0	0.0	0.0	0.0
seq61023	0.0	0.0	0.0	0.0	0.0	0.0	0.0	0.0	0.0	0.0	0.0	0.0	0.0	0.0	0.0	1.0	0.0	0.0	0.0	0.0	2.0	0.0	0.0	2.0	0.0	0.0	0.0	0.0	0.0	0.0	0.0	0.0	0.0	0.0	3.0	0.0	0.0	0.0	0.0	0.0	0.0	0.0	0.0	0.0	0.0	0.0	0.0	18.0	3.0
seq16940	0.0	0.0	0.0	0.0	2.0	0.0	0.0	1.0	0.0	0.0	0.0	0.0	0.0	0.0	4.0	0.0	0.0	0.0	0.0	0.0	0.0	0.0	0.0	0.0	0.0	0.0	0.0	0.0	0.0	0.0	0.0	0.0	0.0	0.0	0.0	0.0	0.0	0.0	0.0	0.0	0.0	0.0	0.0	0.0	0.0	0.0	0.0	0.0	0.0
seq66313	0.0	0.0	0.0	0.0	0.0	0.0	0.0	0.0	0.0	0.0	0.0	0.0	0.0	1.0	0.0	0.0	0.0	0.0	0.0	0.0	0.0	0.0	0.0	16.0	0.0	0.0	0.0	0.0	0.0	0.0	0.0	0.0	0.0	0.0	0.0	1.0	0.0	0.0	0.0	0.0	0.0	0.0	0.0	0.0	0.0	0.0	0.0	0.0	0.0
seq132466	0.0	0.0	0.0	0.0	0.0	0.0	0.0	0.0	0.0	0.0	0.0	0.0	0.0	0.0	1.0	0.0	0.0	1.0	0.0	0.0	5.0	1.0	0.0	2.0	0.0	0.0	0.0	0.0	0.0	0.0	0.0	0.0	0.0	0.0	0.0	0.0	0.0	0.0	0.0	0.0	0.0	0.0	0.0	0.0	2.0	0.0	0.0	0.0	0.0
seq26042	0.0	0.0	0.0	0.0	0.0	0.0	0.0	0.0	0.0	0.0	0.0	0.0	1.0	0.0	3.0	0.0	2.0	1.0	0.0	0.0	2.0	0.0	0.0	4.0	0.0	0.0	0.0	0.0	0.0	0.0	0.0	0.0	0.0	0.0	0.0	0.0	0.0	0.0	0.0	0.0	0.0	0.0	0.0	0.0	0.0	0.0	0.0	0.0	0.0
seq24242	0.0	0.0	0.0	0.0	0.0	0.0	0.0	1.0	0.0	0.0	0.0	0.0	0.0	0.0	0.0	0.0	0.0	0.0	0.0	1.0	0.0	0.0	0.0	0.0	0.0	0.0	0.0	0.0	1.0	0.0	0.0	0.0	0.0	1.0	0.0	1.0	0.0	0.0	1.0	0.0	0.0	0.0	0.0	0.0	0.0	0.0	0.0	1.0	2.0
seq5011	0.0	0.0	0.0	0.0	0.0	0.0	0.0	0.0	0.0	0.0	0.0	0.0	0.0	0.0	0.0	2.0	0.0	0.0	0.0	0.0	0.0	0.0	0.0	0.0	1.0	2.0	0.0	1.0	0.0	0.0	0.0	0.0	0.0	0.0	0.0	1.0	0.0	0.0	0.0	0.0	0.0	0.0	0.0	0.0	0.0	0.0	1.0	16.0	2.0
seq8419	0.0	0.0	12.0	0.0	0.0	0.0	0.0	0.0	0.0	0.0	0.0	1.0	0.0	1.0	3.0	0.0	0.0	1.0	0.0	0.0	2.0	0.0	0.0	2.0	1.0	0.0	5.0	5.0	0.0	0.0	1.0	0.0	0.0	0.0	1.0	1.0	1.0	17.0	0.0	0.0	0.0	0.0	0.0	0.0	0.0	0.0	0.0	7.0	0.0
seq2845	0.0	0.0	0.0	0.0	0.0	0.0	0.0	0.0	0.0	0.0	0.0	0.0	1.0	0.0	3.0	1.0	0.0	1.0	0.0	0.0	1.0	0.0	0.0	4.0	0.0	0.0	0.0	0.0	0.0	0.0	0.0	0.0	0.0	0.0	1.0	0.0	8.0	17.0	0.0	0.0	3.0	0.0	4.0	0.0	0.0	0.0	1.0	26.0	23.0
seq14695	0.0	0.0	0.0	0.0	0.0	0.0	0.0	0.0	0.0	0.0	0.0	2.0	1.0	3.0	29.0	0.0	0.0	28.0	0.0	0.0	7.0	2.0	4.0	4.0	0.0	0.0	0.0	1.0	6.0	0.0	0.0	0.0	0.0	0.0	6.0	1.0	0.0	0.0	0.0	0.0	1.0	0.0	0.0	0.0	0.0	0.0	0.0	0.0	0.0
seq67234	0.0	0.0	0.0	0.0	0.0	0.0	0.0	0.0	0.0	0.0	0.0	3.0	0.0	0.0	0.0	0.0	0.0	0.0	0.0	0.0	0.0	0.0	0.0	3.0	0.0	0.0	0.0	0.0	0.0	0.0	1.0	0.0	0.0	0.0	0.0	1.0	0.0	0.0	0.0	0.0	0.0	0.0	0.0	0.0	0.0	0.0	0.0	1.0	0.0
seq8555	0.0	1.0	0.0	0.0	0.0	0.0	0.0	0.0	0.0	0.0	0.0	1.0	2.0	0.0	0.0	0.0	3.0	0.0	0.0	0.0	6.0	0.0	0.0	0.0	2.0	0.0	0.0	1.0	0.0	0.0	1.0	0.0	0.0	0.0	0.0	0.0	0.0	0.0	0.0	0.0	0.0	0.0	0.0	0.0	0.0	0.0	0.0	0.0	0.0
seq26286	0.0	0.0	0.0	0.0	0.0	0.0	0.0	0.0	0.0	0.0	0.0	0.0	0.0	1.0	0.0	0.0	3.0	0.0	0.0	0.0	2.0	0.0	1.0	2.0	0.0	1.0	0.0	0.0	0.0	0.0	1.0	0.0	0.0	0.0	2.0	4.0	0.0	0.0	0.0	0.0	2.0	0.0	0.0	0.0	0.0	0.0	0.0	2.0	2.0
seq10728	0.0	0.0	0.0	0.0	0.0	0.0	0.0	5.0	0.0	0.0	1.0	0.0	1.0	0.0	0.0	0.0	1.0	0.0	0.0	2.0	0.0	0.0	0.0	0.0	0.0	0.0	0.0	0.0	0.0	1.0	0.0	0.0	0.0	0.0	0.0	0.0	0.0	0.0	0.0	2.0	0.0	0.0	0.0	0.0	0.0	3.0	1.0	0.0	0.0
seq790	1.0	92.0	0.0	51.0	13.0	3.0	1.0	7.0	10.0	2.0	26.0	0.0	0.0	7.0	0.0	9.0	0.0	0.0	3.0	0.0	0.0	0.0	0.0	0.0	0.0	0.0	0.0	0.0	0.0	0.0	0.0	0.0	0.0	0.0	0.0	0.0	0.0	0.0	0.0	0.0	0.0	0.0	0.0	0.0	0.0	0.0	0.0	0.0	0.0
seq1757	0.0	11.0	1.0	0.0	8.0	4.0	2.0	44.0	13.0	2.0	6.0	0.0	0.0	0.0	0.0	0.0	1.0	0.0	0.0	0.0	0.0	0.0	0.0	0.0	0.0	0.0	0.0	0.0	0.0	0.0	1.0	1.0	0.0	3.0	0.0	0.0	0.0	1.0	1.0	2.0	0.0	0.0	5.0	5.0	3.0	15.0	18.0	0.0	0.0
seq54805	0.0	0.0	0.0	0.0	0.0	0.0	0.0	0.0	0.0	0.0	0.0	0.0	0.0	0.0	0.0	0.0	0.0	0.0	0.0	0.0	0.0	0.0	0.0	0.0	0.0	0.0	0.0	0.0	0.0	0.0	0.0	0.0	0.0	0.0	0.0	0.0	0.0	0.0	0.0	0.0	0.0	0.0	0.0	0.0	0.0	0.0	0.0	0.0	10.0
seq18035	4.0	1.0	0.0	0.0	1.0	0.0	0.0	0.0	0.0	0.0	11.0	0.0	0.0	2.0	0.0	0.0	0.0	0.0	0.0	1.0	0.0	0.0	0.0	0.0	0.0	4.0	0.0	0.0	1.0	1.0	12.0	2.0	0.0	0.0	0.0	0.0	0.0	0.0	0.0	0.0	0.0	0.0	2.0	0.0	0.0	0.0	9.0	0.0	0.0
seq28171	0.0	0.0	0.0	6.0	0.0	0.0	0.0	1.0	0.0	0.0	0.0	0.0	0.0	0.0	1.0	0.0	0.0	0.0	0.0	1.0	2.0	0.0	0.0	0.0	0.0	1.0	0.0	0.0	0.0	0.0	0.0	0.0	0.0	0.0	0.0	1.0	0.0	0.0	0.0	0.0	0.0	0.0	0.0	0.0	0.0	0.0	1.0	0.0	1.0
seq2417	0.0	1.0	1.0	0.0	2.0	0.0	0.0	11.0	1.0	1.0	0.0	0.0	0.0	4.0	0.0	2.0	3.0	0.0	0.0	6.0	2.0	2.0	0.0	0.0	3.0	0.0	0.0	1.0	0.0	0.0	3.0	2.0	1.0	4.0	0.0	0.0	1.0	0.0	0.0	1.0	1.0	0.0	0.0	3.0	1.0	1.0	5.0	0.0	0.0
seq10030	2.0	2.0	1.0	0.0	3.0	2.0	2.0	14.0	5.0	0.0	4.0	0.0	0.0	0.0	1.0	0.0	0.0	0.0	0.0	0.0	0.0	1.0	0.0	1.0	0.0	1.0	0.0	1.0	0.0	0.0	10.0	1.0	0.0	2.0	0.0	0.0	2.0	1.0	0.0	0.0	0.0	2.0	3.0	1.0	1.0	4.0	11.0	0.0	0.0
seq3826	0.0	1.0	0.0	3.0	11.0	1.0	1.0	7.0	7.0	1.0	4.0	0.0	1.0	0.0	3.0	2.0	0.0	0.0	2.0	0.0	1.0	0.0	0.0	0.0	1.0	7.0	0.0	1.0	0.0	1.0	34.0	0.0	3.0	8.0	0.0	0.0	0.0	0.0	0.0	1.0	0.0	1.0	2.0	3.0	1.0	3.0	9.0	0.0	0.0
seq30883	0.0	0.0	0.0	0.0	0.0	0.0	0.0	0.0	0.0	0.0	0.0	0.0	0.0	1.0	2.0	0.0	0.0	0.0	0.0	1.0	1.0	0.0	0.0	0.0	1.0	2.0	0.0	0.0	0.0	0.0	11.0	0.0	0.0	2.0	0.0	0.0	0.0	0.0	0.0	1.0	0.0	1.0	0.0	2.0	0.0	0.0	10.0	0.0	0.0
seq2406	24.0	10.0	0.0	1.0	16.0	5.0	8.0	22.0	10.0	4.0	12.0	0.0	4.0	3.0	5.0	3.0	5.0	0.0	2.0	21.0	5.0	0.0	1.0	1.0	6.0	8.0	0.0	2.0	0.0	1.0	63.0	9.0	4.0	15.0	0.0	0.0	1.0	1.0	0.0	0.0	1.0	2.0	4.0	5.0	9.0	10.0	67.0	0.0	0.0
seq19911	0.0	0.0	0.0	0.0	0.0	0.0	0.0	0.0	0.0	0.0	0.0	0.0	0.0	0.0	0.0	0.0	0.0	0.0	0.0	0.0	0.0	0.0	0.0	0.0	0.0	0.0	0.0	0.0	0.0	0.0	0.0	0.0	0.0	0.0	0.0	0.0	0.0	5.0	0.0	0.0	0.0	0.0	0.0	0.0	0.0	0.0	1.0	0.0	0.0
seq17980	0.0	0.0	0.0	11.0	0.0	0.0	0.0	0.0	0.0	3.0	1.0	0.0	0.0	0.0	6.0	0.0	4.0	0.0	0.0	5.0	3.0	0.0	0.0	0.0	0.0	0.0	0.0	0.0	0.0	0.0	0.0	0.0	0.0	0.0	0.0	0.0	0.0	0.0	0.0	0.0	0.0	0.0	1.0	0.0	0.0	0.0	2.0	0.0	1.0
seq18748	0.0	0.0	0.0	0.0	0.0	0.0	0.0	0.0	0.0	0.0	0.0	0.0	0.0	0.0	0.0	0.0	0.0	0.0	0.0	0.0	1.0	0.0	0.0	0.0	0.0	0.0	0.0	0.0	0.0	0.0	0.0	0.0	0.0	0.0	0.0	0.0	0.0	0.0	0.0	0.0	0.0	0.0	0.0	0.0	0.0	0.0	0.0	0.0	0.0
seq96894	0.0	0.0	0.0	0.0	0.0	0.0	0.0	0.0	0.0	0.0	0.0	0.0	0.0	0.0	0.0	0.0	0.0	0.0	0.0	0.0	0.0	0.0	0.0	0.0	0.0	0.0	0.0	0.0	0.0	0.0	0.0	0.0	0.0	0.0	0.0	0.0	0.0	0.0	0.0	0.0	0.0	0.0	0.0	0.0	0.0	0.0	0.0	0.0	0.0
seq9776	0.0	0.0	0.0	0.0	0.0	0.0	0.0	0.0	0.0	0.0	0.0	0.0	0.0	0.0	0.0	0.0	0.0	0.0	0.0	0.0	0.0	0.0	0.0	0.0	0.0	0.0	0.0	0.0	0.0	0.0	0.0	0.0	0.0	0.0	0.0	0.0	15.0	0.0	0.0	0.0	0.0	0.0	0.0	0.0	0.0	0.0	0.0	0.0	0.0
seq1780	1.0	275.0	1.0	58.0	24.0	6.0	5.0	11.0	33.0	6.0	21.0	0.0	1.0	11.0	2.0	12.0	8.0	0.0	5.0	6.0	4.0	2.0	0.0	2.0	0.0	2.0	0.0	0.0	0.0	0.0	13.0	0.0	1.0	1.0	0.0	0.0	0.0	0.0	0.0	1.0	0.0	2.0	0.0	0.0	0.0	4.0	6.0	0.0	0.0
seq1521	5.0	24.0	0.0	3.0	26.0	10.0	7.0	39.0	15.0	3.0	13.0	2.0	1.0	7.0	16.0	7.0	4.0	4.0	7.0	11.0	6.0	0.0	2.0	1.0	9.0	14.0	1.0	3.0	3.0	7.0	110.0	13.0	7.0	49.0	0.0	0.0	6.0	1.0	0.0	19.0	1.0	2.0	28.0	4.0	9.0	24.0	24.0	0.0	1.0
seq27684	0.0	0.0	0.0	0.0	0.0	0.0	0.0	0.0	0.0	0.0	0.0	0.0	0.0	0.0	0.0	0.0	0.0	0.0	0.0	0.0	0.0	0.0	0.0	0.0	0.0	0.0	0.0	0.0	0.0	0.0	0.0	1.0	0.0	0.0	0.0	0.0	0.0	0.0	0.0	0.0	0.0	0.0	0.0	0.0	0.0	0.0	0.0	0.0	0.0
seq10629	0.0	1.0	1.0	3.0	2.0	0.0	1.0	4.0	1.0	1.0	3.0	0.0	2.0	4.0	1.0	3.0	0.0	0.0	0.0	1.0	4.0	0.0	0.0	1.0	1.0	1.0	0.0	0.0	0.0	1.0	17.0	1.0	2.0	2.0	0.0	1.0	0.0	1.0	0.0	2.0	0.0	0.0	4.0	9.0	0.0	3.0	53.0	0.0	0.0
seq23005	0.0	0.0	0.0	2.0	5.0	1.0	0.0	0.0	0.0	0.0	0.0	0.0	1.0	6.0	0.0	1.0	1.0	0.0	0.0	0.0	0.0	1.0	0.0	0.0	3.0	0.0	0.0	0.0	0.0	1.0	10.0	3.0	1.0	11.0	0.0	0.0	0.0	0.0	1.0	1.0	0.0	0.0	0.0	0.0	0.0	0.0	1.0	0.0	0.0
seq4849	0.0	24.0	0.0	13.0	6.0	0.0	0.0	2.0	7.0	0.0	1.0	0.0	0.0	0.0	0.0	0.0	0.0	0.0	1.0	0.0	0.0	0.0	0.0	0.0	0.0	0.0	0.0	0.0	0.0	0.0	0.0	0.0	0.0	0.0	0.0	0.0	0.0	0.0	0.0	0.0	0.0	0.0	0.0	0.0	0.0	0.0	0.0	0.0	0.0
seq708	1.0	71.0	1.0	12.0	8.0	1.0	0.0	12.0	0.0	0.0	2.0	0.0	1.0	0.0	6.0	3.0	2.0	0.0	1.0	9.0	1.0	0.0	1.0	0.0	2.0	0.0	0.0	1.0	0.0	1.0	34.0	5.0	1.0	7.0	0.0	0.0	0.0	1.0	0.0	1.0	0.0	1.0	5.0	8.0	1.0	7.0	53.0	0.0	0.0
seq23511	0.0	0.0	0.0	0.0	0.0	0.0	0.0	0.0	1.0	0.0	0.0	0.0	0.0	2.0	6.0	0.0	2.0	0.0	0.0	0.0	0.0	0.0	0.0	0.0	6.0	3.0	0.0	0.0	0.0	1.0	23.0	1.0	0.0	8.0	0.0	0.0	0.0	0.0	0.0	1.0	0.0	0.0	1.0	11.0	0.0	3.0	36.0	0.0	0.0
seq14683	4.0	7.0	1.0	3.0	8.0	1.0	4.0	16.0	4.0	0.0	1.0	0.0	4.0	0.0	1.0	0.0	3.0	1.0	1.0	1.0	1.0	0.0	1.0	1.0	0.0	4.0	0.0	3.0	2.0	1.0	14.0	6.0	0.0	5.0	0.0	0.0	0.0	1.0	1.0	5.0	0.0	2.0	10.0	5.0	4.0	13.0	12.0	0.0	1.0
seq18692	0.0	1.0	0.0	0.0	1.0	0.0	0.0	3.0	0.0	1.0	2.0	0.0	1.0	1.0	0.0	0.0	2.0	0.0	0.0	0.0	0.0	0.0	0.0	0.0	0.0	3.0	0.0	1.0	0.0	0.0	6.0	2.0	0.0	1.0	0.0	0.0	0.0	0.0	0.0	0.0	0.0	0.0	0.0	0.0	0.0	1.0	4.0	0.0	0.0
seq32219	0.0	0.0	0.0	0.0	0.0	0.0	0.0	0.0	0.0	0.0	0.0	0.0	0.0	0.0	3.0	0.0	0.0	2.0	0.0	0.0	0.0	0.0	0.0	0.0	0.0	0.0	0.0	0.0	0.0	0.0	0.0	0.0	0.0	0.0	0.0	0.0	0.0	0.0	0.0	0.0	0.0	0.0	0.0	0.0	0.0	0.0	0.0	0.0	0.0
seq31503	0.0	1.0	0.0	0.0	1.0	0.0	0.0	0.0	0.0	0.0	2.0	0.0	1.0	0.0	0.0	0.0	0.0	0.0	0.0	1.0	2.0	0.0	0.0	1.0	2.0	0.0	1.0	1.0	0.0	0.0	4.0	1.0	0.0	4.0	0.0	0.0	0.0	0.0	0.0	0.0	0.0	0.0	0.0	0.0	0.0	1.0	2.0	0.0	0.0
seq38	24.0	20.0	2.0	3.0	17.0	9.0	9.0	58.0	36.0	4.0	3.0	0.0	2.0	0.0	5.0	2.0	4.0	0.0	0.0	11.0	0.0	1.0	1.0	0.0	1.0	10.0	1.0	7.0	2.0	1.0	22.0	15.0	4.0	16.0	0.0	0.0	5.0	10.0	2.0	20.0	0.0	4.0	21.0	9.0	19.0	56.0	60.0	0.0	0.0
seq5081	2.0	8.0	2.0	2.0	11.0	0.0	0.0	16.0	2.0	1.0	1.0	0.0	0.0	6.0	4.0	9.0	1.0	1.0	3.0	10.0	0.0	0.0	0.0	2.0	0.0	0.0	0.0	1.0	0.0	0.0	1.0	1.0	0.0	3.0	0.0	0.0	1.0	1.0	2.0	2.0	0.0	1.0	3.0	6.0	3.0	1.0	6.0	0.0	0.0
seq12622	2.0	0.0	0.0	0.0	2.0	2.0	0.0	1.0	0.0	0.0	2.0	0.0	2.0	0.0	0.0	1.0	0.0	0.0	0.0	2.0	0.0	0.0	0.0	0.0	0.0	8.0	1.0	0.0	0.0	0.0	11.0	1.0	0.0	6.0	0.0	0.0	0.0	0.0	0.0	0.0	0.0	0.0	0.0	0.0	1.0	0.0	0.0	0.0	0.0
seq18841	1.0	20.0	0.0	7.0	1.0	0.0	2.0	5.0	2.0	0.0	1.0	1.0	0.0	0.0	0.0	0.0	0.0	0.0	2.0	0.0	0.0	1.0	0.0	0.0	0.0	0.0	0.0	0.0	0.0	0.0	1.0	0.0	0.0	0.0	0.0	0.0	0.0	0.0	0.0	0.0	0.0	0.0	0.0	0.0	0.0	0.0	0.0	0.0	0.0
seq27163	0.0	0.0	0.0	0.0	0.0	0.0	0.0	0.0	0.0	0.0	0.0	0.0	0.0	0.0	0.0	0.0	0.0	0.0	0.0	0.0	0.0	0.0	0.0	0.0	0.0	0.0	0.0	0.0	0.0	0.0	1.0	0.0	0.0	0.0	0.0	0.0	0.0	0.0	0.0	0.0	0.0	0.0	1.0	0.0	0.0	0.0	0.0	0.0	0.0
seq2277	0.0	1.0	0.0	0.0	0.0	0.0	0.0	15.0	0.0	0.0	0.0	0.0	0.0	0.0	1.0	1.0	1.0	0.0	2.0	8.0	3.0	2.0	1.0	0.0	1.0	2.0	0.0	0.0	0.0	0.0	1.0	0.0	0.0	1.0	0.0	0.0	0.0	0.0	0.0	0.0	0.0	0.0	2.0	0.0	0.0	1.0	0.0	0.0	0.0
seq2160	1.0	0.0	0.0	0.0	1.0	0.0	1.0	4.0	3.0	1.0	2.0	0.0	1.0	0.0	1.0	2.0	1.0	0.0	0.0	0.0	0.0	0.0	0.0	0.0	0.0	2.0	0.0	2.0	0.0	0.0	26.0	4.0	1.0	9.0	0.0	1.0	0.0	2.0	0.0	7.0	0.0	0.0	0.0	0.0	4.0	0.0	16.0	0.0	0.0
seq15052	0.0	0.0	0.0	0.0	0.0	0.0	0.0	0.0	0.0	0.0	0.0	0.0	0.0	0.0	0.0	0.0	0.0	0.0	0.0	0.0	0.0	0.0	0.0	0.0	0.0	0.0	0.0	0.0	0.0	0.0	0.0	0.0	0.0	0.0	0.0	0.0	8.0	0.0	0.0	0.0	13.0	0.0	8.0	1.0	0.0	0.0	0.0	100.0	8.0
seq4099	1.0	0.0	0.0	0.0	3.0	1.0	1.0	712.0	1.0	0.0	3.0	0.0	0.0	0.0	0.0	0.0	0.0	0.0	0.0	0.0	0.0	0.0	0.0	0.0	0.0	0.0	0.0	0.0	0.0	0.0	1.0	0.0	0.0	1.0	0.0	0.0	0.0	0.0	0.0	0.0	0.0	1.0	0.0	0.0	0.0	1.0	1.0	0.0	0.0
seq38272	0.0	1.0	0.0	0.0	0.0	0.0	0.0	0.0	0.0	0.0	0.0	0.0	0.0	1.0	0.0	0.0	0.0	0.0	0.0	0.0	0.0	0.0	0.0	0.0	0.0	0.0	0.0	0.0	0.0	0.0	10.0	0.0	1.0	1.0	0.0	0.0	0.0	0.0	0.0	0.0	0.0	0.0	0.0	0.0	0.0	0.0	0.0	0.0	0.0
seq10186	1.0	0.0	1.0	0.0	0.0	0.0	1.0	2.0	0.0	0.0	0.0	0.0	1.0	1.0	0.0	0.0	1.0	1.0	0.0	2.0	0.0	0.0	0.0	1.0	4.0	0.0	0.0	1.0	0.0	0.0	5.0	1.0	1.0	6.0	0.0	0.0	0.0	0.0	0.0	0.0	1.0	1.0	1.0	0.0	2.0	0.0	0.0	0.0	0.0
seq30573	0.0	0.0	0.0	0.0	0.0	0.0	0.0	0.0	0.0	0.0	0.0	0.0	0.0	4.0	5.0	0.0	0.0	0.0	0.0	0.0	0.0	0.0	0.0	0.0	0.0	0.0	0.0	0.0	0.0	0.0	0.0	0.0	0.0	0.0	0.0	0.0	0.0	0.0	0.0	0.0	0.0	0.0	0.0	0.0	0.0	0.0	0.0	0.0	0.0
seq9	2016.0	3401.0	479.0	593.0	2469.0	1263.0	618.0	8638.0	1711.0	305.0	1154.0	14.0	170.0	233.0	503.0	287.0	449.0	39.0	670.0	1394.0	157.0	46.0	132.0	103.0	330.0	1160.0	342.0	373.0	59.0	212.0	4387.0	3372.0	262.0	2217.0	3.0	10.0	632.0	869.0	326.0	3677.0	24.0	1531.0	3860.0	1316.0	1485.0	6210.0	4846.0	5.0	24.0
seq3837	18.0	10.0	0.0	3.0	23.0	5.0	10.0	71.0	34.0	3.0	9.0	0.0	1.0	0.0	4.0	0.0	0.0	1.0	4.0	2.0	0.0	0.0	2.0	2.0	3.0	3.0	0.0	4.0	1.0	4.0	31.0	7.0	1.0	21.0	0.0	0.0	0.0	8.0	0.0	7.0	0.0	0.0	7.0	9.0	21.0	69.0	69.0	0.0	0.0
seq24037	0.0	0.0	0.0	0.0	0.0	0.0	0.0	0.0	0.0	0.0	0.0	0.0	0.0	0.0	0.0	0.0	0.0	0.0	0.0	0.0	0.0	0.0	0.0	0.0	0.0	0.0	0.0	0.0	0.0	0.0	0.0	0.0	0.0	0.0	0.0	0.0	0.0	2.0	0.0	0.0	3.0	0.0	0.0	0.0	0.0	0.0	0.0	52.0	5.0
seq8754	10.0	37.0	0.0	15.0	24.0	5.0	4.0	113.0	10.0	12.0	29.0	0.0	1.0	4.0	8.0	9.0	4.0	0.0	5.0	12.0	3.0	0.0	1.0	2.0	2.0	16.0	0.0	4.0	0.0	3.0	69.0	21.0	1.0	27.0	0.0	0.0	1.0	6.0	0.0	4.0	0.0	0.0	7.0	5.0	10.0	32.0	95.0	1.0	1.0
seq12087	0.0	0.0	0.0	0.0	0.0	0.0	0.0	0.0	0.0	0.0	0.0	2.0	3.0	1.0	13.0	3.0	6.0	2.0	0.0	16.0	0.0	0.0	0.0	4.0	1.0	0.0	0.0	0.0	0.0	0.0	0.0	0.0	0.0	0.0	2.0	0.0	0.0	0.0	0.0	0.0	0.0	0.0	0.0	0.0	0.0	0.0	0.0	0.0	0.0
seq8633	0.0	0.0	0.0	0.0	0.0	0.0	0.0	0.0	0.0	0.0	0.0	0.0	0.0	0.0	0.0	0.0	0.0	0.0	0.0	0.0	0.0	0.0	0.0	0.0	0.0	0.0	0.0	0.0	0.0	0.0	0.0	0.0	0.0	0.0	0.0	0.0	0.0	0.0	0.0	0.0	0.0	0.0	0.0	0.0	0.0	0.0	0.0	0.0	0.0
seq241	1.0	80.0	0.0	28.0	3.0	0.0	0.0	4.0	11.0	1.0	7.0	0.0	2.0	25.0	5.0	26.0	16.0	0.0	63.0	11.0	6.0	2.0	12.0	0.0	2.0	9.0	0.0	6.0	0.0	4.0	98.0	10.0	11.0	161.0	0.0	4.0	15.0	9.0	2.0	0.0	0.0	0.0	0.0	0.0	0.0	11.0	1.0	1.0	1.0
seq2244	0.0	0.0	0.0	7.0	0.0	0.0	0.0	0.0	0.0	1.0	0.0	0.0	0.0	14.0	8.0	25.0	2.0	1.0	9.0	0.0	1.0	6.0	0.0	0.0	1.0	3.0	0.0	0.0	0.0	3.0	23.0	2.0	0.0	2.0	0.0	0.0	0.0	0.0	0.0	0.0	0.0	0.0	0.0	0.0	0.0	1.0	17.0	0.0	0.0
seq1158	0.0	3.0	1.0	1.0	4.0	0.0	0.0	0.0	1.0	12.0	4.0	0.0	7.0	10.0	14.0	26.0	9.0	1.0	4.0	0.0	3.0	3.0	1.0	0.0	2.0	14.0	0.0	2.0	1.0	19.0	12.0	7.0	2.0	16.0	0.0	0.0	1.0	0.0	0.0	0.0	0.0	0.0	0.0	2.0	2.0	0.0	21.0	0.0	0.0
seq29	431.0	1194.0	105.0	88.0	924.0	51.0	406.0	191.0	532.0	2119.0	638.0	26.0	1483.0	1550.0	3315.0	3106.0	2195.0	190.0	4409.0	407.0	539.0	236.0	1140.0	2.0	1310.0	1374.0	186.0	1313.0	782.0	10699.0	5767.0	11811.0	1291.0	6884.0	2.0	12.0	635.0	68.0	91.0	554.0	6.0	15.0	1372.0	1518.0	1121.0	356.0	4850.0	3.0	10.0
seq8947	0.0	1.0	0.0	0.0	2.0	0.0	0.0	0.0	0.0	0.0	0.0	0.0	0.0	2.0	0.0	1.0	0.0	1.0	1.0	0.0	0.0	1.0	2.0	0.0	5.0	1.0	1.0	2.0	1.0	2.0	4.0	4.0	1.0	2.0	0.0	0.0	0.0	1.0	0.0	0.0	0.0	0.0	2.0	1.0	1.0	0.0	0.0	0.0	0.0
seq43535	0.0	0.0	0.0	0.0	0.0	0.0	0.0	0.0	0.0	0.0	0.0	0.0	0.0	0.0	0.0	0.0	0.0	0.0	1.0	0.0	0.0	0.0	0.0	0.0	0.0	0.0	0.0	0.0	0.0	0.0	0.0	0.0	0.0	0.0	0.0	0.0	0.0	0.0	0.0	0.0	0.0	0.0	6.0	0.0	0.0	0.0	0.0	0.0	0.0
seq85	0.0	0.0	0.0	0.0	0.0	0.0	0.0	0.0	0.0	0.0	0.0	0.0	39.0	83.0	28.0	86.0	14.0	1.0	190.0	2.0	29.0	25.0	74.0	0.0	7.0	2807.0	0.0	0.0	0.0	0.0	6.0	1.0	1.0	5.0	0.0	1.0	0.0	0.0	0.0	0.0	0.0	0.0	0.0	0.0	0.0	1.0	0.0	1.0	0.0
seq2404	3.0	5.0	3.0	6.0	7.0	0.0	4.0	0.0	0.0	7.0	1.0	0.0	5.0	3.0	13.0	10.0	5.0	1.0	14.0	0.0	4.0	2.0	0.0	0.0	6.0	3.0	1.0	3.0	3.0	48.0	19.0	45.0	8.0	18.0	1.0	0.0	7.0	1.0	0.0	0.0	0.0	0.0	4.0	7.0	1.0	1.0	14.0	0.0	2.0
seq261313	0.0	0.0	0.0	8.0	0.0	0.0	0.0	0.0	0.0	0.0	0.0	0.0	0.0	0.0	0.0	0.0	0.0	0.0	0.0	0.0	0.0	0.0	0.0	0.0	0.0	0.0	0.0	0.0	0.0	0.0	0.0	0.0	0.0	0.0	0.0	0.0	0.0	0.0	0.0	0.0	0.0	0.0	0.0	0.0	0.0	0.0	0.0	0.0	0.0
seq2480	0.0	1.0	0.0	2.0	0.0	0.0	0.0	0.0	0.0	1.0	0.0	0.0	0.0	5.0	1.0	5.0	2.0	0.0	1.0	0.0	1.0	0.0	1.0	0.0	1.0	8.0	0.0	0.0	1.0	3.0	7.0	1.0	1.0	3.0	0.0	0.0	0.0	0.0	0.0	0.0	0.0	0.0	0.0	0.0	0.0	0.0	4.0	0.0	0.0
seq17788	0.0	0.0	0.0	0.0	0.0	0.0	0.0	0.0	0.0	1.0	0.0	0.0	1.0	0.0	0.0	0.0	0.0	1.0	1.0	1.0	0.0	0.0	0.0	0.0	1.0	3.0	0.0	8.0	5.0	7.0	10.0	2.0	0.0	25.0	0.0	0.0	0.0	0.0	0.0	1.0	0.0	0.0	0.0	0.0	1.0	3.0	0.0	0.0	0.0
seq1447	0.0	0.0	0.0	0.0	0.0	2.0	1.0	0.0	0.0	0.0	0.0	0.0	12.0	19.0	83.0	23.0	17.0	35.0	20.0	2.0	5.0	1.0	6.0	0.0	1.0	30.0	0.0	89.0	4.0	30.0	25.0	20.0	3.0	96.0	0.0	0.0	76.0	0.0	10.0	44.0	0.0	0.0	1.0	26.0	118.0	39.0	590.0	1.0	2.0
seq72522	0.0	0.0	0.0	0.0	0.0	0.0	0.0	0.0	0.0	1.0	0.0	0.0	0.0	1.0	0.0	1.0	0.0	0.0	1.0	1.0	0.0	0.0	0.0	0.0	8.0	0.0	0.0	1.0	0.0	0.0	0.0	0.0	0.0	0.0	0.0	0.0	0.0	0.0	0.0	0.0	0.0	0.0	0.0	0.0	0.0	0.0	0.0	0.0	0.0
seq379	0.0	21.0	0.0	2.0	32.0	0.0	15.0	0.0	6.0	15.0	15.0	0.0	63.0	99.0	58.0	103.0	23.0	3.0	29.0	1.0	4.0	6.0	9.0	0.0	33.0	36.0	2.0	3.0	11.0	298.0	133.0	81.0	20.0	190.0	0.0	0.0	0.0	0.0	0.0	0.0	0.0	0.0	0.0	5.0	3.0	0.0	33.0	0.0	0.0
seq1231	0.0	0.0	0.0	0.0	0.0	0.0	0.0	0.0	0.0	0.0	0.0	0.0	8.0	15.0	9.0	30.0	2.0	0.0	9.0	0.0	3.0	5.0	2.0	0.0	0.0	102.0	0.0	7.0	3.0	9.0	12.0	7.0	0.0	33.0	0.0	0.0	0.0	0.0	0.0	0.0	0.0	0.0	0.0	1.0	3.0	0.0	22.0	0.0	0.0
seq230	0.0	0.0	0.0	0.0	0.0	0.0	0.0	0.0	0.0	0.0	0.0	0.0	29.0	32.0	34.0	29.0	20.0	7.0	73.0	11.0	7.0	10.0	57.0	0.0	1.0	20.0	0.0	26.0	11.0	9.0	1.0	0.0	1.0	2.0	0.0	0.0	22.0	5.0	0.0	0.0	5.0	0.0	26.0	9.0	65.0	3.0	40.0	0.0	0.0
seq21305	3.0	1.0	1.0	0.0	1.0	0.0	1.0	2.0	1.0	17.0	2.0	0.0	5.0	1.0	6.0	4.0	4.0	1.0	3.0	0.0	0.0	1.0	1.0	0.0	0.0	0.0	0.0	2.0	3.0	1.0	7.0	7.0	0.0	5.0	0.0	1.0	1.0	0.0	0.0	1.0	0.0	0.0	2.0	3.0	5.0	2.0	17.0	0.0	0.0
seq783	0.0	0.0	0.0	0.0	0.0	0.0	0.0	0.0	0.0	0.0	0.0	0.0	2.0	9.0	1.0	11.0	1.0	0.0	10.0	0.0	2.0	2.0	2.0	0.0	0.0	93.0	0.0	0.0	0.0	0.0	1.0	0.0	0.0	0.0	0.0	0.0	0.0	0.0	0.0	0.0	0.0	0.0	0.0	0.0	0.0	0.0	1.0	0.0	0.0
seq5006	0.0	0.0	0.0	0.0	0.0	0.0	0.0	0.0	0.0	0.0	0.0	0.0	0.0	0.0	0.0	0.0	0.0	0.0	0.0	0.0	0.0	0.0	0.0	0.0	1.0	16.0	0.0	19.0	9.0	12.0	25.0	7.0	2.0	62.0	0.0	0.0	0.0	0.0	0.0	0.0	0.0	0.0	0.0	0.0	0.0	0.0	0.0	0.0	0.0
seq30897	0.0	0.0	0.0	0.0	0.0	0.0	0.0	0.0	0.0	0.0	0.0	0.0	1.0	2.0	2.0	3.0	0.0	0.0	2.0	0.0	0.0	0.0	1.0	0.0	0.0	26.0	0.0	0.0	0.0	0.0	0.0	0.0	0.0	0.0	0.0	0.0	0.0	0.0	0.0	0.0	0.0	0.0	0.0	0.0	0.0	0.0	0.0	0.0	0.0
seq381	0.0	0.0	1.0	0.0	0.0	0.0	0.0	0.0	0.0	0.0	0.0	0.0	0.0	1.0	0.0	0.0	1.0	0.0	0.0	0.0	0.0	0.0	0.0	0.0	20.0	227.0	0.0	602.0	231.0	121.0	103.0	165.0	29.0	427.0	1.0	0.0	0.0	0.0	0.0	0.0	0.0	0.0	0.0	0.0	1.0	0.0	0.0	0.0	0.0
seq8018	0.0	0.0	0.0	0.0	0.0	0.0	0.0	0.0	0.0	0.0	0.0	0.0	0.0	0.0	0.0	0.0	0.0	0.0	0.0	0.0	0.0	0.0	0.0	0.0	0.0	0.0	0.0	0.0	0.0	0.0	0.0	0.0	0.0	0.0	0.0	0.0	0.0	0.0	0.0	0.0	0.0	0.0	0.0	0.0	16.0	0.0	0.0	0.0	0.0
seq42541	1.0	0.0	0.0	0.0	0.0	0.0	1.0	0.0	0.0	0.0	0.0	0.0	0.0	0.0	1.0	0.0	0.0	0.0	0.0	0.0	0.0	0.0	0.0	0.0	0.0	1.0	0.0	0.0	0.0	1.0	0.0	0.0	0.0	1.0	0.0	0.0	0.0	0.0	0.0	0.0	0.0	0.0	0.0	0.0	0.0	0.0	1.0	0.0	0.0
seq1906	3.0	9.0	4.0	1.0	3.0	0.0	1.0	2.0	4.0	17.0	9.0	3.0	18.0	39.0	22.0	36.0	16.0	9.0	29.0	9.0	8.0	1.0	7.0	0.0	29.0	9.0	0.0	13.0	11.0	82.0	75.0	59.0	9.0	42.0	0.0	1.0	1.0	0.0	1.0	3.0	0.0	1.0	6.0	7.0	3.0	1.0	46.0	1.0	1.0
seq2048	0.0	1.0	0.0	1.0	2.0	0.0	2.0	0.0	0.0	3.0	0.0	0.0	10.0	21.0	6.0	19.0	4.0	0.0	3.0	1.0	0.0	3.0	0.0	0.0	3.0	0.0	0.0	1.0	0.0	61.0	36.0	8.0	8.0	32.0	0.0	0.0	0.0	0.0	0.0	0.0	0.0	0.0	0.0	0.0	0.0	0.0	7.0	0.0	0.0
seq45355	0.0	1.0	0.0	0.0	0.0	0.0	1.0	1.0	0.0	4.0	1.0	0.0	1.0	0.0	1.0	1.0	0.0	0.0	0.0	0.0	0.0	0.0	0.0	0.0	0.0	0.0	0.0	1.0	0.0	3.0	0.0	0.0	0.0	5.0	0.0	0.0	0.0	0.0	0.0	0.0	0.0	0.0	0.0	0.0	2.0	0.0	5.0	0.0	0.0
seq11668	5.0	2.0	0.0	1.0	31.0	0.0	2.0	0.0	36.0	12.0	1.0	0.0	2.0	0.0	2.0	1.0	0.0	0.0	0.0	0.0	0.0	0.0	0.0	0.0	0.0	0.0	0.0	0.0	0.0	0.0	0.0	1.0	0.0	1.0	0.0	0.0	0.0	0.0	0.0	0.0	0.0	0.0	0.0	0.0	0.0	0.0	0.0	0.0	0.0
seq16278	3.0	1.0	0.0	0.0	0.0	1.0	3.0	3.0	8.0	15.0	2.0	0.0	1.0	3.0	16.0	8.0	1.0	0.0	4.0	2.0	0.0	3.0	1.0	0.0	3.0	0.0	0.0	5.0	4.0	14.0	11.0	13.0	3.0	18.0	0.0	0.0	1.0	1.0	0.0	0.0	0.0	0.0	1.0	7.0	4.0	0.0	33.0	0.0	0.0
seq29833	0.0	0.0	0.0	0.0	0.0	0.0	0.0	0.0	1.0	1.0	0.0	0.0	1.0	0.0	1.0	0.0	1.0	0.0	2.0	0.0	0.0	0.0	0.0	0.0	0.0	1.0	0.0	2.0	0.0	2.0	0.0	0.0	1.0	1.0	0.0	0.0	0.0	0.0	0.0	0.0	0.0	0.0	0.0	0.0	2.0	0.0	1.0	0.0	0.0
seq1290	0.0	0.0	0.0	1.0	0.0	0.0	0.0	0.0	0.0	0.0	0.0	0.0	2.0	8.0	0.0	5.0	0.0	0.0	0.0	0.0	0.0	0.0	0.0	0.0	0.0	2.0	0.0	1.0	0.0	0.0	1.0	1.0	0.0	0.0	0.0	0.0	0.0	0.0	0.0	0.0	0.0	0.0	0.0	0.0	0.0	0.0	0.0	0.0	0.0
seq4447	0.0	0.0	0.0	0.0	0.0	0.0	0.0	0.0	0.0	0.0	0.0	6.0	1.0	2.0	2.0	2.0	10.0	0.0	0.0	3.0	9.0	0.0	26.0	0.0	0.0	0.0	0.0	0.0	0.0	0.0	2.0	0.0	0.0	5.0	5.0	2.0	0.0	0.0	0.0	0.0	0.0	0.0	0.0	0.0	0.0	0.0	0.0	0.0	0.0
seq1081	0.0	0.0	0.0	0.0	0.0	0.0	0.0	0.0	0.0	0.0	0.0	45.0	15.0	14.0	13.0	7.0	43.0	4.0	10.0	53.0	52.0	10.0	114.0	5.0	0.0	0.0	0.0	2.0	10.0	0.0	0.0	0.0	3.0	0.0	2.0	131.0	0.0	0.0	0.0	0.0	0.0	0.0	0.0	0.0	0.0	0.0	0.0	0.0	1.0
seq21371	0.0	0.0	0.0	0.0	0.0	0.0	0.0	0.0	0.0	0.0	0.0	8.0	2.0	2.0	8.0	4.0	4.0	0.0	0.0	0.0	2.0	0.0	7.0	3.0	1.0	0.0	0.0	2.0	0.0	0.0	0.0	0.0	0.0	1.0	0.0	1.0	0.0	0.0	0.0	0.0	0.0	0.0	0.0	0.0	0.0	0.0	0.0	0.0	0.0
seq18076	5.0	0.0	0.0	0.0	0.0	0.0	6.0	0.0	0.0	0.0	0.0	0.0	0.0	0.0	0.0	0.0	0.0	1.0	0.0	0.0	1.0	0.0	0.0	0.0	0.0	0.0	0.0	0.0	0.0	0.0	0.0	0.0	0.0	0.0	0.0	2.0	0.0	0.0	0.0	0.0	4.0	0.0	0.0	0.0	0.0	0.0	0.0	0.0	0.0
seq140788	0.0	0.0	0.0	0.0	0.0	0.0	0.0	0.0	0.0	0.0	0.0	0.0	0.0	0.0	0.0	0.0	0.0	0.0	0.0	0.0	0.0	0.0	0.0	0.0	0.0	0.0	0.0	0.0	0.0	0.0	0.0	0.0	0.0	0.0	0.0	0.0	0.0	0.0	0.0	0.0	0.0	0.0	0.0	0.0	0.0	0.0	0.0	10.0	0.0
seq1042	0.0	1.0	64.0	0.0	1.0	0.0	0.0	0.0	0.0	18.0	0.0	132.0	20.0	35.0	83.0	97.0	95.0	15.0	98.0	78.0	47.0	6.0	53.0	17.0	41.0	27.0	213.0	10.0	46.0	11.0	10.0	8.0	5.0	7.0	94.0	68.0	0.0	0.0	34.0	2.0	45.0	12.0	60.0	0.0	70.0	12.0	2.0	6.0	72.0
seq51193	0.0	0.0	0.0	0.0	0.0	0.0	0.0	0.0	0.0	0.0	0.0	0.0	0.0	0.0	1.0	1.0	0.0	4.0	0.0	0.0	0.0	0.0	0.0	2.0	0.0	6.0	0.0	12.0	0.0	1.0	0.0	0.0	0.0	0.0	6.0	1.0	0.0	0.0	0.0	0.0	0.0	0.0	0.0	0.0	0.0	0.0	0.0	0.0	2.0
seq114944	0.0	0.0	0.0	0.0	0.0	0.0	0.0	0.0	0.0	0.0	0.0	0.0	0.0	0.0	0.0	0.0	0.0	0.0	0.0	0.0	0.0	0.0	0.0	0.0	0.0	0.0	0.0	0.0	0.0	0.0	0.0	0.0	0.0	0.0	0.0	0.0	0.0	0.0	0.0	0.0	0.0	0.0	0.0	0.0	0.0	0.0	0.0	0.0	0.0
seq18704	0.0	0.0	0.0	0.0	0.0	0.0	0.0	0.0	0.0	0.0	0.0	0.0	0.0	0.0	0.0	0.0	0.0	0.0	0.0	0.0	0.0	0.0	0.0	0.0	0.0	0.0	0.0	0.0	0.0	0.0	0.0	0.0	0.0	0.0	0.0	1.0	0.0	0.0	0.0	0.0	1.0	0.0	0.0	0.0	0.0	0.0	0.0	0.0	0.0
seq11837	0.0	0.0	0.0	0.0	0.0	0.0	0.0	0.0	0.0	0.0	0.0	3.0	2.0	6.0	22.0	4.0	10.0	0.0	12.0	4.0	2.0	0.0	3.0	4.0	1.0	0.0	0.0	5.0	3.0	0.0	0.0	0.0	0.0	0.0	0.0	1.0	0.0	3.0	0.0	0.0	0.0	0.0	0.0	0.0	0.0	0.0	0.0	0.0	0.0
seq33701	0.0	0.0	0.0	0.0	0.0	0.0	0.0	0.0	0.0	0.0	0.0	0.0	9.0	1.0	0.0	0.0	2.0	0.0	8.0	0.0	0.0	3.0	0.0	0.0	0.0	0.0	0.0	0.0	0.0	0.0	0.0	0.0	0.0	0.0	0.0	0.0	0.0	0.0	0.0	0.0	0.0	0.0	0.0	0.0	0.0	0.0	0.0	0.0	0.0
seq2363	0.0	0.0	0.0	0.0	0.0	0.0	0.0	0.0	0.0	0.0	0.0	38.0	6.0	14.0	28.0	4.0	21.0	6.0	23.0	138.0	14.0	13.0	9.0	0.0	0.0	2.0	0.0	0.0	0.0	0.0	0.0	0.0	0.0	0.0	0.0	3.0	0.0	0.0	0.0	0.0	0.0	0.0	0.0	0.0	0.0	0.0	0.0	0.0	0.0
seq34243	0.0	0.0	0.0	0.0	0.0	0.0	0.0	0.0	0.0	0.0	0.0	0.0	3.0	3.0	4.0	5.0	6.0	0.0	0.0	11.0	3.0	11.0	1.0	7.0	0.0	0.0	0.0	0.0	0.0	0.0	0.0	0.0	0.0	0.0	1.0	0.0	0.0	0.0	0.0	0.0	0.0	0.0	0.0	0.0	0.0	0.0	0.0	0.0	0.0
seq1996	0.0	0.0	11.0	0.0	0.0	0.0	0.0	0.0	0.0	3.0	0.0	2.0	2.0	4.0	0.0	0.0	2.0	0.0	0.0	9.0	1.0	0.0	0.0	0.0	0.0	0.0	0.0	2.0	0.0	0.0	0.0	0.0	0.0	0.0	6.0	3.0	0.0	0.0	0.0	0.0	0.0	0.0	0.0	0.0	0.0	0.0	0.0	0.0	0.0
seq1884	0.0	0.0	0.0	0.0	0.0	0.0	0.0	0.0	0.0	0.0	0.0	1.0	1.0	1.0	0.0	2.0	0.0	0.0	0.0	0.0	0.0	0.0	0.0	0.0	0.0	0.0	0.0	0.0	0.0	3.0	0.0	0.0	1.0	0.0	1.0	8.0	0.0	0.0	0.0	0.0	0.0	0.0	0.0	0.0	0.0	0.0	0.0	0.0	0.0
seq38362	1.0	0.0	0.0	0.0	0.0	0.0	0.0	0.0	0.0	0.0	0.0	5.0	7.0	0.0	0.0	1.0	2.0	0.0	13.0	5.0	4.0	0.0	1.0	11.0	0.0	0.0	0.0	0.0	3.0	0.0	1.0	0.0	0.0	0.0	2.0	6.0	0.0	0.0	0.0	0.0	0.0	0.0	0.0	0.0	0.0	0.0	0.0	0.0	0.0
seq1873	0.0	0.0	13.0	0.0	0.0	0.0	0.0	0.0	1.0	0.0	0.0	33.0	15.0	20.0	38.0	28.0	21.0	2.0	7.0	8.0	16.0	3.0	62.0	3.0	3.0	1.0	0.0	1.0	3.0	0.0	2.0	0.0	0.0	4.0	3.0	15.0	7.0	2.0	6.0	0.0	36.0	0.0	10.0	0.0	0.0	0.0	0.0	0.0	0.0
seq98118	0.0	0.0	0.0	0.0	0.0	0.0	0.0	0.0	0.0	0.0	0.0	1.0	0.0	0.0	0.0	0.0	0.0	0.0	1.0	0.0	0.0	0.0	0.0	0.0	0.0	0.0	0.0	0.0	0.0	0.0	0.0	0.0	2.0	0.0	0.0	1.0	0.0	0.0	0.0	0.0	0.0	0.0	0.0	0.0	0.0	0.0	0.0	0.0	2.0
seq37350	0.0	0.0	1.0	0.0	0.0	0.0	0.0	0.0	0.0	0.0	0.0	2.0	0.0	2.0	0.0	0.0	0.0	0.0	0.0	4.0	2.0	0.0	0.0	0.0	0.0	0.0	0.0	2.0	0.0	0.0	0.0	0.0	0.0	0.0	0.0	0.0	0.0	0.0	0.0	0.0	3.0	1.0	0.0	0.0	0.0	0.0	0.0	0.0	0.0
seq134465	0.0	0.0	0.0	0.0	0.0	0.0	0.0	0.0	0.0	0.0	0.0	0.0	0.0	0.0	0.0	0.0	0.0	0.0	0.0	0.0	0.0	0.0	0.0	0.0	0.0	0.0	0.0	0.0	0.0	0.0	0.0	0.0	0.0	0.0	0.0	0.0	0.0	0.0	0.0	3.0	0.0	0.0	0.0	4.0	4.0	0.0	0.0	0.0	2.0
seq6689	0.0	0.0	0.0	0.0	0.0	0.0	0.0	0.0	0.0	0.0	0.0	3.0	1.0	4.0	3.0	12.0	14.0	0.0	25.0	9.0	4.0	8.0	23.0	0.0	1.0	0.0	0.0	7.0	0.0	0.0	0.0	0.0	0.0	0.0	6.0	2.0	0.0	0.0	0.0	37.0	0.0	0.0	0.0	0.0	0.0	0.0	0.0	0.0	3.0
seq5731	0.0	0.0	0.0	0.0	0.0	0.0	0.0	0.0	0.0	0.0	0.0	6.0	0.0	1.0	1.0	0.0	7.0	1.0	0.0	5.0	5.0	0.0	0.0	0.0	0.0	0.0	40.0	0.0	0.0	0.0	0.0	0.0	0.0	0.0	0.0	0.0	0.0	0.0	0.0	21.0	39.0	2.0	0.0	0.0	0.0	0.0	0.0	0.0	0.0
seq709	0.0	0.0	0.0	0.0	0.0	0.0	0.0	0.0	0.0	0.0	0.0	12.0	28.0	35.0	51.0	23.0	43.0	1.0	38.0	18.0	58.0	15.0	81.0	1.0	2.0	11.0	0.0	1.0	4.0	4.0	0.0	0.0	1.0	2.0	1.0	7.0	12.0	0.0	0.0	0.0	0.0	0.0	0.0	0.0	0.0	0.0	1.0	0.0	0.0
seq26260	0.0	0.0	0.0	0.0	0.0	0.0	0.0	0.0	0.0	0.0	0.0	4.0	0.0	5.0	3.0	3.0	2.0	0.0	24.0	1.0	5.0	3.0	7.0	0.0	0.0	0.0	0.0	0.0	0.0	0.0	0.0	0.0	0.0	0.0	0.0	1.0	0.0	0.0	0.0	0.0	0.0	0.0	0.0	0.0	0.0	0.0	0.0	0.0	0.0
seq3398	0.0	0.0	21.0	0.0	0.0	0.0	0.0	3.0	1.0	4.0	0.0	0.0	0.0	0.0	0.0	0.0	0.0	0.0	0.0	0.0	0.0	0.0	0.0	0.0	0.0	0.0	0.0	0.0	0.0	0.0	0.0	1.0	0.0	0.0	0.0	0.0	0.0	0.0	0.0	0.0	0.0	0.0	0.0	0.0	0.0	0.0	0.0	0.0	0.0
seq314	0.0	1.0	0.0	0.0	0.0	0.0	0.0	0.0	0.0	0.0	0.0	106.0	5.0	24.0	40.0	50.0	32.0	6.0	66.0	47.0	16.0	17.0	9.0	47.0	8.0	11.0	38.0	29.0	31.0	8.0	11.0	0.0	3.0	13.0	53.0	94.0	0.0	10.0	0.0	0.0	17.0	0.0	4.0	0.0	9.0	0.0	3.0	0.0	4.0
seq726	0.0	0.0	573.0	2.0	2.0	0.0	1.0	0.0	0.0	8.0	0.0	0.0	4.0	3.0	4.0	20.0	2.0	2.0	8.0	9.0	6.0	0.0	5.0	0.0	2.0	0.0	0.0	0.0	0.0	0.0	0.0	1.0	0.0	0.0	0.0	9.0	8.0	15.0	0.0	0.0	0.0	0.0	0.0	0.0	10.0	0.0	0.0	0.0	15.0
seq30316	0.0	0.0	0.0	0.0	0.0	0.0	0.0	0.0	0.0	0.0	0.0	7.0	3.0	6.0	3.0	7.0	0.0	1.0	36.0	1.0	7.0	0.0	4.0	4.0	0.0	5.0	0.0	0.0	0.0	0.0	0.0	7.0	0.0	0.0	4.0	0.0	0.0	0.0	0.0	0.0	3.0	6.0	0.0	0.0	0.0	0.0	0.0	0.0	1.0
seq925	0.0	0.0	384.0	0.0	1.0	0.0	0.0	60.0	0.0	25.0	0.0	0.0	0.0	0.0	0.0	1.0	0.0	0.0	0.0	0.0	0.0	1.0	0.0	1.0	0.0	0.0	0.0	0.0	0.0	0.0	0.0	1.0	0.0	0.0	0.0	0.0	0.0	0.0	0.0	0.0	0.0	0.0	0.0	0.0	1.0	0.0	1.0	0.0	0.0
seq2315	190.0	0.0	9.0	0.0	1.0	0.0	0.0	0.0	0.0	0.0	0.0	0.0	0.0	0.0	0.0	0.0	0.0	0.0	0.0	0.0	0.0	0.0	0.0	0.0	1.0	0.0	0.0	0.0	1.0	0.0	0.0	5.0	0.0	0.0	6.0	3.0	0.0	0.0	0.0	0.0	0.0	4.0	0.0	0.0	0.0	0.0	0.0	0.0	0.0
seq909	2.0	0.0	0.0	0.0	0.0	0.0	0.0	0.0	0.0	0.0	0.0	37.0	7.0	7.0	10.0	16.0	14.0	2.0	0.0	18.0	27.0	3.0	26.0	50.0	10.0	4.0	132.0	19.0	20.0	8.0	8.0	0.0	1.0	6.0	6.0	148.0	0.0	1.0	0.0	0.0	0.0	0.0	2.0	0.0	0.0	0.0	0.0	0.0	2.0
seq5411	0.0	1.0	0.0	0.0	0.0	0.0	7.0	0.0	0.0	0.0	0.0	6.0	8.0	3.0	17.0	6.0	7.0	0.0	34.0	0.0	4.0	1.0	12.0	8.0	0.0	0.0	0.0	3.0	0.0	0.0	6.0	0.0	1.0	3.0	6.0	63.0	0.0	0.0	0.0	1.0	127.0	0.0	0.0	0.0	0.0	1.0	0.0	0.0	1.0
seq2992	0.0	0.0	0.0	0.0	0.0	0.0	0.0	0.0	0.0	0.0	0.0	7.0	0.0	5.0	14.0	2.0	5.0	7.0	0.0	7.0	1.0	1.0	0.0	19.0	4.0	1.0	0.0	3.0	0.0	8.0	0.0	0.0	1.0	0.0	13.0	4.0	0.0	0.0	0.0	0.0	0.0	0.0	0.0	0.0	0.0	0.0	0.0	0.0	0.0
seq21167	0.0	0.0	0.0	0.0	1.0	0.0	0.0	0.0	0.0	0.0	0.0	16.0	0.0	0.0	0.0	0.0	0.0	0.0	0.0	2.0	0.0	0.0	3.0	0.0	0.0	0.0	0.0	4.0	1.0	0.0	0.0	0.0	0.0	0.0	2.0	0.0	0.0	0.0	0.0	0.0	4.0	0.0	0.0	0.0	0.0	0.0	0.0	0.0	0.0
seq8220	0.0	0.0	58.0	0.0	0.0	0.0	0.0	0.0	0.0	8.0	0.0	46.0	8.0	5.0	11.0	17.0	7.0	1.0	40.0	2.0	15.0	6.0	13.0	9.0	5.0	1.0	0.0	1.0	2.0	0.0	0.0	1.0	0.0	3.0	8.0	8.0	0.0	0.0	0.0	14.0	0.0	0.0	16.0	0.0	10.0	0.0	1.0	1.0	2.0
seq2168	0.0	0.0	0.0	0.0	0.0	0.0	9.0	0.0	0.0	0.0	0.0	36.0	15.0	18.0	15.0	22.0	28.0	1.0	74.0	7.0	16.0	5.0	21.0	24.0	3.0	7.0	0.0	12.0	0.0	1.0	0.0	0.0	0.0	0.0	17.0	40.0	0.0	0.0	0.0	1.0	1.0	0.0	0.0	0.0	0.0	0.0	0.0	0.0	0.0
seq29150	0.0	0.0	0.0	0.0	0.0	0.0	0.0	0.0	0.0	0.0	0.0	8.0	5.0	5.0	5.0	7.0	6.0	6.0	0.0	15.0	2.0	5.0	0.0	5.0	1.0	0.0	0.0	1.0	0.0	1.0	5.0	0.0	0.0	0.0	11.0	11.0	0.0	0.0	0.0	0.0	0.0	0.0	0.0	0.0	0.0	0.0	0.0	1.0	1.0
seq11274	0.0	0.0	0.0	0.0	0.0	0.0	0.0	0.0	0.0	0.0	0.0	0.0	0.0	0.0	0.0	0.0	0.0	0.0	0.0	0.0	0.0	0.0	0.0	0.0	0.0	0.0	0.0	0.0	0.0	0.0	0.0	0.0	0.0	0.0	0.0	0.0	0.0	20.0	0.0	0.0	10.0	0.0	0.0	0.0	0.0	0.0	0.0	1.0	0.0
seq77949	0.0	0.0	0.0	0.0	0.0	0.0	0.0	0.0	0.0	0.0	0.0	0.0	0.0	0.0	0.0	0.0	0.0	0.0	0.0	0.0	0.0	0.0	0.0	0.0	0.0	0.0	0.0	0.0	0.0	0.0	0.0	0.0	0.0	0.0	0.0	0.0	0.0	0.0	17.0	0.0	0.0	0.0	0.0	2.0	0.0	0.0	0.0	0.0	0.0
seq4452	0.0	9.0	58.0	0.0	0.0	0.0	0.0	0.0	0.0	0.0	0.0	0.0	0.0	2.0	1.0	0.0	0.0	0.0	0.0	1.0	1.0	0.0	0.0	0.0	0.0	0.0	0.0	0.0	0.0	0.0	0.0	0.0	0.0	0.0	0.0	2.0	0.0	0.0	0.0	0.0	0.0	0.0	0.0	0.0	0.0	0.0	0.0	0.0	0.0
seq14968	0.0	4.0	0.0	0.0	0.0	0.0	0.0	5.0	0.0	1.0	0.0	5.0	0.0	0.0	0.0	2.0	0.0	1.0	2.0	1.0	0.0	3.0	0.0	0.0	0.0	0.0	0.0	0.0	2.0	0.0	1.0	0.0	0.0	0.0	1.0	2.0	0.0	0.0	0.0	0.0	0.0	0.0	0.0	0.0	0.0	0.0	0.0	1.0	0.0
seq5491	0.0	0.0	0.0	0.0	0.0	0.0	0.0	0.0	0.0	0.0	0.0	2.0	2.0	4.0	1.0	8.0	3.0	1.0	0.0	6.0	5.0	0.0	0.0	1.0	0.0	0.0	0.0	0.0	0.0	0.0	0.0	2.0	1.0	0.0	5.0	3.0	9.0	0.0	0.0	0.0	8.0	0.0	7.0	0.0	0.0	0.0	0.0	2.0	51.0
seq6326	0.0	0.0	1.0	0.0	0.0	0.0	0.0	0.0	0.0	0.0	0.0	1.0	0.0	0.0	0.0	0.0	0.0	0.0	0.0	0.0	4.0	0.0	2.0	0.0	0.0	0.0	0.0	0.0	0.0	0.0	0.0	0.0	0.0	0.0	0.0	0.0	0.0	0.0	0.0	0.0	0.0	0.0	0.0	0.0	0.0	0.0	0.0	0.0	0.0
seq203	0.0	0.0	0.0	0.0	0.0	0.0	0.0	0.0	0.0	0.0	0.0	8.0	5.0	18.0	3.0	22.0	9.0	2.0	65.0	1.0	11.0	18.0	23.0	0.0	0.0	2.0	0.0	0.0	0.0	1.0	0.0	0.0	0.0	0.0	1.0	0.0	0.0	0.0	0.0	0.0	0.0	0.0	0.0	0.0	0.0	0.0	0.0	0.0	0.0
seq1051	0.0	0.0	72.0	0.0	2.0	0.0	1.0	0.0	0.0	7.0	0.0	165.0	59.0	82.0	113.0	180.0	106.0	13.0	296.0	370.0	102.0	51.0	200.0	35.0	7.0	2.0	0.0	6.0	2.0	3.0	3.0	0.0	4.0	3.0	54.0	298.0	0.0	12.0	0.0	5.0	35.0	4.0	9.0	2.0	1.0	0.0	2.0	2.0	19.0
seq38533	0.0	1.0	0.0	0.0	1.0	0.0	0.0	5.0	0.0	1.0	0.0	1.0	0.0	2.0	1.0	2.0	1.0	3.0	1.0	1.0	2.0	0.0	0.0	0.0	0.0	0.0	0.0	0.0	0.0	5.0	0.0	0.0	2.0	0.0	1.0	13.0	0.0	0.0	1.0	0.0	0.0	0.0	0.0	0.0	0.0	0.0	0.0	0.0	0.0
seq35963	0.0	0.0	0.0	1.0	0.0	0.0	0.0	0.0	0.0	0.0	0.0	6.0	0.0	1.0	0.0	1.0	0.0	0.0	2.0	0.0	4.0	1.0	1.0	0.0	0.0	0.0	0.0	1.0	0.0	1.0	0.0	0.0	0.0	0.0	0.0	15.0	0.0	0.0	0.0	0.0	0.0	0.0	0.0	0.0	0.0	0.0	0.0	0.0	0.0
seq534	1.0	0.0	4.0	0.0	0.0	0.0	0.0	9.0	1.0	1.0	1.0	1.0	0.0	0.0	0.0	0.0	0.0	0.0	0.0	0.0	0.0	0.0	0.0	0.0	0.0	0.0	0.0	0.0	0.0	0.0	0.0	0.0	0.0	0.0	1.0	0.0	0.0	0.0	0.0	1.0	0.0	0.0	0.0	0.0	1.0	0.0	0.0	0.0	0.0
seq9289	0.0	0.0	0.0	0.0	0.0	0.0	0.0	0.0	0.0	2.0	0.0	1.0	0.0	0.0	1.0	0.0	0.0	0.0	0.0	0.0	0.0	0.0	0.0	0.0	0.0	0.0	0.0	2.0	0.0	0.0	0.0	0.0	0.0	0.0	2.0	0.0	0.0	0.0	0.0	0.0	0.0	0.0	0.0	0.0	0.0	0.0	0.0	0.0	21.0
seq4290	0.0	0.0	0.0	0.0	0.0	0.0	3.0	0.0	1.0	9.0	0.0	21.0	8.0	24.0	41.0	46.0	32.0	3.0	48.0	49.0	35.0	17.0	37.0	0.0	1.0	1.0	0.0	0.0	3.0	0.0	0.0	0.0	1.0	2.0	0.0	6.0	0.0	0.0	0.0	0.0	1.0	0.0	0.0	0.0	0.0	0.0	0.0	2.0	2.0
seq61893	0.0	0.0	0.0	0.0	0.0	0.0	0.0	0.0	0.0	1.0	0.0	0.0	0.0	0.0	1.0	0.0	8.0	0.0	0.0	0.0	0.0	0.0	0.0	0.0	0.0	0.0	0.0	0.0	0.0	0.0	0.0	0.0	0.0	0.0	0.0	0.0	0.0	0.0	0.0	0.0	0.0	0.0	0.0	0.0	0.0	0.0	0.0	0.0	0.0
seq32841	0.0	0.0	0.0	0.0	0.0	0.0	0.0	0.0	0.0	0.0	0.0	0.0	0.0	0.0	0.0	0.0	0.0	0.0	1.0	0.0	0.0	0.0	0.0	0.0	0.0	0.0	0.0	0.0	0.0	0.0	0.0	0.0	0.0	0.0	0.0	0.0	0.0	0.0	0.0	0.0	0.0	0.0	0.0	0.0	0.0	0.0	0.0	0.0	0.0
seq35920	0.0	0.0	0.0	0.0	0.0	0.0	0.0	0.0	0.0	0.0	0.0	2.0	0.0	0.0	0.0	1.0	1.0	0.0	0.0	0.0	0.0	0.0	1.0	0.0	0.0	0.0	0.0	0.0	0.0	1.0	0.0	0.0	0.0	0.0	2.0	0.0	0.0	1.0	0.0	0.0	2.0	0.0	0.0	0.0	0.0	0.0	0.0	0.0	0.0
seq148409	0.0	0.0	0.0	0.0	0.0	0.0	0.0	0.0	0.0	0.0	0.0	0.0	0.0	1.0	0.0	0.0	0.0	0.0	0.0	0.0	0.0	0.0	0.0	0.0	0.0	0.0	0.0	0.0	0.0	0.0	0.0	0.0	0.0	0.0	0.0	0.0	0.0	0.0	0.0	0.0	1.0	0.0	0.0	0.0	0.0	0.0	2.0	0.0	2.0
seq4156	0.0	2.0	0.0	0.0	1.0	0.0	0.0	0.0	0.0	1.0	0.0	0.0	0.0	1.0	0.0	0.0	0.0	0.0	0.0	0.0	0.0	0.0	0.0	0.0	0.0	0.0	0.0	0.0	0.0	0.0	0.0	1.0	0.0	0.0	0.0	0.0	0.0	0.0	0.0	0.0	0.0	0.0	0.0	0.0	0.0	0.0	0.0	0.0	0.0
seq6388	0.0	23.0	223.0	0.0	4.0	1.0	1.0	33.0	0.0	16.0	1.0	0.0	0.0	0.0	1.0	0.0	0.0	0.0	0.0	0.0	0.0	0.0	0.0	0.0	0.0	0.0	0.0	0.0	0.0	0.0	0.0	0.0	0.0	0.0	0.0	0.0	0.0	0.0	0.0	0.0	0.0	0.0	0.0	0.0	0.0	0.0	0.0	0.0	0.0
seq11155	0.0	0.0	0.0	0.0	1.0	0.0	0.0	0.0	0.0	0.0	0.0	5.0	0.0	0.0	0.0	1.0	0.0	0.0	0.0	1.0	3.0	0.0	0.0	0.0	11.0	8.0	0.0	6.0	3.0	2.0	0.0	0.0	2.0	0.0	4.0	3.0	0.0	0.0	9.0	0.0	0.0	0.0	0.0	0.0	0.0	0.0	0.0	1.0	6.0
seq1020	0.0	0.0	0.0	1.0	0.0	0.0	0.0	0.0	0.0	0.0	0.0	11.0	18.0	38.0	21.0	42.0	21.0	2.0	46.0	12.0	34.0	10.0	90.0	0.0	2.0	0.0	0.0	0.0	1.0	1.0	1.0	4.0	0.0	0.0	0.0	27.0	0.0	0.0	0.0	0.0	0.0	0.0	0.0	0.0	0.0	0.0	0.0	0.0	0.0
seq1247	0.0	0.0	49.0	0.0	0.0	0.0	0.0	0.0	0.0	0.0	0.0	1.0	0.0	1.0	0.0	1.0	1.0	0.0	10.0	0.0	6.0	0.0	0.0	0.0	0.0	0.0	0.0	3.0	3.0	1.0	0.0	6.0	0.0	0.0	1.0	5.0	0.0	0.0	0.0	8.0	562.0	10.0	0.0	0.0	0.0	0.0	0.0	0.0	1.0
seq17806	0.0	0.0	0.0	0.0	0.0	0.0	0.0	0.0	0.0	0.0	0.0	1.0	1.0	1.0	0.0	0.0	7.0	0.0	4.0	3.0	4.0	0.0	51.0	0.0	0.0	0.0	0.0	0.0	0.0	0.0	0.0	0.0	0.0	0.0	0.0	0.0	0.0	0.0	0.0	0.0	0.0	0.0	0.0	0.0	0.0	0.0	0.0	0.0	0.0
seq35630	0.0	0.0	0.0	0.0	0.0	0.0	0.0	0.0	0.0	0.0	0.0	1.0	0.0	1.0	0.0	0.0	0.0	0.0	0.0	0.0	0.0	0.0	0.0	0.0	0.0	0.0	0.0	0.0	0.0	0.0	0.0	0.0	0.0	0.0	0.0	0.0	0.0	0.0	0.0	0.0	0.0	0.0	0.0	0.0	0.0	0.0	0.0	0.0	0.0
seq227	0.0	0.0	55.0	0.0	1.0	1.0	10.0	0.0	2.0	72.0	1.0	70.0	48.0	108.0	129.0	195.0	135.0	3.0	467.0	56.0	56.0	26.0	134.0	133.0	22.0	12.0	32.0	24.0	30.0	4.0	4.0	44.0	7.0	5.0	85.0	223.0	0.0	29.0	9.0	0.0	569.0	101.0	32.0	0.0	0.0	0.0	0.0	0.0	10.0
seq85095	0.0	0.0	0.0	0.0	0.0	0.0	0.0	0.0	0.0	0.0	0.0	0.0	0.0	0.0	0.0	0.0	0.0	0.0	0.0	0.0	0.0	0.0	0.0	0.0	0.0	0.0	0.0	0.0	0.0	0.0	0.0	0.0	0.0	0.0	0.0	0.0	0.0	0.0	0.0	0.0	0.0	0.0	0.0	0.0	0.0	0.0	0.0	0.0	0.0
seq24	5281.0	883.0	812.0	339.0	378.0	1740.0	66.0	7.0	38.0	212.0	2807.0	5.0	223.0	1560.0	225.0	382.0	488.0	49.0	685.0	53.0	85.0	200.0	537.0	510.0	671.0	5573.0	86.0	343.0	1836.0	3316.0	1081.0	1028.0	1175.0	162.0	5.0	60.0	34.0	28.0	1.0	32.0	15.0	22.0	2654.0	39.0	58.0	24.0	759.0	1.0	4.0
seq2421	32.0	15.0	6.0	11.0	7.0	10.0	4.0	1.0	3.0	5.0	32.0	0.0	13.0	30.0	5.0	15.0	7.0	0.0	5.0	1.0	1.0	9.0	10.0	10.0	6.0	74.0	0.0	11.0	32.0	49.0	15.0	9.0	16.0	1.0	0.0	5.0	1.0	1.0	0.0	1.0	0.0	1.0	10.0	3.0	1.0	0.0	12.0	0.0	1.0
seq1758	316.0	43.0	62.0	1.0	8.0	2.0	3.0	0.0	7.0	0.0	18.0	1.0	42.0	13.0	4.0	6.0	13.0	0.0	0.0	3.0	5.0	8.0	9.0	9.0	93.0	74.0	0.0	4.0	86.0	11.0	30.0	2.0	45.0	0.0	0.0	2.0	0.0	0.0	0.0	0.0	0.0	0.0	0.0	0.0	1.0	0.0	1.0	0.0	1.0
seq50681	0.0	0.0	0.0	0.0	0.0	0.0	0.0	0.0	0.0	4.0	0.0	0.0	0.0	0.0	0.0	0.0	0.0	0.0	0.0	0.0	0.0	0.0	0.0	0.0	0.0	0.0	0.0	0.0	0.0	0.0	0.0	0.0	0.0	0.0	0.0	0.0	0.0	0.0	0.0	0.0	0.0	0.0	0.0	0.0	0.0	0.0	0.0	5.0	2.0
seq79805	0.0	0.0	0.0	0.0	0.0	0.0	0.0	0.0	0.0	0.0	0.0	0.0	0.0	0.0	0.0	0.0	0.0	0.0	0.0	0.0	0.0	0.0	0.0	0.0	0.0	0.0	0.0	0.0	0.0	0.0	0.0	0.0	0.0	0.0	0.0	0.0	0.0	0.0	0.0	0.0	0.0	0.0	0.0	0.0	0.0	0.0	0.0	0.0	0.0
seq104679	0.0	0.0	0.0	0.0	0.0	1.0	0.0	0.0	0.0	0.0	0.0	0.0	0.0	0.0	0.0	0.0	0.0	0.0	0.0	0.0	0.0	0.0	0.0	0.0	0.0	0.0	0.0	0.0	0.0	0.0	0.0	0.0	0.0	0.0	0.0	0.0	0.0	0.0	0.0	0.0	0.0	0.0	0.0	0.0	0.0	0.0	0.0	0.0	0.0
seq2134	160.0	288.0	23.0	15.0	263.0	241.0	8.0	0.0	2.0	7.0	899.0	1.0	1.0	5.0	1.0	4.0	0.0	1.0	15.0	1.0	1.0	3.0	11.0	0.0	279.0	254.0	0.0	18.0	152.0	6.0	3.0	4.0	210.0	0.0	0.0	1.0	1.0	0.0	0.0	0.0	0.0	0.0	0.0	1.0	0.0	0.0	0.0	0.0	1.0
seq78194	0.0	0.0	0.0	0.0	0.0	0.0	0.0	0.0	0.0	0.0	0.0	0.0	0.0	0.0	4.0	0.0	0.0	0.0	0.0	0.0	0.0	0.0	0.0	0.0	0.0	0.0	0.0	0.0	0.0	0.0	0.0	0.0	0.0	0.0	0.0	0.0	0.0	0.0	0.0	0.0	0.0	0.0	0.0	0.0	0.0	0.0	0.0	0.0	0.0
seq9932	0.0	0.0	0.0	0.0	0.0	0.0	0.0	0.0	0.0	0.0	0.0	0.0	0.0	0.0	0.0	0.0	0.0	0.0	0.0	0.0	0.0	0.0	0.0	3.0	1.0	0.0	0.0	0.0	0.0	0.0	0.0	0.0	0.0	0.0	1.0	2.0	0.0	0.0	0.0	0.0	0.0	0.0	0.0	0.0	0.0	0.0	0.0	0.0	0.0
seq25293	0.0	0.0	0.0	0.0	0.0	0.0	0.0	0.0	0.0	0.0	0.0	1.0	5.0	27.0	18.0	0.0	1.0	0.0	0.0	0.0	3.0	0.0	16.0	0.0	2.0	0.0	0.0	0.0	1.0	1.0	0.0	0.0	0.0	0.0	0.0	1.0	0.0	0.0	0.0	0.0	0.0	0.0	0.0	0.0	0.0	0.0	0.0	0.0	0.0
seq3369	0.0	0.0	41.0	0.0	0.0	0.0	0.0	9.0	0.0	11.0	0.0	0.0	0.0	0.0	0.0	0.0	0.0	0.0	0.0	0.0	0.0	0.0	0.0	0.0	0.0	0.0	0.0	0.0	0.0	0.0	0.0	0.0	0.0	0.0	0.0	0.0	0.0	0.0	0.0	0.0	0.0	0.0	0.0	0.0	0.0	0.0	0.0	0.0	0.0
seq4710	0.0	0.0	273.0	0.0	0.0	0.0	1.0	3.0	0.0	18.0	0.0	0.0	0.0	1.0	0.0	1.0	0.0	0.0	0.0	0.0	0.0	0.0	0.0	0.0	0.0	0.0	0.0	0.0	0.0	0.0	0.0	1.0	0.0	0.0	0.0	0.0	0.0	0.0	0.0	0.0	0.0	0.0	0.0	0.0	0.0	0.0	0.0	0.0	0.0
seq3596	8.0	0.0	0.0	0.0	0.0	0.0	1.0	0.0	0.0	4.0	3.0	2.0	0.0	2.0	2.0	0.0	0.0	1.0	0.0	6.0	4.0	1.0	0.0	4.0	0.0	0.0	0.0	0.0	1.0	2.0	1.0	0.0	1.0	0.0	0.0	1.0	0.0	0.0	0.0	0.0	14.0	0.0	8.0	0.0	9.0	0.0	1.0	3.0	12.0
seq51139	0.0	0.0	0.0	0.0	0.0	0.0	0.0	0.0	0.0	0.0	0.0	1.0	0.0	0.0	0.0	0.0	3.0	0.0	0.0	0.0	0.0	0.0	0.0	0.0	0.0	0.0	0.0	0.0	0.0	0.0	0.0	0.0	0.0	0.0	1.0	0.0	0.0	0.0	0.0	0.0	0.0	0.0	0.0	0.0	0.0	0.0	0.0	0.0	0.0
seq12472	3.0	0.0	0.0	0.0	0.0	0.0	1.0	0.0	0.0	1.0	2.0	0.0	0.0	1.0	0.0	0.0	0.0	1.0	0.0	1.0	2.0	2.0	0.0	1.0	0.0	5.0	0.0	0.0	1.0	3.0	2.0	0.0	1.0	0.0	0.0	3.0	2.0	0.0	0.0	1.0	0.0	0.0	53.0	0.0	2.0	1.0	23.0	0.0	0.0
seq3160	1.0	0.0	1.0	0.0	1.0	0.0	0.0	0.0	0.0	0.0	1.0	0.0	0.0	1.0	0.0	0.0	0.0	0.0	0.0	0.0	0.0	0.0	0.0	0.0	0.0	6.0	0.0	0.0	0.0	3.0	1.0	0.0	0.0	0.0	0.0	0.0	0.0	0.0	0.0	0.0	0.0	0.0	0.0	0.0	0.0	0.0	1.0	0.0	1.0
seq83585	0.0	0.0	0.0	0.0	0.0	0.0	0.0	0.0	0.0	0.0	0.0	0.0	0.0	0.0	1.0	0.0	0.0	2.0	0.0	0.0	0.0	0.0	0.0	0.0	0.0	0.0	0.0	0.0	2.0	0.0	0.0	0.0	0.0	0.0	0.0	0.0	0.0	0.0	0.0	0.0	0.0	0.0	0.0	0.0	0.0	0.0	0.0	0.0	0.0
seq50767	0.0	0.0	0.0	0.0	0.0	0.0	0.0	20.0	0.0	2.0	0.0	0.0	0.0	0.0	0.0	0.0	0.0	0.0	0.0	0.0	0.0	0.0	0.0	0.0	0.0	0.0	0.0	0.0	0.0	0.0	0.0	0.0	0.0	0.0	0.0	0.0	0.0	0.0	0.0	0.0	0.0	0.0	0.0	0.0	0.0	0.0	0.0	0.0	0.0
seq430	13.0	5.0	0.0	1.0	5.0	3.0	0.0	0.0	0.0	0.0	78.0	0.0	3.0	5.0	0.0	2.0	2.0	0.0	0.0	0.0	0.0	0.0	0.0	0.0	16.0	49.0	0.0	1.0	144.0	47.0	68.0	4.0	88.0	1.0	0.0	0.0	0.0	0.0	0.0	0.0	0.0	0.0	0.0	0.0	0.0	0.0	0.0	0.0	0.0
seq26269	1.0	0.0	0.0	0.0	0.0	0.0	0.0	0.0	0.0	0.0	1.0	0.0	0.0	1.0	3.0	0.0	0.0	1.0	0.0	0.0	0.0	0.0	0.0	0.0	0.0	0.0	1.0	0.0	3.0	0.0	0.0	2.0	0.0	0.0	0.0	0.0	0.0	0.0	0.0	0.0	0.0	0.0	1.0	0.0	0.0	0.0	0.0	0.0	0.0
seq7664	7.0	0.0	0.0	1.0	0.0	0.0	0.0	0.0	0.0	0.0	6.0	0.0	1.0	9.0	0.0	0.0	0.0	0.0	1.0	1.0	0.0	0.0	0.0	0.0	9.0	37.0	0.0	1.0	106.0	44.0	46.0	6.0	61.0	0.0	0.0	0.0	0.0	0.0	0.0	0.0	0.0	0.0	0.0	0.0	0.0	0.0	0.0	0.0	0.0
seq42699	0.0	0.0	0.0	0.0	0.0	0.0	0.0	0.0	0.0	0.0	0.0	0.0	0.0	0.0	0.0	0.0	0.0	1.0	0.0	0.0	0.0	0.0	0.0	0.0	0.0	1.0	0.0	0.0	0.0	0.0	0.0	0.0	0.0	0.0	0.0	0.0	0.0	0.0	0.0	0.0	0.0	0.0	0.0	0.0	0.0	0.0	0.0	0.0	0.0
seq108867	0.0	0.0	0.0	0.0	0.0	0.0	0.0	0.0	0.0	0.0	0.0	1.0	0.0	1.0	0.0	0.0	0.0	0.0	0.0	0.0	0.0	0.0	0.0	0.0	0.0	0.0	0.0	0.0	0.0	1.0	0.0	0.0	0.0	0.0	0.0	0.0	0.0	0.0	0.0	0.0	0.0	0.0	0.0	0.0	0.0	0.0	0.0	2.0	0.0
seq2371	0.0	0.0	35.0	0.0	0.0	0.0	0.0	2.0	0.0	1.0	0.0	0.0	0.0	0.0	0.0	0.0	1.0	0.0	0.0	0.0	0.0	0.0	0.0	0.0	0.0	0.0	0.0	0.0	0.0	0.0	0.0	1.0	0.0	0.0	0.0	0.0	0.0	0.0	0.0	0.0	0.0	0.0	0.0	0.0	0.0	0.0	0.0	0.0	0.0
seq27586	0.0	0.0	28.0	0.0	0.0	0.0	0.0	0.0	0.0	1.0	0.0	0.0	0.0	1.0	1.0	0.0	0.0	0.0	0.0	0.0	0.0	0.0	0.0	0.0	0.0	0.0	0.0	0.0	0.0	0.0	0.0	0.0	0.0	0.0	0.0	0.0	0.0	0.0	0.0	0.0	0.0	0.0	0.0	0.0	0.0	0.0	0.0	0.0	0.0
seq681	2.0	1.0	0.0	7.0	10.0	0.0	10.0	0.0	0.0	5.0	19.0	2.0	20.0	23.0	6.0	15.0	17.0	0.0	9.0	2.0	3.0	6.0	15.0	0.0	61.0	175.0	1.0	22.0	1028.0	283.0	323.0	128.0	756.0	19.0	0.0	1.0	0.0	0.0	0.0	3.0	1.0	0.0	6.0	0.0	0.0	0.0	0.0	0.0	0.0
seq26695	0.0	0.0	0.0	0.0	0.0	0.0	0.0	0.0	0.0	0.0	3.0	0.0	1.0	3.0	0.0	3.0	0.0	1.0	0.0	0.0	0.0	0.0	1.0	0.0	2.0	6.0	0.0	3.0	2.0	8.0	4.0	2.0	3.0	1.0	0.0	0.0	0.0	0.0	0.0	0.0	0.0	0.0	2.0	0.0	0.0	0.0	1.0	0.0	0.0
seq6755	57.0	12.0	0.0	1.0	6.0	67.0	0.0	0.0	0.0	1.0	21.0	0.0	0.0	0.0	0.0	0.0	0.0	0.0	0.0	0.0	0.0	0.0	0.0	0.0	2.0	2.0	0.0	1.0	0.0	0.0	0.0	0.0	0.0	0.0	0.0	1.0	0.0	0.0	0.0	0.0	0.0	0.0	0.0	0.0	0.0	0.0	0.0	0.0	0.0
seq13093	0.0	0.0	0.0	0.0	0.0	0.0	0.0	0.0	0.0	0.0	0.0	0.0	0.0	0.0	0.0	0.0	0.0	0.0	0.0	0.0	0.0	0.0	0.0	0.0	0.0	0.0	0.0	0.0	0.0	0.0	0.0	0.0	0.0	0.0	0.0	0.0	0.0	0.0	0.0	0.0	0.0	0.0	0.0	0.0	0.0	0.0	0.0	0.0	0.0
seq3064	23.0	0.0	6.0	0.0	1.0	2.0	1.0	0.0	0.0	3.0	9.0	0.0	3.0	4.0	2.0	5.0	1.0	1.0	3.0	0.0	1.0	0.0	0.0	1.0	0.0	6.0	0.0	5.0	10.0	8.0	4.0	3.0	4.0	0.0	0.0	0.0	1.0	0.0	0.0	0.0	0.0	0.0	5.0	0.0	0.0	0.0	9.0	0.0	0.0
seq25972	0.0	0.0	9.0	0.0	0.0	0.0	0.0	0.0	0.0	0.0	0.0	0.0	0.0	0.0	3.0	0.0	0.0	0.0	0.0	2.0	1.0	0.0	0.0	3.0	0.0	3.0	0.0	0.0	0.0	0.0	0.0	0.0	0.0	0.0	1.0	1.0	0.0	0.0	0.0	0.0	0.0	0.0	0.0	0.0	0.0	0.0	0.0	22.0	0.0
seq13777	11.0	1.0	3.0	1.0	3.0	11.0	1.0	0.0	2.0	2.0	6.0	0.0	3.0	15.0	2.0	5.0	3.0	1.0	6.0	3.0	7.0	0.0	4.0	2.0	3.0	21.0	0.0	0.0	10.0	6.0	6.0	3.0	1.0	3.0	0.0	0.0	0.0	5.0	0.0	1.0	1.0	0.0	5.0	1.0	0.0	0.0	1.0	1.0	3.0
seq44101	0.0	0.0	8.0	0.0	0.0	0.0	0.0	0.0	0.0	0.0	0.0	0.0	0.0	0.0	4.0	0.0	0.0	0.0	0.0	0.0	0.0	0.0	0.0	0.0	0.0	0.0	0.0	0.0	0.0	0.0	0.0	0.0	0.0	0.0	0.0	0.0	0.0	0.0	0.0	0.0	0.0	0.0	0.0	0.0	0.0	0.0	0.0	4.0	0.0
seq12563	0.0	0.0	0.0	0.0	0.0	0.0	0.0	0.0	0.0	0.0	0.0	0.0	0.0	1.0	0.0	10.0	7.0	0.0	0.0	0.0	2.0	1.0	6.0	2.0	0.0	0.0	0.0	0.0	1.0	0.0	0.0	0.0	0.0	0.0	0.0	1.0	0.0	4.0	0.0	0.0	0.0	0.0	0.0	0.0	0.0	0.0	0.0	0.0	0.0
seq29388	0.0	0.0	0.0	0.0	0.0	0.0	0.0	0.0	0.0	0.0	0.0	1.0	0.0	0.0	0.0	0.0	0.0	3.0	0.0	0.0	0.0	0.0	0.0	0.0	0.0	0.0	0.0	0.0	0.0	0.0	0.0	0.0	0.0	0.0	0.0	0.0	0.0	0.0	0.0	0.0	0.0	0.0	0.0	0.0	0.0	0.0	0.0	0.0	0.0
seq13229	0.0	0.0	35.0	0.0	1.0	0.0	1.0	0.0	0.0	0.0	0.0	2.0	0.0	0.0	1.0	10.0	5.0	0.0	19.0	0.0	0.0	1.0	2.0	3.0	0.0	0.0	0.0	1.0	0.0	0.0	0.0	0.0	0.0	0.0	0.0	1.0	0.0	0.0	0.0	0.0	0.0	0.0	0.0	0.0	0.0	0.0	0.0	0.0	0.0
seq41961	0.0	0.0	0.0	0.0	0.0	0.0	0.0	0.0	0.0	0.0	0.0	0.0	0.0	0.0	0.0	0.0	0.0	0.0	0.0	0.0	0.0	0.0	0.0	0.0	0.0	0.0	0.0	0.0	0.0	0.0	0.0	0.0	0.0	0.0	2.0	0.0	0.0	0.0	0.0	0.0	0.0	0.0	0.0	0.0	0.0	0.0	0.0	0.0	1.0
seq39439	0.0	0.0	0.0	0.0	0.0	0.0	0.0	0.0	0.0	2.0	0.0	0.0	0.0	0.0	0.0	0.0	0.0	0.0	0.0	0.0	0.0	0.0	0.0	0.0	0.0	0.0	0.0	0.0	0.0	0.0	0.0	0.0	0.0	0.0	0.0	0.0	0.0	0.0	0.0	0.0	0.0	0.0	0.0	0.0	0.0	0.0	0.0	2.0	2.0
seq53341	0.0	0.0	10.0	0.0	0.0	0.0	0.0	5.0	0.0	2.0	0.0	0.0	0.0	0.0	0.0	0.0	0.0	0.0	0.0	2.0	0.0	0.0	0.0	0.0	0.0	0.0	0.0	0.0	0.0	0.0	0.0	0.0	0.0	0.0	0.0	0.0	0.0	0.0	0.0	0.0	0.0	0.0	0.0	0.0	0.0	0.0	0.0	0.0	2.0
seq80596	0.0	0.0	0.0	0.0	0.0	0.0	0.0	0.0	0.0	0.0	0.0	0.0	2.0	0.0	0.0	0.0	0.0	4.0	0.0	0.0	1.0	0.0	0.0	0.0	0.0	0.0	0.0	0.0	0.0	0.0	0.0	0.0	0.0	0.0	1.0	0.0	0.0	0.0	0.0	0.0	3.0	0.0	0.0	0.0	0.0	0.0	0.0	0.0	1.0
seq11355	9.0	0.0	0.0	0.0	0.0	0.0	0.0	1.0	0.0	0.0	0.0	0.0	2.0	2.0	0.0	0.0	0.0	2.0	0.0	3.0	1.0	0.0	0.0	0.0	19.0	3.0	0.0	4.0	10.0	1.0	0.0	0.0	1.0	0.0	1.0	0.0	0.0	0.0	0.0	0.0	0.0	0.0	0.0	0.0	0.0	0.0	0.0	0.0	0.0
seq9361	0.0	0.0	0.0	0.0	0.0	0.0	0.0	0.0	0.0	0.0	0.0	0.0	0.0	0.0	0.0	0.0	2.0	0.0	0.0	1.0	0.0	0.0	0.0	0.0	2.0	18.0	0.0	0.0	0.0	3.0	0.0	4.0	3.0	0.0	0.0	0.0	0.0	0.0	2.0	0.0	0.0	0.0	0.0	0.0	1.0	0.0	0.0	0.0	0.0
seq52327	0.0	0.0	0.0	0.0	0.0	0.0	0.0	0.0	0.0	0.0	0.0	0.0	2.0	6.0	0.0	0.0	0.0	0.0	0.0	0.0	0.0	0.0	0.0	0.0	0.0	0.0	0.0	0.0	0.0	0.0	0.0	0.0	0.0	0.0	0.0	0.0	0.0	0.0	0.0	0.0	0.0	0.0	0.0	0.0	0.0	0.0	0.0	0.0	0.0
seq12655	0.0	0.0	0.0	0.0	0.0	0.0	0.0	0.0	0.0	4.0	0.0	1.0	0.0	1.0	0.0	0.0	0.0	0.0	8.0	2.0	4.0	0.0	0.0	0.0	0.0	0.0	0.0	0.0	5.0	0.0	0.0	0.0	0.0	0.0	1.0	2.0	0.0	0.0	0.0	0.0	13.0	0.0	0.0	0.0	4.0	0.0	0.0	1.0	9.0
seq26415	0.0	0.0	0.0	0.0	0.0	0.0	0.0	0.0	0.0	0.0	0.0	1.0	1.0	1.0	0.0	0.0	1.0	1.0	4.0	1.0	7.0	0.0	0.0	0.0	0.0	0.0	0.0	0.0	0.0	0.0	0.0	0.0	0.0	0.0	0.0	0.0	0.0	8.0	15.0	0.0	4.0	0.0	0.0	0.0	0.0	0.0	0.0	14.0	7.0
seq2037	0.0	0.0	0.0	0.0	0.0	0.0	0.0	0.0	0.0	0.0	0.0	20.0	7.0	8.0	19.0	13.0	50.0	4.0	23.0	58.0	104.0	3.0	44.0	9.0	0.0	0.0	0.0	3.0	5.0	1.0	0.0	7.0	3.0	2.0	15.0	26.0	0.0	0.0	0.0	0.0	0.0	9.0	0.0	0.0	1.0	0.0	0.0	4.0	3.0
seq6522	0.0	0.0	0.0	0.0	0.0	0.0	0.0	0.0	0.0	1.0	0.0	0.0	0.0	0.0	0.0	0.0	0.0	0.0	0.0	1.0	0.0	0.0	0.0	0.0	0.0	0.0	0.0	0.0	0.0	0.0	0.0	0.0	0.0	0.0	5.0	1.0	19.0	0.0	0.0	0.0	0.0	0.0	0.0	0.0	0.0	0.0	0.0	1.0	3.0
seq39092	0.0	0.0	0.0	0.0	0.0	0.0	0.0	0.0	0.0	0.0	0.0	0.0	0.0	0.0	0.0	0.0	2.0	0.0	0.0	0.0	0.0	0.0	0.0	0.0	0.0	0.0	0.0	0.0	1.0	2.0	0.0	0.0	0.0	0.0	0.0	0.0	13.0	17.0	0.0	0.0	0.0	0.0	0.0	0.0	0.0	0.0	0.0	34.0	3.0
seq2957	0.0	0.0	0.0	0.0	0.0	0.0	0.0	0.0	0.0	0.0	0.0	1.0	0.0	0.0	1.0	1.0	0.0	3.0	0.0	6.0	10.0	1.0	0.0	2.0	0.0	0.0	19.0	1.0	0.0	2.0	0.0	0.0	0.0	0.0	0.0	0.0	0.0	0.0	0.0	0.0	0.0	0.0	0.0	0.0	0.0	0.0	0.0	0.0	1.0
seq5009	0.0	0.0	0.0	0.0	0.0	0.0	0.0	0.0	0.0	0.0	0.0	0.0	2.0	1.0	1.0	2.0	2.0	4.0	2.0	0.0	1.0	0.0	0.0	0.0	2.0	0.0	0.0	0.0	1.0	2.0	0.0	0.0	1.0	0.0	0.0	0.0	0.0	0.0	0.0	0.0	0.0	0.0	0.0	0.0	0.0	0.0	0.0	0.0	0.0
seq165458	2.0	0.0	0.0	1.0	0.0	0.0	0.0	0.0	0.0	0.0	4.0	0.0	0.0	0.0	0.0	0.0	0.0	0.0	0.0	0.0	0.0	0.0	0.0	0.0	0.0	0.0	0.0	0.0	0.0	1.0	0.0	0.0	0.0	0.0	0.0	0.0	0.0	0.0	0.0	0.0	0.0	0.0	0.0	0.0	0.0	0.0	0.0	0.0	0.0
seq3346	5.0	0.0	0.0	0.0	0.0	0.0	0.0	0.0	0.0	0.0	0.0	0.0	0.0	0.0	3.0	1.0	1.0	1.0	0.0	0.0	5.0	1.0	3.0	8.0	29.0	11.0	88.0	23.0	14.0	5.0	7.0	12.0	11.0	4.0	0.0	0.0	0.0	0.0	0.0	117.0	0.0	0.0	0.0	0.0	0.0	0.0	0.0	0.0	0.0
seq132900	0.0	0.0	0.0	0.0	0.0	0.0	0.0	0.0	0.0	0.0	0.0	0.0	1.0	0.0	0.0	0.0	0.0	0.0	0.0	0.0	0.0	0.0	0.0	0.0	1.0	0.0	0.0	0.0	0.0	0.0	0.0	0.0	1.0	0.0	0.0	0.0	0.0	0.0	0.0	0.0	0.0	0.0	0.0	0.0	0.0	0.0	0.0	0.0	0.0
seq12394	0.0	0.0	0.0	0.0	0.0	0.0	0.0	0.0	0.0	0.0	0.0	0.0	0.0	0.0	0.0	0.0	0.0	0.0	0.0	0.0	0.0	0.0	0.0	0.0	0.0	0.0	0.0	0.0	0.0	0.0	0.0	0.0	0.0	0.0	0.0	0.0	0.0	0.0	0.0	0.0	0.0	0.0	0.0	0.0	0.0	0.0	0.0	0.0	0.0
seq46224	0.0	0.0	0.0	0.0	0.0	0.0	0.0	0.0	0.0	0.0	0.0	0.0	0.0	0.0	0.0	1.0	0.0	0.0	0.0	0.0	0.0	0.0	0.0	0.0	0.0	0.0	0.0	0.0	0.0	0.0	0.0	0.0	0.0	0.0	0.0	0.0	0.0	0.0	0.0	0.0	0.0	0.0	0.0	0.0	0.0	0.0	0.0	0.0	0.0
seq21196	0.0	0.0	0.0	0.0	0.0	0.0	0.0	0.0	0.0	0.0	0.0	0.0	0.0	0.0	0.0	0.0	0.0	0.0	0.0	0.0	0.0	0.0	0.0	0.0	0.0	0.0	0.0	0.0	0.0	0.0	0.0	0.0	0.0	0.0	0.0	0.0	0.0	0.0	0.0	0.0	0.0	0.0	0.0	0.0	0.0	0.0	0.0	0.0	0.0
seq3364	5.0	0.0	0.0	0.0	0.0	5.0	5.0	0.0	3.0	0.0	0.0	0.0	0.0	2.0	0.0	1.0	7.0	2.0	0.0	6.0	10.0	0.0	0.0	4.0	3.0	10.0	0.0	0.0	1.0	1.0	2.0	0.0	0.0	0.0	1.0	1.0	6.0	0.0	10.0	0.0	0.0	0.0	0.0	0.0	13.0	0.0	0.0	0.0	2.0
seq2173	11.0	0.0	0.0	0.0	0.0	9.0	0.0	0.0	0.0	0.0	0.0	0.0	0.0	0.0	0.0	0.0	0.0	0.0	0.0	0.0	0.0	0.0	0.0	0.0	0.0	2.0	0.0	0.0	0.0	0.0	0.0	0.0	0.0	0.0	0.0	0.0	0.0	0.0	0.0	0.0	0.0	0.0	3.0	0.0	0.0	0.0	1.0	0.0	1.0
seq10723	0.0	0.0	0.0	0.0	0.0	0.0	0.0	0.0	0.0	0.0	0.0	1.0	0.0	0.0	0.0	0.0	0.0	0.0	0.0	1.0	3.0	0.0	0.0	0.0	0.0	0.0	0.0	2.0	7.0	0.0	0.0	0.0	0.0	0.0	0.0	1.0	0.0	0.0	0.0	0.0	0.0	0.0	1.0	3.0	1.0	0.0	0.0	0.0	0.0
seq22191	0.0	0.0	0.0	0.0	0.0	0.0	0.0	0.0	0.0	0.0	0.0	2.0	0.0	1.0	4.0	0.0	4.0	0.0	4.0	1.0	2.0	0.0	9.0	0.0	0.0	0.0	0.0	0.0	0.0	0.0	0.0	0.0	0.0	0.0	0.0	0.0	0.0	0.0	0.0	0.0	4.0	0.0	0.0	0.0	0.0	0.0	0.0	0.0	0.0
seq18463	0.0	0.0	0.0	0.0	0.0	0.0	0.0	0.0	0.0	0.0	0.0	0.0	0.0	0.0	0.0	0.0	0.0	0.0	0.0	0.0	0.0	0.0	0.0	0.0	0.0	0.0	0.0	0.0	0.0	0.0	0.0	0.0	0.0	0.0	0.0	0.0	0.0	0.0	0.0	0.0	0.0	0.0	0.0	0.0	0.0	0.0	0.0	0.0	0.0
seq2727	0.0	0.0	5.0	0.0	0.0	0.0	0.0	0.0	0.0	1.0	0.0	2.0	1.0	2.0	11.0	1.0	7.0	2.0	1.0	10.0	18.0	1.0	0.0	0.0	0.0	0.0	0.0	1.0	0.0	0.0	0.0	0.0	0.0	0.0	7.0	0.0	0.0	0.0	0.0	0.0	3.0	0.0	0.0	0.0	0.0	0.0	0.0	0.0	2.0
seq20833	7.0	2.0	1.0	3.0	1.0	0.0	0.0	0.0	0.0	1.0	17.0	0.0	2.0	1.0	1.0	0.0	0.0	0.0	1.0	0.0	0.0	0.0	0.0	1.0	1.0	0.0	0.0	3.0	1.0	0.0	0.0	3.0	2.0	0.0	1.0	0.0	0.0	0.0	0.0	0.0	0.0	0.0	0.0	0.0	0.0	0.0	1.0	0.0	0.0
seq90459	1.0	0.0	0.0	0.0	0.0	0.0	0.0	0.0	0.0	0.0	0.0	0.0	0.0	0.0	0.0	0.0	0.0	0.0	0.0	0.0	0.0	0.0	7.0	0.0	3.0	0.0	0.0	0.0	0.0	0.0	0.0	0.0	0.0	0.0	0.0	0.0	0.0	0.0	0.0	0.0	0.0	0.0	0.0	0.0	0.0	0.0	0.0	0.0	0.0
seq3983	0.0	0.0	0.0	0.0	0.0	0.0	0.0	0.0	0.0	0.0	0.0	1.0	0.0	2.0	0.0	0.0	2.0	1.0	0.0	6.0	3.0	0.0	1.0	1.0	0.0	4.0	0.0	1.0	6.0	0.0	1.0	0.0	0.0	0.0	2.0	0.0	0.0	0.0	0.0	0.0	0.0	0.0	0.0	0.0	0.0	0.0	0.0	0.0	0.0
seq1446	0.0	0.0	0.0	0.0	0.0	0.0	0.0	0.0	0.0	0.0	0.0	0.0	1.0	1.0	4.0	6.0	4.0	2.0	0.0	12.0	11.0	0.0	1.0	0.0	1.0	2.0	0.0	0.0	3.0	0.0	0.0	0.0	0.0	0.0	1.0	1.0	0.0	0.0	0.0	0.0	0.0	0.0	0.0	0.0	0.0	0.0	0.0	0.0	2.0
seq15113	0.0	0.0	0.0	0.0	0.0	0.0	0.0	0.0	0.0	0.0	0.0	0.0	0.0	0.0	0.0	0.0	0.0	0.0	0.0	0.0	0.0	0.0	3.0	0.0	0.0	1.0	0.0	0.0	0.0	0.0	0.0	0.0	0.0	0.0	0.0	0.0	0.0	0.0	0.0	0.0	0.0	0.0	0.0	0.0	0.0	0.0	0.0	0.0	0.0
seq3419	0.0	0.0	0.0	0.0	0.0	0.0	0.0	0.0	0.0	0.0	0.0	0.0	0.0	3.0	3.0	2.0	0.0	1.0	9.0	2.0	1.0	0.0	1.0	0.0	14.0	35.0	0.0	8.0	14.0	6.0	5.0	2.0	23.0	0.0	0.0	0.0	0.0	0.0	0.0	0.0	0.0	0.0	0.0	0.0	0.0	0.0	0.0	0.0	0.0
seq16201	0.0	0.0	0.0	0.0	0.0	0.0	0.0	0.0	0.0	0.0	0.0	3.0	4.0	2.0	11.0	4.0	8.0	5.0	4.0	35.0	41.0	3.0	5.0	1.0	0.0	0.0	0.0	0.0	0.0	0.0	1.0	0.0	0.0	0.0	2.0	0.0	0.0	0.0	0.0	0.0	0.0	0.0	0.0	0.0	0.0	0.0	0.0	0.0	0.0
seq1056	0.0	0.0	1.0	0.0	0.0	0.0	0.0	0.0	0.0	2.0	0.0	25.0	18.0	14.0	38.0	10.0	70.0	28.0	25.0	82.0	100.0	3.0	35.0	0.0	0.0	0.0	37.0	0.0	2.0	5.0	1.0	2.0	1.0	5.0	6.0	37.0	0.0	0.0	0.0	0.0	0.0	0.0	0.0	0.0	0.0	0.0	0.0	0.0	1.0
seq86174	0.0	0.0	0.0	0.0	0.0	0.0	0.0	0.0	0.0	0.0	0.0	2.0	0.0	0.0	0.0	0.0	0.0	0.0	0.0	0.0	0.0	0.0	0.0	0.0	0.0	0.0	0.0	0.0	0.0	0.0	0.0	0.0	0.0	0.0	0.0	0.0	22.0	0.0	0.0	0.0	0.0	0.0	0.0	0.0	0.0	0.0	0.0	1.0	0.0
seq18996	0.0	0.0	0.0	0.0	0.0	0.0	0.0	0.0	0.0	0.0	0.0	1.0	1.0	0.0	0.0	0.0	1.0	0.0	0.0	4.0	3.0	0.0	11.0	0.0	0.0	0.0	0.0	0.0	2.0	0.0	0.0	0.0	0.0	0.0	0.0	0.0	0.0	0.0	0.0	0.0	0.0	0.0	0.0	0.0	0.0	0.0	0.0	18.0	0.0
seq13807	0.0	0.0	0.0	0.0	0.0	0.0	0.0	0.0	0.0	0.0	0.0	0.0	0.0	0.0	0.0	0.0	0.0	0.0	0.0	0.0	0.0	0.0	0.0	0.0	0.0	0.0	0.0	0.0	0.0	0.0	0.0	0.0	0.0	0.0	0.0	0.0	0.0	0.0	0.0	0.0	0.0	0.0	0.0	0.0	0.0	0.0	0.0	16.0	1.0
seq17452	1.0	1.0	0.0	2.0	0.0	0.0	0.0	0.0	0.0	0.0	2.0	0.0	4.0	5.0	2.0	7.0	7.0	7.0	5.0	1.0	3.0	5.0	4.0	0.0	0.0	5.0	4.0	2.0	1.0	4.0	7.0	1.0	6.0	2.0	0.0	0.0	0.0	0.0	0.0	0.0	0.0	0.0	0.0	0.0	0.0	0.0	0.0	0.0	0.0
seq255127	0.0	0.0	0.0	0.0	0.0	0.0	0.0	0.0	0.0	0.0	0.0	0.0	0.0	0.0	0.0	0.0	0.0	0.0	0.0	0.0	0.0	0.0	0.0	0.0	0.0	0.0	0.0	0.0	0.0	0.0	0.0	0.0	0.0	0.0	0.0	0.0	0.0	0.0	0.0	0.0	0.0	0.0	0.0	0.0	0.0	0.0	0.0	0.0	0.0
seq14764	0.0	0.0	0.0	0.0	0.0	0.0	0.0	0.0	0.0	0.0	0.0	6.0	1.0	3.0	0.0	0.0	15.0	2.0	0.0	10.0	9.0	1.0	15.0	5.0	0.0	0.0	0.0	5.0	4.0	2.0	0.0	0.0	0.0	0.0	1.0	19.0	1.0	9.0	14.0	0.0	0.0	0.0	0.0	0.0	0.0	0.0	0.0	12.0	0.0
seq22432	0.0	0.0	0.0	0.0	0.0	0.0	0.0	0.0	0.0	0.0	0.0	0.0	1.0	0.0	1.0	1.0	0.0	0.0	0.0	0.0	0.0	1.0	0.0	0.0	2.0	0.0	0.0	0.0	0.0	3.0	0.0	0.0	1.0	0.0	0.0	0.0	0.0	0.0	0.0	0.0	0.0	0.0	0.0	0.0	0.0	0.0	0.0	0.0	0.0
seq102691	0.0	0.0	0.0	0.0	0.0	0.0	0.0	0.0	0.0	0.0	0.0	0.0	0.0	0.0	0.0	2.0	0.0	1.0	1.0	0.0	0.0	0.0	0.0	0.0	0.0	0.0	0.0	1.0	0.0	0.0	0.0	0.0	1.0	0.0	0.0	0.0	0.0	0.0	0.0	0.0	0.0	0.0	0.0	0.0	0.0	0.0	0.0	1.0	0.0
seq4745	0.0	0.0	0.0	0.0	6.0	0.0	0.0	0.0	0.0	0.0	0.0	1.0	3.0	1.0	0.0	0.0	0.0	0.0	0.0	2.0	2.0	0.0	0.0	0.0	5.0	1.0	0.0	0.0	0.0	0.0	0.0	7.0	0.0	1.0	0.0	0.0	0.0	0.0	0.0	0.0	0.0	0.0	0.0	0.0	0.0	0.0	0.0	0.0	0.0
seq18029	0.0	0.0	2.0	0.0	0.0	0.0	0.0	0.0	0.0	0.0	0.0	7.0	1.0	5.0	17.0	4.0	9.0	6.0	0.0	39.0	27.0	3.0	3.0	5.0	0.0	3.0	0.0	3.0	1.0	0.0	0.0	0.0	1.0	0.0	6.0	1.0	0.0	0.0	0.0	0.0	0.0	0.0	0.0	0.0	0.0	0.0	0.0	0.0	2.0
seq847	0.0	0.0	31.0	0.0	0.0	0.0	0.0	0.0	0.0	5.0	3.0	4.0	2.0	10.0	15.0	10.0	10.0	9.0	0.0	9.0	19.0	3.0	3.0	2.0	5.0	10.0	0.0	1.0	4.0	3.0	0.0	0.0	1.0	0.0	3.0	5.0	0.0	0.0	0.0	4.0	2.0	7.0	0.0	0.0	0.0	2.0	4.0	0.0	1.0
seq19983	0.0	0.0	0.0	0.0	0.0	0.0	0.0	0.0	0.0	0.0	0.0	0.0	2.0	1.0	0.0	0.0	0.0	1.0	0.0	0.0	1.0	0.0	0.0	0.0	0.0	0.0	0.0	0.0	0.0	0.0	0.0	0.0	0.0	0.0	0.0	0.0	0.0	0.0	0.0	0.0	0.0	0.0	0.0	0.0	0.0	0.0	0.0	0.0	0.0
seq68376	0.0	0.0	0.0	0.0	0.0	0.0	0.0	0.0	0.0	0.0	0.0	0.0	1.0	0.0	1.0	0.0	7.0	0.0	0.0	0.0	0.0	0.0	0.0	0.0	0.0	0.0	0.0	0.0	0.0	0.0	0.0	0.0	0.0	0.0	0.0	0.0	0.0	0.0	0.0	0.0	3.0	0.0	0.0	0.0	0.0	0.0	0.0	0.0	0.0
seq104553	1.0	0.0	0.0	0.0	0.0	0.0	0.0	0.0	0.0	0.0	0.0	0.0	0.0	1.0	0.0	0.0	0.0	0.0	0.0	0.0	2.0	0.0	0.0	0.0	0.0	0.0	16.0	0.0	0.0	0.0	0.0	0.0	0.0	0.0	1.0	1.0	0.0	0.0	0.0	0.0	0.0	0.0	0.0	0.0	0.0	1.0	0.0	1.0	0.0
seq56787	0.0	0.0	0.0	0.0	1.0	0.0	0.0	0.0	0.0	0.0	4.0	0.0	1.0	5.0	0.0	3.0	3.0	2.0	5.0	1.0	1.0	0.0	2.0	0.0	1.0	0.0	0.0	2.0	0.0	2.0	2.0	6.0	5.0	3.0	0.0	0.0	0.0	0.0	0.0	0.0	0.0	0.0	0.0	0.0	0.0	0.0	0.0	0.0	0.0
seq22847	0.0	0.0	0.0	0.0	0.0	0.0	0.0	0.0	1.0	0.0	0.0	0.0	0.0	0.0	0.0	0.0	0.0	0.0	0.0	0.0	0.0	0.0	0.0	0.0	0.0	0.0	0.0	0.0	0.0	0.0	0.0	0.0	0.0	0.0	0.0	0.0	0.0	0.0	0.0	0.0	0.0	0.0	0.0	0.0	0.0	0.0	0.0	0.0	0.0
seq14019	0.0	0.0	0.0	0.0	0.0	0.0	0.0	0.0	0.0	0.0	0.0	0.0	0.0	1.0	3.0	1.0	10.0	0.0	0.0	20.0	1.0	1.0	22.0	0.0	0.0	0.0	0.0	0.0	0.0	0.0	0.0	0.0	0.0	1.0	1.0	1.0	0.0	0.0	0.0	0.0	0.0	0.0	0.0	0.0	0.0	0.0	0.0	10.0	1.0
seq49262	0.0	0.0	0.0	0.0	0.0	0.0	0.0	0.0	0.0	0.0	0.0	0.0	0.0	0.0	0.0	0.0	0.0	0.0	0.0	0.0	0.0	0.0	0.0	0.0	0.0	0.0	0.0	0.0	0.0	0.0	0.0	0.0	0.0	0.0	0.0	0.0	0.0	0.0	0.0	0.0	0.0	0.0	0.0	0.0	0.0	0.0	0.0	0.0	0.0
seq3104	0.0	0.0	0.0	0.0	0.0	0.0	0.0	0.0	0.0	0.0	0.0	6.0	1.0	4.0	6.0	5.0	4.0	2.0	6.0	4.0	16.0	0.0	9.0	2.0	0.0	0.0	0.0	0.0	0.0	0.0	0.0	0.0	0.0	0.0	3.0	0.0	0.0	0.0	1.0	0.0	0.0	0.0	0.0	0.0	0.0	0.0	0.0	0.0	0.0
seq137961	0.0	0.0	0.0	0.0	0.0	0.0	0.0	0.0	0.0	0.0	0.0	0.0	0.0	0.0	0.0	0.0	0.0	0.0	0.0	0.0	0.0	0.0	0.0	0.0	0.0	0.0	0.0	0.0	0.0	0.0	0.0	0.0	0.0	0.0	0.0	0.0	0.0	0.0	0.0	0.0	0.0	0.0	0.0	0.0	0.0	0.0	0.0	0.0	0.0
seq4491	0.0	0.0	0.0	0.0	0.0	0.0	0.0	0.0	0.0	0.0	1.0	1.0	4.0	7.0	10.0	2.0	1.0	1.0	9.0	1.0	2.0	1.0	5.0	0.0	1.0	0.0	0.0	14.0	4.0	0.0	2.0	15.0	7.0	4.0	0.0	0.0	0.0	0.0	0.0	0.0	0.0	0.0	0.0	0.0	0.0	0.0	0.0	0.0	0.0
seq24195	0.0	0.0	0.0	0.0	0.0	0.0	0.0	0.0	0.0	2.0	0.0	0.0	2.0	1.0	0.0	0.0	4.0	0.0	0.0	0.0	0.0	0.0	0.0	7.0	0.0	0.0	0.0	1.0	0.0	0.0	0.0	0.0	0.0	0.0	1.0	1.0	0.0	0.0	0.0	0.0	0.0	0.0	0.0	0.0	0.0	0.0	0.0	5.0	0.0
seq91	2.0	0.0	36.0	1.0	3.0	0.0	16.0	1.0	1.0	102.0	0.0	209.0	23.0	35.0	51.0	30.0	40.0	12.0	106.0	71.0	42.0	11.0	49.0	243.0	11.0	9.0	34.0	25.0	53.0	14.0	1.0	30.0	7.0	15.0	163.0	143.0	0.0	2.0	4.0	0.0	23.0	2.0	0.0	0.0	1.0	5.0	1.0	73.0	60.0
seq9625	0.0	0.0	0.0	0.0	0.0	0.0	0.0	0.0	0.0	0.0	0.0	0.0	0.0	0.0	1.0	0.0	0.0	0.0	0.0	0.0	0.0	0.0	6.0	0.0	0.0	2.0	0.0	0.0	0.0	0.0	0.0	0.0	1.0	0.0	0.0	0.0	0.0	0.0	0.0	0.0	0.0	0.0	0.0	0.0	0.0	0.0	0.0	0.0	0.0
seq88832	0.0	0.0	0.0	0.0	0.0	0.0	0.0	0.0	0.0	0.0	0.0	0.0	0.0	0.0	0.0	0.0	0.0	0.0	0.0	0.0	0.0	0.0	0.0	0.0	0.0	0.0	0.0	0.0	2.0	0.0	0.0	0.0	0.0	0.0	0.0	0.0	0.0	0.0	0.0	0.0	0.0	0.0	0.0	0.0	0.0	0.0	1.0	0.0	0.0
seq49766	0.0	0.0	0.0	0.0	0.0	0.0	0.0	0.0	0.0	0.0	0.0	0.0	2.0	1.0	0.0	1.0	3.0	0.0	0.0	0.0	0.0	0.0	0.0	0.0	0.0	0.0	0.0	0.0	0.0	2.0	0.0	0.0	0.0	0.0	1.0	0.0	0.0	0.0	0.0	0.0	0.0	0.0	0.0	0.0	0.0	0.0	0.0	0.0	0.0
seq99	38.0	9.0	2.0	11.0	21.0	1.0	3.0	2.0	2.0	4.0	123.0	5.0	323.0	370.0	267.0	485.0	782.0	79.0	1268.0	31.0	179.0	46.0	805.0	0.0	151.0	1685.0	342.0	359.0	422.0	587.0	1447.0	948.0	855.0	825.0	0.0	8.0	2.0	0.0	0.0	0.0	0.0	0.0	1.0	0.0	1.0	0.0	0.0	2.0	1.0
seq5547	0.0	0.0	1.0	0.0	2.0	0.0	0.0	0.0	0.0	0.0	1.0	5.0	2.0	5.0	22.0	12.0	28.0	13.0	2.0	49.0	15.0	3.0	5.0	15.0	1.0	0.0	0.0	3.0	1.0	4.0	0.0	0.0	0.0	1.0	10.0	9.0	0.0	4.0	5.0	2.0	11.0	1.0	0.0	0.0	0.0	0.0	0.0	10.0	10.0
seq12321	0.0	1.0	0.0	0.0	0.0	0.0	0.0	0.0	0.0	2.0	0.0	14.0	1.0	1.0	0.0	0.0	0.0	0.0	0.0	4.0	8.0	1.0	11.0	3.0	1.0	0.0	0.0	0.0	1.0	0.0	0.0	0.0	1.0	0.0	1.0	5.0	25.0	0.0	0.0	4.0	3.0	0.0	0.0	0.0	0.0	2.0	0.0	43.0	7.0
seq13324	0.0	0.0	0.0	0.0	0.0	0.0	0.0	0.0	0.0	0.0	0.0	0.0	0.0	0.0	0.0	0.0	0.0	0.0	0.0	0.0	0.0	0.0	0.0	0.0	0.0	0.0	0.0	0.0	0.0	0.0	0.0	0.0	0.0	0.0	0.0	0.0	0.0	0.0	0.0	0.0	0.0	0.0	0.0	0.0	0.0	0.0	0.0	0.0	0.0
seq231	1337.0	150.0	47.0	114.0	67.0	70.0	5.0	5.0	31.0	59.0	1169.0	1.0	5.0	15.0	8.0	21.0	1.0	2.0	22.0	3.0	2.0	1.0	10.0	78.0	76.0	96.0	30.0	14.0	40.0	24.0	21.0	76.0	85.0	6.0	0.0	1.0	0.0	0.0	0.0	3.0	0.0	0.0	0.0	0.0	30.0	0.0	6.0	0.0	1.0
seq62366	0.0	0.0	0.0	0.0	0.0	0.0	0.0	0.0	0.0	0.0	0.0	0.0	0.0	0.0	0.0	0.0	0.0	0.0	0.0	0.0	0.0	0.0	0.0	0.0	0.0	0.0	0.0	0.0	0.0	0.0	0.0	0.0	0.0	0.0	0.0	0.0	0.0	0.0	0.0	0.0	0.0	0.0	0.0	0.0	0.0	0.0	0.0	0.0	0.0
seq272820	1.0	0.0	0.0	0.0	0.0	0.0	0.0	0.0	0.0	0.0	3.0	0.0	0.0	0.0	0.0	0.0	0.0	0.0	0.0	0.0	0.0	0.0	0.0	0.0	0.0	0.0	0.0	0.0	0.0	0.0	0.0	0.0	0.0	0.0	0.0	0.0	0.0	0.0	0.0	0.0	0.0	0.0	0.0	0.0	0.0	0.0	0.0	0.0	0.0
seq3083	0.0	0.0	3.0	0.0	3.0	0.0	1.0	0.0	0.0	2.0	0.0	0.0	0.0	1.0	0.0	0.0	0.0	1.0	0.0	1.0	0.0	1.0	0.0	0.0	2.0	0.0	0.0	0.0	0.0	1.0	0.0	1.0	0.0	1.0	3.0	2.0	11.0	6.0	0.0	0.0	0.0	0.0	0.0	0.0	0.0	0.0	0.0	7.0	1.0
seq21444	4.0	0.0	0.0	1.0	0.0	0.0	0.0	0.0	0.0	0.0	6.0	0.0	0.0	0.0	0.0	0.0	0.0	0.0	0.0	0.0	0.0	1.0	0.0	0.0	1.0	0.0	0.0	0.0	0.0	0.0	0.0	0.0	1.0	0.0	0.0	0.0	0.0	0.0	0.0	0.0	0.0	0.0	0.0	0.0	0.0	0.0	0.0	0.0	0.0
seq57457	0.0	0.0	0.0	0.0	0.0	0.0	1.0	0.0	0.0	0.0	0.0	0.0	0.0	0.0	0.0	0.0	1.0	0.0	0.0	0.0	0.0	0.0	0.0	0.0	0.0	0.0	0.0	0.0	0.0	1.0	1.0	0.0	2.0	1.0	0.0	0.0	0.0	0.0	0.0	0.0	0.0	0.0	0.0	0.0	0.0	0.0	0.0	0.0	0.0
seq48869	0.0	0.0	0.0	0.0	0.0	0.0	0.0	0.0	0.0	0.0	0.0	0.0	0.0	0.0	0.0	0.0	0.0	0.0	0.0	0.0	0.0	0.0	0.0	0.0	0.0	0.0	0.0	0.0	0.0	0.0	0.0	0.0	0.0	0.0	1.0	0.0	0.0	14.0	0.0	0.0	3.0	0.0	0.0	0.0	0.0	0.0	0.0	2.0	1.0
seq50656	0.0	0.0	0.0	0.0	0.0	0.0	0.0	0.0	0.0	0.0	0.0	0.0	0.0	0.0	0.0	0.0	0.0	0.0	0.0	0.0	0.0	0.0	0.0	0.0	0.0	0.0	0.0	0.0	0.0	0.0	0.0	0.0	0.0	0.0	0.0	0.0	0.0	0.0	0.0	0.0	0.0	0.0	0.0	0.0	0.0	0.0	0.0	0.0	0.0
seq8497	1.0	0.0	0.0	0.0	0.0	0.0	0.0	0.0	0.0	0.0	1.0	0.0	1.0	1.0	1.0	0.0	3.0	0.0	0.0	2.0	0.0	0.0	25.0	0.0	0.0	0.0	0.0	0.0	0.0	0.0	0.0	0.0	0.0	1.0	0.0	0.0	0.0	0.0	0.0	0.0	0.0	0.0	0.0	0.0	0.0	0.0	0.0	0.0	0.0
seq1304	0.0	0.0	0.0	0.0	0.0	0.0	0.0	0.0	0.0	1.0	0.0	22.0	6.0	14.0	63.0	9.0	64.0	21.0	25.0	69.0	148.0	3.0	46.0	5.0	0.0	0.0	51.0	0.0	0.0	0.0	1.0	0.0	1.0	0.0	21.0	1.0	0.0	0.0	12.0	0.0	0.0	3.0	0.0	0.0	5.0	0.0	0.0	1.0	3.0
seq30410	0.0	0.0	1.0	0.0	0.0	0.0	0.0	0.0	0.0	0.0	0.0	2.0	0.0	0.0	0.0	1.0	1.0	0.0	0.0	1.0	1.0	0.0	0.0	3.0	0.0	0.0	0.0	0.0	0.0	0.0	0.0	1.0	0.0	0.0	0.0	1.0	0.0	0.0	0.0	0.0	0.0	0.0	0.0	0.0	0.0	0.0	0.0	1.0	0.0
seq16177	1.0	0.0	0.0	0.0	0.0	0.0	0.0	0.0	0.0	1.0	0.0	0.0	0.0	0.0	0.0	0.0	0.0	0.0	1.0	0.0	0.0	0.0	0.0	0.0	0.0	1.0	0.0	0.0	0.0	0.0	0.0	1.0	0.0	0.0	0.0	0.0	0.0	0.0	0.0	0.0	0.0	0.0	0.0	0.0	0.0	0.0	0.0	0.0	0.0
seq35074	1.0	0.0	0.0	0.0	0.0	0.0	0.0	0.0	0.0	0.0	0.0	0.0	1.0	5.0	1.0	0.0	1.0	0.0	3.0	1.0	1.0	0.0	3.0	0.0	1.0	15.0	1.0	1.0	1.0	2.0	2.0	1.0	0.0	0.0	0.0	0.0	0.0	0.0	0.0	0.0	0.0	0.0	0.0	0.0	0.0	0.0	0.0	0.0	0.0
seq27418	0.0	0.0	3.0	0.0	0.0	0.0	0.0	0.0	0.0	0.0	0.0	1.0	0.0	0.0	0.0	0.0	0.0	1.0	0.0	4.0	2.0	0.0	0.0	3.0	0.0	0.0	0.0	0.0	0.0	0.0	0.0	0.0	0.0	0.0	0.0	4.0	0.0	0.0	0.0	0.0	3.0	0.0	0.0	0.0	0.0	0.0	0.0	4.0	1.0
seq35054	0.0	0.0	0.0	0.0	0.0	0.0	0.0	0.0	0.0	0.0	0.0	1.0	0.0	0.0	2.0	0.0	0.0	0.0	0.0	3.0	2.0	0.0	0.0	0.0	0.0	0.0	0.0	0.0	0.0	0.0	0.0	0.0	0.0	0.0	0.0	0.0	11.0	0.0	0.0	0.0	12.0	1.0	0.0	0.0	0.0	0.0	0.0	5.0	4.0
seq20589	0.0	0.0	0.0	0.0	0.0	0.0	0.0	0.0	0.0	0.0	0.0	2.0	2.0	1.0	1.0	5.0	5.0	3.0	0.0	14.0	35.0	1.0	4.0	3.0	1.0	3.0	0.0	0.0	1.0	1.0	1.0	0.0	0.0	0.0	0.0	2.0	0.0	0.0	0.0	0.0	0.0	0.0	0.0	0.0	0.0	0.0	0.0	0.0	0.0
seq104563	0.0	0.0	0.0	0.0	0.0	0.0	0.0	0.0	0.0	0.0	0.0	0.0	0.0	0.0	0.0	2.0	0.0	1.0	0.0	0.0	0.0	0.0	0.0	0.0	0.0	0.0	0.0	0.0	0.0	0.0	0.0	0.0	0.0	0.0	0.0	0.0	0.0	0.0	0.0	0.0	0.0	0.0	0.0	0.0	0.0	0.0	0.0	0.0	0.0
seq17829	0.0	0.0	0.0	0.0	0.0	0.0	0.0	0.0	0.0	0.0	0.0	0.0	0.0	0.0	2.0	0.0	0.0	1.0	0.0	0.0	2.0	0.0	0.0	0.0	0.0	0.0	0.0	0.0	0.0	0.0	0.0	0.0	0.0	0.0	0.0	0.0	11.0	0.0	0.0	0.0	0.0	0.0	0.0	0.0	0.0	0.0	0.0	0.0	0.0
seq7844	0.0	0.0	0.0	0.0	0.0	0.0	0.0	0.0	0.0	0.0	0.0	1.0	0.0	0.0	0.0	0.0	0.0	0.0	0.0	0.0	0.0	0.0	0.0	0.0	0.0	0.0	0.0	0.0	3.0	0.0	0.0	0.0	0.0	0.0	0.0	1.0	0.0	0.0	0.0	0.0	0.0	0.0	0.0	0.0	0.0	0.0	0.0	0.0	0.0
seq14435	0.0	0.0	0.0	0.0	1.0	0.0	0.0	0.0	0.0	0.0	0.0	1.0	0.0	1.0	0.0	0.0	0.0	0.0	0.0	3.0	1.0	0.0	0.0	4.0	1.0	0.0	21.0	2.0	0.0	0.0	0.0	0.0	0.0	0.0	0.0	2.0	0.0	4.0	0.0	0.0	0.0	0.0	0.0	0.0	0.0	0.0	0.0	0.0	1.0
seq1892	5.0	39.0	13.0	0.0	2.0	0.0	3.0	0.0	0.0	0.0	1.0	1.0	2.0	1.0	0.0	0.0	1.0	2.0	0.0	0.0	0.0	0.0	1.0	1.0	2.0	0.0	0.0	0.0	5.0	2.0	2.0	0.0	0.0	1.0	0.0	0.0	0.0	8.0	0.0	5.0	10.0	1.0	0.0	0.0	0.0	0.0	0.0	0.0	1.0
seq4916	0.0	0.0	0.0	0.0	0.0	0.0	0.0	0.0	0.0	0.0	0.0	0.0	0.0	0.0	0.0	0.0	0.0	0.0	0.0	0.0	0.0	0.0	0.0	18.0	1.0	0.0	5.0	8.0	1.0	1.0	0.0	11.0	0.0	0.0	0.0	2.0	0.0	0.0	0.0	0.0	0.0	0.0	0.0	0.0	0.0	0.0	0.0	0.0	0.0
seq2282	1.0	44.0	0.0	0.0	5.0	1.0	5.0	0.0	0.0	0.0	6.0	2.0	1.0	4.0	9.0	5.0	6.0	1.0	25.0	1.0	8.0	1.0	8.0	8.0	2.0	1.0	0.0	2.0	5.0	0.0	3.0	0.0	0.0	1.0	1.0	4.0	1.0	0.0	0.0	0.0	2.0	0.0	0.0	0.0	10.0	0.0	0.0	0.0	0.0
seq30099	0.0	0.0	0.0	0.0	0.0	0.0	0.0	0.0	0.0	0.0	0.0	0.0	0.0	0.0	0.0	0.0	0.0	0.0	0.0	0.0	0.0	0.0	0.0	0.0	0.0	0.0	0.0	0.0	0.0	0.0	0.0	0.0	0.0	0.0	0.0	0.0	0.0	0.0	0.0	0.0	0.0	0.0	0.0	0.0	0.0	0.0	0.0	0.0	0.0
seq11445	0.0	3.0	2.0	1.0	0.0	0.0	4.0	0.0	1.0	0.0	0.0	0.0	1.0	1.0	3.0	1.0	0.0	0.0	4.0	0.0	1.0	1.0	7.0	1.0	0.0	0.0	0.0	0.0	2.0	3.0	2.0	0.0	3.0	1.0	0.0	1.0	0.0	0.0	0.0	0.0	0.0	0.0	0.0	0.0	0.0	0.0	0.0	0.0	0.0
seq10440	0.0	0.0	0.0	0.0	0.0	0.0	0.0	0.0	0.0	0.0	0.0	1.0	7.0	1.0	2.0	0.0	16.0	4.0	0.0	32.0	18.0	1.0	20.0	1.0	0.0	0.0	24.0	1.0	0.0	0.0	0.0	0.0	0.0	0.0	0.0	11.0	0.0	0.0	0.0	0.0	0.0	0.0	0.0	0.0	0.0	0.0	0.0	0.0	0.0
seq16651	0.0	0.0	0.0	0.0	0.0	0.0	0.0	0.0	0.0	0.0	2.0	1.0	51.0	3.0	12.0	6.0	19.0	2.0	18.0	1.0	2.0	1.0	26.0	0.0	0.0	8.0	0.0	3.0	1.0	0.0	2.0	4.0	0.0	3.0	1.0	4.0	0.0	0.0	0.0	0.0	0.0	0.0	0.0	1.0	0.0	0.0	0.0	0.0	0.0
seq60717	0.0	0.0	0.0	0.0	0.0	0.0	0.0	0.0	0.0	0.0	0.0	0.0	0.0	0.0	0.0	0.0	0.0	0.0	0.0	0.0	0.0	0.0	0.0	0.0	0.0	0.0	0.0	0.0	0.0	0.0	0.0	0.0	0.0	0.0	0.0	0.0	0.0	0.0	0.0	0.0	0.0	0.0	0.0	0.0	0.0	0.0	0.0	0.0	0.0
seq20158	0.0	1.0	3.0	0.0	0.0	0.0	3.0	0.0	0.0	1.0	0.0	0.0	0.0	1.0	0.0	3.0	0.0	0.0	6.0	0.0	2.0	1.0	8.0	15.0	0.0	0.0	0.0	0.0	5.0	0.0	1.0	6.0	0.0	0.0	0.0	0.0	0.0	0.0	0.0	11.0	2.0	6.0	0.0	0.0	0.0	0.0	0.0	0.0	1.0
seq63194	0.0	0.0	0.0	0.0	0.0	0.0	0.0	0.0	0.0	0.0	0.0	0.0	0.0	0.0	0.0	0.0	0.0	0.0	0.0	0.0	0.0	0.0	0.0	0.0	0.0	0.0	0.0	0.0	0.0	0.0	0.0	0.0	0.0	0.0	0.0	0.0	0.0	0.0	0.0	0.0	1.0	0.0	0.0	0.0	0.0	0.0	0.0	1.0	0.0
seq21571	0.0	0.0	0.0	0.0	0.0	0.0	0.0	0.0	0.0	0.0	2.0	0.0	1.0	0.0	1.0	0.0	0.0	0.0	0.0	0.0	0.0	0.0	0.0	0.0	0.0	0.0	0.0	0.0	1.0	0.0	0.0	0.0	0.0	0.0	0.0	1.0	0.0	0.0	0.0	0.0	1.0	0.0	0.0	0.0	0.0	1.0	0.0	0.0	0.0
seq1941	0.0	0.0	14.0	0.0	0.0	0.0	20.0	0.0	0.0	0.0	0.0	3.0	5.0	0.0	4.0	11.0	4.0	1.0	11.0	1.0	5.0	1.0	25.0	5.0	4.0	0.0	0.0	2.0	1.0	0.0	0.0	0.0	0.0	1.0	4.0	4.0	15.0	10.0	5.0	55.0	120.0	3.0	13.0	0.0	15.0	1.0	2.0	1.0	5.0
seq12582	0.0	0.0	0.0	0.0	0.0	0.0	0.0	0.0	0.0	0.0	0.0	0.0	0.0	0.0	0.0	0.0	0.0	0.0	0.0	0.0	0.0	0.0	0.0	0.0	0.0	0.0	0.0	0.0	0.0	0.0	0.0	0.0	0.0	0.0	0.0	0.0	17.0	5.0	0.0	0.0	0.0	0.0	0.0	0.0	1.0	0.0	0.0	1.0	1.0
seq28557	0.0	0.0	0.0	0.0	0.0	0.0	0.0	0.0	0.0	0.0	0.0	0.0	0.0	0.0	0.0	0.0	0.0	0.0	0.0	0.0	0.0	0.0	0.0	0.0	0.0	0.0	18.0	0.0	0.0	0.0	0.0	0.0	0.0	0.0	0.0	0.0	0.0	0.0	0.0	0.0	0.0	0.0	0.0	0.0	0.0	0.0	0.0	0.0	0.0
seq7582	0.0	0.0	0.0	1.0	0.0	0.0	0.0	0.0	0.0	0.0	0.0	1.0	0.0	0.0	0.0	0.0	3.0	0.0	0.0	0.0	0.0	0.0	0.0	0.0	2.0	0.0	0.0	5.0	3.0	0.0	0.0	0.0	0.0	0.0	0.0	0.0	0.0	0.0	0.0	2.0	0.0	0.0	0.0	0.0	0.0	0.0	0.0	0.0	0.0
seq4450	0.0	0.0	0.0	0.0	0.0	0.0	0.0	0.0	0.0	0.0	0.0	0.0	0.0	2.0	4.0	1.0	0.0	0.0	2.0	0.0	7.0	0.0	6.0	1.0	1.0	0.0	1.0	0.0	0.0	0.0	0.0	6.0	0.0	0.0	0.0	1.0	0.0	0.0	0.0	0.0	0.0	0.0	0.0	0.0	0.0	0.0	0.0	0.0	0.0
seq1578	0.0	0.0	4.0	0.0	0.0	0.0	0.0	0.0	0.0	0.0	1.0	7.0	5.0	0.0	6.0	3.0	0.0	1.0	4.0	0.0	10.0	1.0	17.0	12.0	4.0	0.0	49.0	1.0	6.0	0.0	0.0	0.0	0.0	2.0	8.0	9.0	1.0	0.0	0.0	5.0	6.0	2.0	0.0	1.0	0.0	0.0	0.0	0.0	0.0
seq19025	0.0	1.0	0.0	1.0	0.0	0.0	2.0	0.0	0.0	0.0	0.0	0.0	0.0	0.0	1.0	0.0	0.0	0.0	0.0	0.0	0.0	0.0	0.0	0.0	0.0	0.0	0.0	0.0	0.0	0.0	0.0	0.0	0.0	0.0	0.0	0.0	0.0	0.0	0.0	0.0	6.0	0.0	0.0	0.0	0.0	0.0	0.0	0.0	0.0
seq18520	0.0	0.0	0.0	0.0	0.0	0.0	0.0	0.0	0.0	0.0	0.0	0.0	0.0	0.0	0.0	0.0	0.0	0.0	0.0	0.0	0.0	0.0	0.0	0.0	0.0	0.0	0.0	0.0	0.0	0.0	0.0	0.0	0.0	0.0	0.0	0.0	2.0	11.0	0.0	10.0	22.0	3.0	2.0	0.0	0.0	0.0	0.0	5.0	1.0
seq35296	0.0	50.0	0.0	0.0	0.0	0.0	1.0	0.0	0.0	0.0	3.0	0.0	1.0	0.0	0.0	0.0	0.0	0.0	0.0	0.0	3.0	1.0	2.0	0.0	0.0	1.0	0.0	4.0	1.0	0.0	1.0	0.0	0.0	0.0	0.0	1.0	0.0	0.0	0.0	0.0	0.0	0.0	0.0	0.0	0.0	0.0	0.0	0.0	0.0
seq6841	0.0	0.0	0.0	0.0	0.0	0.0	3.0	0.0	0.0	0.0	0.0	0.0	1.0	0.0	0.0	1.0	0.0	0.0	0.0	0.0	0.0	0.0	0.0	0.0	0.0	0.0	0.0	0.0	0.0	0.0	0.0	0.0	0.0	0.0	0.0	0.0	0.0	0.0	0.0	0.0	0.0	0.0	0.0	1.0	0.0	0.0	0.0	0.0	0.0
seq10986	0.0	0.0	0.0	1.0	1.0	0.0	1.0	0.0	0.0	0.0	0.0	0.0	0.0	0.0	0.0	0.0	0.0	0.0	1.0	0.0	0.0	0.0	0.0	1.0	0.0	0.0	0.0	1.0	1.0	0.0	0.0	0.0	0.0	0.0	0.0	7.0	15.0	0.0	1.0	0.0	4.0	13.0	1.0	0.0	3.0	2.0	0.0	0.0	1.0
seq6642	0.0	0.0	0.0	0.0	0.0	0.0	0.0	0.0	0.0	0.0	0.0	0.0	135.0	6.0	18.0	16.0	24.0	0.0	46.0	1.0	4.0	11.0	52.0	0.0	0.0	2.0	0.0	0.0	0.0	0.0	0.0	6.0	2.0	0.0	0.0	0.0	0.0	0.0	0.0	0.0	0.0	0.0	0.0	0.0	0.0	0.0	0.0	0.0	0.0
seq156	0.0	0.0	5.0	0.0	2.0	0.0	4.0	0.0	0.0	0.0	0.0	1.0	5.0	1.0	3.0	4.0	9.0	0.0	26.0	2.0	21.0	1.0	38.0	7.0	2.0	3.0	0.0	13.0	13.0	0.0	0.0	5.0	0.0	0.0	0.0	31.0	0.0	0.0	0.0	947.0	1.0	2.0	0.0	0.0	0.0	0.0	0.0	0.0	0.0
seq34866	0.0	0.0	3.0	0.0	0.0	0.0	0.0	0.0	0.0	0.0	0.0	0.0	0.0	0.0	0.0	0.0	0.0	0.0	0.0	0.0	0.0	0.0	0.0	8.0	1.0	0.0	10.0	2.0	0.0	0.0	1.0	0.0	0.0	1.0	2.0	16.0	0.0	0.0	0.0	0.0	2.0	11.0	0.0	0.0	0.0	0.0	0.0	0.0	0.0
seq11779	0.0	1.0	0.0	0.0	0.0	0.0	0.0	0.0	0.0	0.0	0.0	0.0	2.0	0.0	0.0	0.0	0.0	0.0	0.0	0.0	1.0	0.0	0.0	0.0	2.0	0.0	0.0	0.0	2.0	0.0	1.0	0.0	0.0	0.0	0.0	0.0	0.0	0.0	0.0	0.0	0.0	0.0	0.0	0.0	0.0	0.0	0.0	0.0	0.0
seq61091	0.0	0.0	0.0	0.0	0.0	0.0	0.0	0.0	0.0	0.0	0.0	0.0	0.0	0.0	0.0	0.0	0.0	0.0	0.0	0.0	0.0	0.0	0.0	0.0	0.0	0.0	0.0	0.0	0.0	0.0	0.0	0.0	0.0	0.0	0.0	0.0	0.0	0.0	0.0	0.0	0.0	0.0	0.0	0.0	0.0	0.0	0.0	0.0	0.0
seq59320	0.0	0.0	0.0	0.0	0.0	0.0	0.0	0.0	0.0	0.0	0.0	0.0	0.0	0.0	1.0	0.0	0.0	0.0	0.0	1.0	0.0	0.0	0.0	0.0	0.0	0.0	0.0	1.0	0.0	0.0	0.0	0.0	0.0	0.0	0.0	1.0	0.0	1.0	0.0	0.0	0.0	0.0	0.0	0.0	0.0	0.0	0.0	0.0	0.0
seq38654	0.0	0.0	1.0	0.0	0.0	0.0	0.0	0.0	0.0	1.0	0.0	0.0	0.0	0.0	2.0	0.0	0.0	0.0	0.0	0.0	0.0	0.0	1.0	0.0	3.0	1.0	0.0	0.0	0.0	0.0	1.0	0.0	1.0	0.0	0.0	6.0	1.0	0.0	0.0	1.0	4.0	1.0	1.0	0.0	0.0	0.0	0.0	0.0	0.0
seq18554	1.0	0.0	0.0	0.0	1.0	0.0	3.0	0.0	0.0	1.0	0.0	0.0	0.0	0.0	0.0	0.0	0.0	0.0	0.0	0.0	0.0	0.0	0.0	0.0	0.0	0.0	0.0	0.0	0.0	0.0	0.0	0.0	0.0	0.0	0.0	0.0	0.0	0.0	0.0	4.0	0.0	0.0	0.0	0.0	0.0	0.0	0.0	0.0	0.0
seq59957	0.0	0.0	0.0	0.0	0.0	0.0	0.0	0.0	0.0	0.0	0.0	0.0	0.0	0.0	0.0	0.0	0.0	0.0	0.0	0.0	0.0	0.0	0.0	0.0	0.0	0.0	17.0	0.0	0.0	0.0	0.0	0.0	0.0	0.0	0.0	0.0	0.0	0.0	0.0	0.0	0.0	0.0	0.0	0.0	0.0	0.0	0.0	0.0	0.0
seq35848	0.0	0.0	0.0	0.0	0.0	0.0	0.0	0.0	0.0	0.0	0.0	0.0	0.0	0.0	0.0	0.0	0.0	0.0	0.0	1.0	0.0	0.0	0.0	0.0	0.0	0.0	0.0	0.0	0.0	0.0	1.0	0.0	0.0	0.0	0.0	0.0	0.0	0.0	0.0	0.0	0.0	0.0	0.0	0.0	0.0	0.0	0.0	0.0	0.0
seq26239	0.0	0.0	0.0	0.0	0.0	0.0	0.0	0.0	0.0	0.0	0.0	0.0	0.0	0.0	0.0	0.0	0.0	0.0	0.0	0.0	0.0	1.0	0.0	0.0	0.0	0.0	0.0	0.0	2.0	0.0	0.0	0.0	0.0	0.0	0.0	0.0	0.0	0.0	0.0	0.0	0.0	0.0	0.0	0.0	0.0	0.0	0.0	0.0	0.0
seq4703	0.0	0.0	22.0	0.0	1.0	0.0	42.0	0.0	0.0	6.0	0.0	0.0	5.0	4.0	5.0	12.0	6.0	0.0	14.0	0.0	6.0	0.0	8.0	11.0	0.0	0.0	0.0	3.0	6.0	0.0	3.0	2.0	0.0	0.0	2.0	5.0	11.0	0.0	0.0	1.0	13.0	0.0	0.0	0.0	0.0	0.0	0.0	0.0	2.0
seq21829	0.0	0.0	0.0	0.0	0.0	0.0	0.0	0.0	0.0	0.0	0.0	0.0	0.0	0.0	0.0	0.0	0.0	0.0	0.0	0.0	2.0	0.0	0.0	0.0	0.0	0.0	0.0	1.0	0.0	1.0	0.0	0.0	0.0	0.0	0.0	0.0	12.0	0.0	0.0	0.0	0.0	0.0	9.0	0.0	0.0	0.0	0.0	0.0	0.0
seq2000	0.0	0.0	0.0	0.0	0.0	0.0	2.0	0.0	0.0	0.0	0.0	0.0	1.0	2.0	1.0	0.0	0.0	0.0	0.0	0.0	1.0	0.0	2.0	0.0	1.0	0.0	0.0	1.0	0.0	0.0	2.0	0.0	0.0	0.0	0.0	2.0	0.0	0.0	0.0	0.0	0.0	0.0	0.0	0.0	0.0	0.0	0.0	0.0	0.0
seq10733	0.0	5.0	0.0	0.0	0.0	0.0	4.0	0.0	0.0	1.0	1.0	0.0	21.0	0.0	1.0	3.0	1.0	0.0	5.0	1.0	0.0	0.0	8.0	0.0	0.0	0.0	0.0	0.0	0.0	0.0	0.0	0.0	0.0	0.0	0.0	0.0	0.0	0.0	0.0	0.0	0.0	0.0	0.0	0.0	0.0	0.0	0.0	0.0	0.0
seq10734	0.0	0.0	0.0	0.0	2.0	0.0	0.0	0.0	0.0	0.0	1.0	4.0	7.0	19.0	15.0	23.0	3.0	5.0	78.0	8.0	16.0	1.0	20.0	0.0	0.0	10.0	0.0	0.0	5.0	2.0	5.0	2.0	0.0	3.0	2.0	6.0	0.0	0.0	0.0	1.0	0.0	17.0	0.0	0.0	0.0	0.0	0.0	0.0	0.0
seq12296	0.0	0.0	0.0	0.0	0.0	0.0	0.0	0.0	0.0	0.0	0.0	0.0	0.0	0.0	2.0	1.0	1.0	0.0	0.0	0.0	0.0	0.0	1.0	0.0	0.0	0.0	0.0	0.0	0.0	0.0	0.0	0.0	0.0	0.0	0.0	0.0	0.0	0.0	0.0	0.0	0.0	0.0	0.0	0.0	0.0	0.0	0.0	0.0	0.0
seq39655	0.0	0.0	0.0	0.0	0.0	0.0	2.0	0.0	0.0	1.0	0.0	0.0	0.0	1.0	3.0	0.0	0.0	0.0	2.0	2.0	0.0	0.0	0.0	0.0	0.0	0.0	0.0	0.0	2.0	0.0	0.0	0.0	0.0	0.0	0.0	0.0	0.0	0.0	0.0	7.0	9.0	0.0	0.0	0.0	0.0	0.0	0.0	10.0	6.0
seq37224	0.0	0.0	0.0	0.0	0.0	0.0	0.0	0.0	0.0	0.0	0.0	0.0	0.0	0.0	0.0	0.0	1.0	0.0	0.0	0.0	1.0	0.0	0.0	11.0	2.0	0.0	0.0	3.0	0.0	0.0	0.0	0.0	0.0	0.0	0.0	2.0	0.0	0.0	0.0	0.0	0.0	0.0	0.0	0.0	0.0	0.0	0.0	0.0	0.0
[truncated: 11,157 more rows]
[truncated: 28 more columns]
